# Supplementary material for: Meta-analysis of RNA interaction profiles of RNA-binding protein using the RBPInper tool
Source: Bioinform Adv. 2024 Aug 26;4(1):vbae127. doi: 10.1093/bioadv/vbae127 (PMC11374027; doi:10.1093/bioadv/vbae127)
Supplement: vbae127_Supplementary_Data [file vbae127_supplementary_data.xls]

## Sheet: Summary
Table	Content
Table S1	List of curated RNA and DNA datasets for SFPQ activity.
Table S2	SFPQ global RNA interactome with associated p-value evidence
Table S3	Gene ontology analysis result of SFPQ-RNA interactome
Table S4	SFPQ global DNA interactome with associated p-value evidence
Table S5	Meta merge of all RNA datasets hits and literature hits.
Table S5	Table of the complete results from the similuated table of p-value evidence with different noise levels

## Sheet: Table S1
Datasets for use case analysis and performance evaluation. * Show samples used for SFPQ-DNA interaction analysis.
ID	cell	method	molecule	source
*ENCFF598JWW	HepG2	ChIP	DNA	(Feingold et al., 2004)
*ENCFF919CIS	HepG2	ChIP	DNA	(Feingold et al., 2004)
*ENCFF073RTN	K562	ChIP	DNA	(Feingold et al., 2004)
*ENCFF923EYZ	K562	ChIP	DNA	(Feingold et al., 2004)
*ENCFF737MUN	HepG2	ChIP	DNA	(Feingold et al., 2004)
*ENCFF319CEQ	HepG2	ChIP	DNA	(Feingold et al., 2004)
ENCFF417EZT	HepG2	eCLIP	RNA	(Feingold et al., 2004)
ENCFF960OTE	HepG2	eCLIP	RNA	(Feingold et al., 2004)
GSE113349	HeLa	PAR-CLIP	RNA	(Yamazaki et al., 2018)
GSE113349.1	U2OS	PAR-CLIP	RNA	(Yamazaki et al., 2018)
Omera	A2058	RIP-Seq	RNA	(Bi et al., 2021)
Omera1	PM	RIP-Seq	RNA	(Bi et al., 2021)
GSE149370	CaCo2	RNA-Seq	RNA	(Klotz-Noack et al., 2020)
GSE157622	HEK293T	RNA-Seq	RNA	(Stagsted et al., 2021)
GSE157622.1	HepG2	RNA-Seq	RNA	(Stagsted et al., 2021)
ENCSR782MXN	HepG2	RNA-Seq	RNA	(Feingold et al., 2004)
ENCSR535YPK	K562	RNA-Seq	RNA	(Feingold et al., 2004)

## Sheet: Table S2
gene_id	symbol	global	adjP	call
ENSG00000000003	TSPAN6	1.36332528079196e-38	2.02210108853215e-37	Hit
ENSG00000000457	SCYL3	3.69490335173908e-17	2.01563609715178e-16	Hit
ENSG00000000460	C1orf112	7.85689148786739e-17	4.2219877193038e-16	Hit
ENSG00000000971	CFH	1.17224846300425e-16	6.26251016977402e-16	Hit
ENSG00000001084	GCLC	1.87006946158984e-84	4.17921237491767e-82	Hit
ENSG00000001167	NFYA	0.00165604	0.00480585	Hit
ENSG00000001461	NIPAL3	4.38758023134073e-53	1.39240225145913e-51	Hit
ENSG00000001497	LAS1L	3.07544855478778e-12	1.37275056841266e-11	Hit
ENSG00000001561	ENPP4	2.06016101811798e-06	7.02949988655754e-06	Hit
ENSG00000001617	SEMA3F	2.25387341528123e-10	9.27712577093157e-10	Hit
ENSG00000001626	CFTR	1.03654444787414e-07	3.7684023303848e-07	Hit
ENSG00000001629	ANKIB1	4.72990368674643e-54	1.59831078329523e-52	Hit
ENSG00000001630	CYP51A1	3.84403844350849e-80	6.4294565010481e-78	Hit
ENSG00000002549	LAP3	9.44575895520518e-56	3.53305926377956e-54	Hit
ENSG00000002745	WNT16	6.10464224629553e-07	2.13726771850952e-06	Hit
ENSG00000002822	MAD1L1	1.35367768312522e-17	7.52974363209203e-17	Hit
ENSG00000002834	LASP1	7.34215997618836e-13	3.36650693804747e-12	Hit
ENSG00000002919	SNX11	1.05251480043226e-05	3.46075403099598e-05	Hit
ENSG00000003096	KLHL13	5.57463667527744e-24	4.10670049147724e-23	Hit
ENSG00000003147	ICA1	1.17981426266205e-24	8.96712789403672e-24	Hit
ENSG00000003249	DBNDD1	1.64220482363065e-06	5.62721235403085e-06	Hit
ENSG00000003393	ALS2	1.02922159843627e-35	1.31845468154211e-34	Hit
ENSG00000003402	CFLAR	5.11655495879851e-11	2.1694780384931e-10	Hit
ENSG00000003436	TFPI	5.98948791977336e-05	0.000189986	Hit
ENSG00000003509	NDUFAF7	8.81376166368711e-41	1.45766901544835e-39	Hit
ENSG00000003989	SLC7A2	3.37060145004143e-33	3.79982089709207e-32	Hit
ENSG00000004139	SARM1	4.42031634056019e-09	1.71837293905654e-08	Hit
ENSG00000004399	PLXND1	2.29275904142813e-31	2.36331914526123e-30	Hit
ENSG00000004487	KDM1A	1.22296142936167e-56	4.81828685221396e-55	Hit
ENSG00000004534	RBM6	0.000523901	0.00156952	Hit
ENSG00000004660	CAMKK1	5.81797650330746e-06	1.94132079208229e-05	Hit
ENSG00000004700	RECQL	2.21245954300727e-53	7.22827384357929e-52	Hit
ENSG00000004766	VPS50	1.66848483498948e-57	6.97668014177832e-56	Hit
ENSG00000004777	ARHGAP33	0.000544662	0.0016297	Hit
ENSG00000004864	SLC25A13	2.29653393998759e-33	2.61223368691318e-32	Hit
ENSG00000004866	ST7	5.98501098983565e-11	2.52643463910618e-10	Hit
ENSG00000004897	CDC27	3.84026737654111e-66	2.66652925879202e-64	Hit
ENSG00000004939	SLC4A1	0.000505863	0.00151633	Hit
ENSG00000004961	HCCS	7.69838221274675e-05	0.000242831	Hit
ENSG00000004975	DVL2	2.85814223302842e-11	1.22359038224658e-10	Hit
ENSG00000005007	UPF1	1.49349823299916e-07	5.38258463319958e-07	Hit
ENSG00000005020	SKAP2	3.12415720330631e-46	6.90638708767481e-45	Hit
ENSG00000005022	SLC25A5	3.34269868356956e-07	1.18511836809557e-06	Hit
ENSG00000005059	MCUB	6.79108252271673e-11	2.86079595452445e-10	Hit
ENSG00000005073	HOXA11	6.56463857735521e-07	2.29408670599454e-06	Hit
ENSG00000005100	DHX33	8.23549668990173e-39	1.23877148739393e-37	Hit
ENSG00000005156	LIG3	4.71543405475441e-14	2.27136847042454e-13	Hit
ENSG00000005175	RPAP3	2.75417670223198e-23	1.96946962138094e-22	Hit
ENSG00000005187	ACSM3	8.86546735788773e-37	1.19376323501603e-35	Hit
ENSG00000005194	CIAPIN1	4.21548493752808e-35	5.2239797963011e-34	Hit
ENSG00000005238	FAM214B	3.43747795415814e-12	1.53049202599835e-11	Hit
ENSG00000005249	PRKAR2B	1.44531382444861e-48	3.6056919181413e-47	Hit
ENSG00000005302	MSL3	1.38341721245157e-08	5.25279802226399e-08	Hit
ENSG00000005339	CREBBP	5.053480130467e-17	2.74046187988661e-16	Hit
ENSG00000005436	GCFC2	0.00114453	0.00335769	Hit
ENSG00000005448	WDR54	0.000401496	0.00121114	Hit
ENSG00000005469	CROT	4.08361342948691e-05	0.000130575	Hit
ENSG00000005483	KMT2E	2.04580639837997e-44	4.10302981587608e-43	Hit
ENSG00000005486	RHBDD2	9.0564305947185e-06	2.99188466131607e-05	Hit
ENSG00000005513	SOX8	4.3858259275506e-32	4.684203000694e-31	Hit
ENSG00000005700	IBTK	1.22567929408635e-84	2.78595855956686e-82	Hit
ENSG00000005801	ZNF195	6.4529573253921e-45	1.3386111319148e-43	Hit
ENSG00000005810	MYCBP2	1.97176635198049e-43	3.75893579674331e-42	Hit
ENSG00000005884	ITGA3	1.12015627444999e-60	5.71774202739407e-59	Hit
ENSG00000005889	ZFX	6.38549663413179e-34	7.45460480632576e-33	Hit
ENSG00000005893	LAMP2	1.73986158457131e-28	1.57648650698771e-27	Hit
ENSG00000006007	GDE1	3.97867972312097e-24	2.94896902331881e-23	Hit
ENSG00000006016	CRLF1	2.56694881984205e-08	9.62705357705252e-08	Hit
ENSG00000006118	TMEM132A	5.83674294918459e-28	5.17407806635384e-27	Hit
ENSG00000006125	AP2B1	1.62850524895621e-49	4.25009505306588e-48	Hit
ENSG00000006194	ZNF263	1.05225003384278e-27	9.18999586207388e-27	Hit
ENSG00000006282	SPATA20	5.68728369608886e-10	2.29128348149958e-09	Hit
ENSG00000006327	TNFRSF12A	0.00498576	0.0139908	Hit
ENSG00000006432	MAP3K9	5.86140221263109e-05	0.000186034	Hit
ENSG00000006451	RALA	3.19495205741073e-18	1.82999256977775e-17	Hit
ENSG00000006453	BAIAP2L1	1.92502356948046e-17	1.06366251416504e-16	Hit
ENSG00000006459	KDM7A	1.96979683901835e-42	3.54430156541638e-41	Hit
ENSG00000006468	ETV1	3.11190687393433e-30	3.04593490634558e-29	Hit
ENSG00000006530	AGK	1.91934281308623e-09	7.5810192739069e-09	Hit
ENSG00000006576	PHTF2	2.53591689940472e-19	1.52166457632602e-18	Hit
ENSG00000006607	FARP2	2.19450631381019e-32	2.37335099265832e-31	Hit
ENSG00000006625	GGCT	3.81276688263912e-15	1.91712464505398e-14	Hit
ENSG00000006634	DBF4	4.29722117305047e-10	1.74128142428926e-09	Hit
ENSG00000006652	IFRD1	1.68909555572756e-25	1.3372859614247e-24	Hit
ENSG00000006695	COX10	3.20931801801001e-25	2.51173052886869e-24	Hit
ENSG00000006704	GTF2IRD1	3.68734981319265e-33	4.14986800389527e-32	Hit
ENSG00000006715	VPS41	4.15435709572999e-44	8.21419870660545e-43	Hit
ENSG00000006744	ELAC2	1.22525613987137e-37	1.7176838051523e-36	Hit
ENSG00000006756	ARSD	2.5699164474896e-21	1.68294405330063e-20	Hit
ENSG00000006788	MYH13	4.01203425828742e-15	2.01503378781673e-14	Hit
ENSG00000006831	ADIPOR2	6.88166614818272e-37	9.29934093215301e-36	Hit
ENSG00000007047	MARK4	5.25785195766356e-09	2.0350358748669e-08	Hit
ENSG00000007168	PAFAH1B1	2.89635833066585e-77	4.05398702345935e-75	Hit
ENSG00000007202	KIAA0100	1.44641546351801e-85	3.49690662152709e-83	Hit
ENSG00000007237	AC005747.1	4.61248010345696e-33	5.16046680148651e-32	Hit
ENSG00000007350	TKTL1	0.00485431	0.0136349	Hit
ENSG00000007376	RPUSD1	2.72506462502829e-11	1.167746835933e-10	Hit
ENSG00000007384	RHBDF1	0.000955172	0.00281711	Hit
ENSG00000007402	CACNA2D2	2.57486204952433e-09	1.01175947613845e-08	Hit
ENSG00000007541	PIGQ	1.09660777018823e-07	3.98186606231374e-07	Hit
ENSG00000007545	CRAMP1	3.66017050599618e-19	2.18394827095496e-18	Hit
ENSG00000007866	TEAD3	3.02218399059443e-05	9.73261819397776e-05	Hit
ENSG00000007944	MYLIP	2.27526121402063e-09	8.95755688018722e-09	Hit
ENSG00000007952	NOX1	0.00193455	0.00558908	Hit
ENSG00000007968	E2F2	6.15706093364799e-14	2.95347904887148e-13	Hit
ENSG00000008018	PSMB1	1.84205999801198e-19	1.11437087322863e-18	Hit
ENSG00000008056	SYN1	0.00131925	0.00385499	Hit
ENSG00000008083	JARID2	3.91754305699907e-44	7.76906338984588e-43	Hit
ENSG00000008086	CDKL5	1.40073322464642e-13	6.6083199177305e-13	Hit
ENSG00000008130	NADK	0.000119199	0.000371714	Hit
ENSG00000008226	DLEC1	2.18848812790091e-29	2.05148583973905e-28	Hit
ENSG00000008256	CYTH3	7.02243745524697e-33	7.75881602346647e-32	Hit
ENSG00000008277	ADAM22	0.00833862	0.023023	Hit
ENSG00000008283	CYB561	1.51050280705015e-20	9.56891654375693e-20	Hit
ENSG00000008294	SPAG9	1.71600557520644e-100	1.17013980171898e-97	Hit
ENSG00000008311	AASS	4.45559174747927e-07	1.56922271132914e-06	Hit
ENSG00000008405	CRY1	4.44891833694812e-10	1.80165272198566e-09	Hit
ENSG00000008441	NFIX	5.20360504176751e-07	1.82782555119225e-06	Hit
ENSG00000008513	ST3GAL1	1.63053479741326e-49	4.25121984337336e-48	Hit
ENSG00000008710	PKD1	1.96831942387115e-15	1.00144416985708e-14	Hit
ENSG00000008735	MAPK8IP2	1.73582363808685e-10	7.17923698775765e-10	Hit
ENSG00000008838	MED24	0.000185893	0.000573509	Hit
ENSG00000008853	RHOBTB2	2.46803277995304e-05	7.97895255896805e-05	Hit
ENSG00000008869	HEATR5B	2.13958171708241e-28	1.9294688431363e-27	Hit
ENSG00000008952	SEC62	3.0821623656023e-06	1.04262477657575e-05	Hit
ENSG00000009307	CSDE1	3.23267185537874e-41	5.47577549821288e-40	Hit
ENSG00000009335	UBE3C	6.57502932498732e-48	1.58671805688487e-46	Hit
ENSG00000009413	REV3L	1.88218850060343e-15	9.58355753112152e-15	Hit
ENSG00000009694	TENM1	6.98755770439654e-56	2.64710982322965e-54	Hit
ENSG00000009790	TRAF3IP3	0.000629744	0.00187857	Hit
ENSG00000009830	POMT2	1.93835206443132e-11	8.36691037193421e-11	Hit
ENSG00000009844	VTA1	2.06137392010916e-45	4.389125542945e-44	Hit
ENSG00000009950	MLXIPL	0.000138891	0.0004313	Hit
ENSG00000009954	BAZ1B	1.04508448353845e-62	6.01579583446351e-61	Hit
ENSG00000010017	RANBP9	1.07671609893252e-30	1.0760686935367e-29	Hit
ENSG00000010072	SPRTN	1.48531086784958e-07	5.35380282184762e-07	Hit
ENSG00000010165	EEF1AKNMT	7.08928659581025e-28	6.25315050510706e-27	Hit
ENSG00000010244	ZNF207	9.95580346570476e-20	6.09916234432049e-19	Hit
ENSG00000010256	UQCRC1	2.84304487046162e-18	1.63582724545773e-17	Hit
ENSG00000010292	NCAPD2	5.61233975870661e-40	8.94275395704275e-39	Hit
ENSG00000010318	PHF7	0.000226735	0.00069588	Hit
ENSG00000010322	NISCH	3.71427660402072e-06	1.25240867259195e-05	Hit
ENSG00000010327	STAB1	0.00348684	0.00989216	Hit
ENSG00000010361	FUZ	3.02255970457556e-13	1.40773997869496e-12	Hit
ENSG00000010539	ZNF200	8.51352679883194e-21	5.45300413507073e-20	Hit
ENSG00000010704	HFE	2.80311755448246e-07	9.95408041713265e-07	Hit
ENSG00000010810	FYN	1.40286711843586e-84	3.16168204641384e-82	Hit
ENSG00000010818	HIVEP2	1.50191357182711e-39	2.33578301340176e-38	Hit
ENSG00000011028	MRC2	7.2118195835867e-79	1.11506470933666e-76	Hit
ENSG00000011105	TSPAN9	2.57960841424428e-12	1.1541404133313e-11	Hit
ENSG00000011143	MKS1	1.1292415355312e-07	4.09532925077279e-07	Hit
ENSG00000011198	ABHD5	1.38042120449714e-31	1.43682667367503e-30	Hit
ENSG00000011258	MBTD1	2.3087716401885e-17	1.27147386620777e-16	Hit
ENSG00000011260	UTP18	4.46010986961702e-25	3.46717807286159e-24	Hit
ENSG00000011275	RNF216	8.55197988195594e-25	6.54290428598206e-24	Hit
ENSG00000011295	TTC19	2.2501446264454e-53	7.33337575927561e-52	Hit
ENSG00000011304	PTBP1	2.94260593268438e-06	9.96633496864602e-06	Hit
ENSG00000011347	SYT7	3.0123436417611e-13	1.4034734899964e-12	Hit
ENSG00000011376	LARS2	1.36192342317338e-27	1.18478873130104e-26	Hit
ENSG00000011405	PIK3C2A	3.42647073491224e-54	1.17578790611944e-52	Hit
ENSG00000011422	PLAUR	8.35921652676784e-13	3.82295794175175e-12	Hit
ENSG00000011426	ANLN	1.00826971675865e-40	1.65825138203337e-39	Hit
ENSG00000011451	WIZ	9.52126407763213e-13	4.3469269850738e-12	Hit
ENSG00000011454	RABGAP1	2.12784702091238e-35	2.67808630734235e-34	Hit
ENSG00000011465	DCN	4.51917625280592e-47	1.04054522309195e-45	Hit
ENSG00000011485	PPP5C	8.31079066717779e-57	3.31355105508752e-55	Hit
ENSG00000011523	CEP68	5.12553767540682e-18	2.90327047795035e-17	Hit
ENSG00000011566	MAP4K3	2.32887094896936e-52	7.12704188917044e-51	Hit
ENSG00000012048	BRCA1	2.64455523543742e-38	3.85366037979303e-37	Hit
ENSG00000012061	ERCC1	0.0156326	0.0423137	Hit
ENSG00000012171	SEMA3B	1.15162273994639e-10	4.80035347118094e-10	Hit
ENSG00000012174	MBTPS2	3.79769811129066e-07	1.34338898073509e-06	Hit
ENSG00000012232	EXTL3	5.26006981386495e-31	5.33713455283955e-30	Hit
ENSG00000012660	ELOVL5	2.066797129348e-10	8.51633140035337e-10	Hit
ENSG00000012817	KDM5D	9.14601603097413e-22	6.09444125100792e-21	Hit
ENSG00000012983	MAP4K5	3.30063704710178e-34	3.92037256054599e-33	Hit
ENSG00000013016	EHD3	9.15762865993942e-36	1.17651196416632e-34	Hit
ENSG00000013275	PSMC4	1.78185248623149e-09	7.04633234480895e-09	Hit
ENSG00000013288	MAN2B2	1.5304144568364e-52	4.73804913447115e-51	Hit
ENSG00000013364	MVP	1.19553036441424e-45	2.57440765273136e-44	Hit
ENSG00000013374	NUB1	4.23941849651774e-07	1.49506823360818e-06	Hit
ENSG00000013375	PGM3	1.67517442700483e-38	2.46538952472421e-37	Hit
ENSG00000013503	POLR3B	2.5274240952852e-21	1.65634096574703e-20	Hit
ENSG00000013561	RNF14	3.76922073811509e-51	1.08132315328406e-49	Hit
ENSG00000013573	DDX11	4.23434670406612e-08	1.57032793540558e-07	Hit
ENSG00000013810	TACC3	1.5084331690016e-15	7.70706468711402e-15	Hit
ENSG00000014138	POLA2	3.94415749666905e-18	2.24894778015473e-17	Hit
ENSG00000014164	ZC3H3	0.00315482	0.00897605	Hit
ENSG00000014216	CAPN1	8.36789333697398e-46	1.81513666723887e-44	Hit
ENSG00000014257	ACPP	8.14685866364413e-05	0.000256673	Hit
ENSG00000014824	SLC30A9	4.70174259952146e-45	9.82232071419274e-44	Hit
ENSG00000014914	MTMR11	0.00661624	0.0183993	Hit
ENSG00000015153	YAF2	0.00268539	0.00767987	Hit
ENSG00000015171	ZMYND11	6.12230610976029e-65	3.99060315399425e-63	Hit
ENSG00000015475	BID	6.22534011687469e-38	8.87703458810538e-37	Hit
ENSG00000015532	XYLT2	4.99720170372359e-09	1.936406558485e-08	Hit
ENSG00000015676	NUDCD3	2.09212526154634e-20	1.31531865734192e-19	Hit
ENSG00000016391	CHDH	1.62354247579234e-06	5.56541487512524e-06	Hit
ENSG00000016864	GLT8D1	1.57692702192857e-23	1.13804063015382e-22	Hit
ENSG00000017260	ATP2C1	6.45012842628039e-35	7.93040755286642e-34	Hit
ENSG00000017797	RALBP1	1.45256977424333e-29	1.37130424480749e-28	Hit
ENSG00000018189	RUFY3	0.0137538	0.0373843	Hit
ENSG00000018236	CNTN1	1.77919604212768e-52	5.48908811419299e-51	Hit
ENSG00000018408	WWTR1	6.39172105029461e-54	2.14082405052311e-52	Hit
ENSG00000018510	AGPS	1.77391744219942e-38	2.60782534316481e-37	Hit
ENSG00000018610	CXorf56	6.68623787643381e-33	7.40890875357836e-32	Hit
ENSG00000018699	TTC27	5.33553588226986e-35	6.57826802285974e-34	Hit
ENSG00000018869	ZNF582	1.16621830382064e-23	8.46463143335321e-23	Hit
ENSG00000019144	PHLDB1	6.44807032226643e-08	2.36883522793692e-07	Hit
ENSG00000019549	SNAI2	9.91799056649321e-11	4.14585100794279e-10	Hit
ENSG00000019582	CD74	0.0156864	0.0424509	Hit
ENSG00000019991	HGF	3.99906386015272e-39	6.09112853934143e-38	Hit
ENSG00000019995	ZRANB1	4.61612811546736e-37	6.28578141847102e-36	Hit
ENSG00000020129	NCDN	8.18077588028961e-14	3.89961558989822e-13	Hit
ENSG00000020181	ADGRA2	9.93712382366121e-41	1.6363335663557e-39	Hit
ENSG00000020256	ZFP64	2.13195045985526e-15	1.08324590235749e-14	Hit
ENSG00000020426	MNAT1	2.91266653618089e-11	1.24653128199541e-10	Hit
ENSG00000020577	SAMD4A	8.89544909841487e-17	4.77235370835677e-16	Hit
ENSG00000020633	RUNX3	5.72146626450793e-16	2.97646075583576e-15	Hit
ENSG00000020922	MRE11	1.07604936772147e-17	6.01438774383876e-17	Hit
ENSG00000021574	SPAST	6.54617754850215e-32	6.9330563809186e-31	Hit
ENSG00000021645	NRXN3	3.75521799033575e-15	1.8885451443833e-14	Hit
ENSG00000021762	OSBPL5	4.16592448944335e-19	2.47738362862828e-18	Hit
ENSG00000021776	AQR	7.28360208642263e-26	5.86970042079768e-25	Hit
ENSG00000021826	CPS1	1.1399164133512e-49	3.00445362702297e-48	Hit
ENSG00000022277	RTF2	6.27315127809812e-67	4.55814713359949e-65	Hit
ENSG00000022567	SLC45A4	1.0522849052668e-14	5.20060672192253e-14	Hit
ENSG00000022840	RNF10	1.35065395362316e-34	1.62973190756145e-33	Hit
ENSG00000022976	ZNF839	1.98589880139499e-15	1.010194964122e-14	Hit
ENSG00000023171	GRAMD1B	4.31596399316339e-45	9.03058587208396e-44	Hit
ENSG00000023191	RNH1	2.5636794760485e-40	4.14711021812857e-39	Hit
ENSG00000023228	NDUFS1	3.76467092416939e-59	1.75337405529529e-57	Hit
ENSG00000023287	RB1CC1	4.10507846430779e-72	4.29804947558273e-70	Hit
ENSG00000023318	ERP44	0.0044954	0.0126535	Hit
ENSG00000023330	ALAS1	3.64670418887677e-38	5.29080475717342e-37	Hit
ENSG00000023445	BIRC3	6.32075404429068e-18	3.56811999689803e-17	Hit
ENSG00000023516	AKAP11	8.06567304703103e-52	2.4046918050756e-50	Hit
ENSG00000023572	GLRX2	5.35319932286085e-17	2.89650015853838e-16	Hit
ENSG00000023697	DERA	3.16461078998288e-16	1.66126449563373e-15	Hit
ENSG00000023734	STRAP	4.05332741789376e-28	3.62089987744261e-27	Hit
ENSG00000023892	DEF6	3.33300244043663e-08	1.24247080040611e-07	Hit
ENSG00000023902	PLEKHO1	1.15659050546551e-08	4.4091697107726e-08	Hit
ENSG00000023909	GCLM	1.74466220604007e-43	3.34276273108283e-42	Hit
ENSG00000024048	UBR2	3.26919310158196e-24	2.43805163610406e-23	Hit
ENSG00000024526	DEPDC1	2.04743138999787e-40	3.33431661883671e-39	Hit
ENSG00000024862	CCDC28A	7.4702004572867e-30	7.16675724967831e-29	Hit
ENSG00000025039	RRAGD	3.54620938996314e-48	8.69197166052347e-47	Hit
ENSG00000025156	HSF2	4.95097808773891e-13	2.28468352013411e-12	Hit
ENSG00000025293	PHF20	5.13203109053221e-20	3.17841720590623e-19	Hit
ENSG00000025770	NCAPH2	1.98041649774549e-20	1.24597105136133e-19	Hit
ENSG00000025772	TOMM34	0.000180172	0.000556244	Hit
ENSG00000025796	SEC63	3.52037911213399e-21	2.28958087816315e-20	Hit
ENSG00000025800	KPNA6	5.12231512795715e-25	3.96111801433244e-24	Hit
ENSG00000026025	VIM	1.26666448618999e-37	1.77386389393031e-36	Hit
ENSG00000026103	FAS	1.50101962620042e-27	1.30323591051825e-26	Hit
ENSG00000026508	CD44	3.66362484648574e-24	2.72076065812459e-23	Hit
ENSG00000026652	AGPAT4	2.67421793138944e-10	1.09598014589876e-09	Hit
ENSG00000026950	BTN3A1	1.00209344160564e-06	3.47091338708782e-06	Hit
ENSG00000027001	MIPEP	2.12996800403718e-37	2.95947591950704e-36	Hit
ENSG00000027075	PRKCH	4.47236733689156e-48	1.09217756618268e-46	Hit
ENSG00000027697	IFNGR1	1.9393814606713e-39	3.00034383741086e-38	Hit
ENSG00000028116	VRK2	8.23979617613026e-16	4.26404241113073e-15	Hit
ENSG00000028137	TNFRSF1B	4.95195045274604e-09	1.9194311374483e-08	Hit
ENSG00000028203	VEZT	7.26987171415092e-48	1.7496377227704e-46	Hit
ENSG00000028310	BRD9	0.00455083	0.0128082	Hit
ENSG00000028528	SNX1	1.60293500170676e-37	2.23654005432264e-36	Hit
ENSG00000029153	ARNTL2	6.11169588307508e-38	8.72902472150906e-37	Hit
ENSG00000029363	BCLAF1	5.26109662012334e-41	8.79959770538114e-40	Hit
ENSG00000029364	SLC39A9	2.1045207438899e-35	2.65123754917138e-34	Hit
ENSG00000029534	ANK1	4.80966560651551e-16	2.50898876303793e-15	Hit
ENSG00000029639	TFB1M	9.07480317347977e-22	6.04850415026368e-21	Hit
ENSG00000029725	RABEP1	9.5485151834758e-72	9.69210735837235e-70	Hit
ENSG00000029993	HMGB3	2.76587268094476e-10	1.13284488028716e-09	Hit
ENSG00000030066	NUP160	1.48380948985971e-38	2.19835262246959e-37	Hit
ENSG00000030582	GRN	8.65776336575041e-23	6.05747326884416e-22	Hit
ENSG00000031003	FAM13B	2.27545673868382e-12	1.02098020092049e-11	Hit
ENSG00000031081	ARHGAP31	9.02286217192785e-33	9.90317773835118e-32	Hit
ENSG00000031691	CENPQ	0.000111255	0.000347797	Hit
ENSG00000031698	SARS1	1.60293740432216e-46	3.59128199920333e-45	Hit
ENSG00000031823	RANBP3	6.91122423657533e-24	5.07166383409173e-23	Hit
ENSG00000032389	EIPR1	2.88190858416842e-22	1.96718369834124e-21	Hit
ENSG00000032444	PNPLA6	2.94478305435574e-30	2.88341533680179e-29	Hit
ENSG00000032742	IFT88	1.11941254981672e-17	6.25019049964853e-17	Hit
ENSG00000033050	ABCF2	0.00420857	0.0118726	Hit
ENSG00000033100	CHPF2	1.91445572640541e-51	5.5948390756072e-50	Hit
ENSG00000033122	LRRC7	8.45261197723832e-32	8.90252526426439e-31	Hit
ENSG00000033170	FUT8	4.73575211021716e-65	3.11739088166127e-63	Hit
ENSG00000033178	UBA6	1.66382431384899e-45	3.55689258862541e-44	Hit
ENSG00000033327	GAB2	1.22532392284344e-34	1.48186741264658e-33	Hit
ENSG00000033800	PIAS1	3.66811305189994e-12	1.6307221414615e-11	Hit
ENSG00000033867	SLC4A7	0.000334834	0.00101593	Hit
ENSG00000034152	MAP2K3	0.000784159	0.00232563	Hit
ENSG00000034533	ASTE1	2.82977078341799e-18	1.62889446351121e-17	Hit
ENSG00000034677	RNF19A	3.89377637525801e-43	7.32327361553122e-42	Hit
ENSG00000034693	PEX3	8.53000344415178e-15	4.23063990290512e-14	Hit
ENSG00000035141	FAM136A	2.08043854256045e-17	1.14739076318649e-16	Hit
ENSG00000035403	VCL	1.61256458040234e-26	1.34603083651035e-25	Hit
ENSG00000035499	DEPDC1B	4.7581028554699e-25	3.68697515554681e-24	Hit
ENSG00000035681	NSMAF	2.83922508558192e-45	5.9878153787443e-44	Hit
ENSG00000035687	ADSS2	1.41871450337391e-36	1.89214109843159e-35	Hit
ENSG00000035862	TIMP2	6.8138060298134e-38	9.70055447306518e-37	Hit
ENSG00000035928	RFC1	8.57378679133732e-47	1.94881440964808e-45	Hit
ENSG00000036054	TBC1D23	3.32587004024939e-48	8.15942692346793e-47	Hit
ENSG00000036257	CUL3	7.50036440257332e-27	6.33221241022333e-26	Hit
ENSG00000036549	AC118549.1	4.88233141012167e-62	2.7163330862087e-60	Hit
ENSG00000037280	FLT4	0.00815106	0.0225262	Hit
ENSG00000037474	NSUN2	3.47736775000075e-14	1.68262587233479e-13	Hit
ENSG00000037637	FBXO42	2.23490642112659e-33	2.54649106098717e-32	Hit
ENSG00000037749	MFAP3	1.50404426040127e-19	9.13208973997976e-19	Hit
ENSG00000038002	AGA	2.63147185498291e-18	1.51606071298561e-17	Hit
ENSG00000038210	PI4K2B	2.6523302078938e-39	4.07487403516624e-38	Hit
ENSG00000038219	BOD1L1	6.08265764208878e-12	2.68217869895057e-11	Hit
ENSG00000038274	MAT2B	7.14301521175611e-19	4.20361466124014e-18	Hit
ENSG00000038358	EDC4	6.12091554481251e-32	6.48782893578095e-31	Hit
ENSG00000038382	TRIO	5.98372606841128e-52	1.79403845618184e-50	Hit
ENSG00000038427	VCAN	9.57843438202041e-44	1.86069308952119e-42	Hit
ENSG00000038532	CLEC16A	7.78497000829301e-36	1.00258349830772e-34	Hit
ENSG00000039123	MTREX	3.16891531633991e-36	4.15143516860806e-35	Hit
ENSG00000039319	ZFYVE16	6.32301259957171e-31	6.38398622145065e-30	Hit
ENSG00000039523	RIPOR1	0.00193517	0.00559026	Hit
ENSG00000039560	RAI14	8.73595809342776e-73	9.40583277476186e-71	Hit
ENSG00000040199	PHLPP2	2.58220985137023e-24	1.93385775238919e-23	Hit
ENSG00000040275	SPDL1	4.78371373622147e-30	4.63960915758839e-29	Hit
ENSG00000040341	STAU2	1.31257323391441e-10	5.46525326173788e-10	Hit
ENSG00000040487	SLC66A1	1.24844402057454e-14	6.15633604360456e-14	Hit
ENSG00000040933	INPP4A	1.17885879008035e-46	2.66586485232966e-45	Hit
ENSG00000041353	RAB27B	2.35536779594734e-32	2.54215305054479e-31	Hit
ENSG00000041357	PSMA4	2.81718131420752e-29	2.62785408172693e-28	Hit
ENSG00000041802	LSG1	1.90593358365627e-29	1.79357387557519e-28	Hit
ENSG00000041880	PARP3	0.000172842	0.000534174	Hit
ENSG00000041988	THAP3	5.40474002090509e-05	0.000171766	Hit
ENSG00000042088	TDP1	1.07735268218774e-15	5.53731210082691e-15	Hit
ENSG00000042286	AIFM2	4.01392008957611e-10	1.62871820052162e-09	Hit
ENSG00000042317	AL049834.1	8.84385141633364e-32	9.28883825300066e-31	Hit
ENSG00000042445	RETSAT	5.12491979741674e-26	4.18073978811352e-25	Hit
ENSG00000042493	CAPG	3.31895993927712e-19	1.98257907963019e-18	Hit
ENSG00000042753	AP2S1	0.000471612	0.00141638	Hit
ENSG00000043093	DCUN1D1	0.000216258	0.000664449	Hit
ENSG00000043143	JADE2	1.92878703334053e-44	3.87710977812985e-43	Hit
ENSG00000043514	TRIT1	3.67515745826586e-14	1.77639290158347e-13	Hit
ENSG00000044090	CUL7	1.16677503384631e-29	1.10542270217701e-28	Hit
ENSG00000044115	CTNNA1	4.35984910823008e-58	1.9070037365834e-56	Hit
ENSG00000044459	CNTLN	0.016498	0.0445655	Hit
ENSG00000044524	EPHA3	2.81452054803836e-37	3.87619676098043e-36	Hit
ENSG00000044574	HSPA5	2.44729253027559e-11	1.05159634109144e-10	Hit
ENSG00000046604	DSG2	5.11453600622629e-40	8.16422392254393e-39	Hit
ENSG00000046653	GPM6B	3.66326924450134e-30	3.57377044344345e-29	Hit
ENSG00000047056	WDR37	1.78814848287818e-30	1.76780746296143e-29	Hit
ENSG00000047188	YTHDC2	5.66582251882858e-11	2.39511816985737e-10	Hit
ENSG00000047230	CTPS2	1.19609416080888e-25	9.54363279704514e-25	Hit
ENSG00000047249	ATP6V1H	1.33101672228166e-59	6.40091477619501e-58	Hit
ENSG00000047315	POLR2B	3.97095093430609e-60	1.96654504929118e-58	Hit
ENSG00000047346	FAM214A	2.17760385044694e-11	9.37833146539042e-11	Hit
ENSG00000047365	ARAP2	7.79125680916128e-70	6.90668945276117e-68	Hit
ENSG00000047410	TPR	1.85938107813763e-20	1.17176256853062e-19	Hit
ENSG00000047578	KIAA0556	3.05640463536631e-08	1.14160147293443e-07	Hit
ENSG00000047621	C12orf4	9.18202190063227e-18	5.1483594860935e-17	Hit
ENSG00000047644	WWC3	5.38452583885704e-36	6.9715715753926e-35	Hit
ENSG00000047648	ARHGAP6	2.44926954134462e-13	1.14595134029766e-12	Hit
ENSG00000047849	MAP4	4.57015777679517e-28	4.07301527868937e-27	Hit
ENSG00000047932	GOPC	6.61879174203065e-35	8.13026085854794e-34	Hit
ENSG00000048028	USP28	1.23953963899427e-44	2.51828244151364e-43	Hit
ENSG00000048052	HDAC9	2.30195284879504e-14	1.1228564574625e-13	Hit
ENSG00000048140	TSPAN17	1.27062814399272e-05	4.16351464531079e-05	Hit
ENSG00000048342	CC2D2A	1.27449963627297e-23	9.23291836748663e-23	Hit
ENSG00000048392	RRM2B	7.61004766901103e-57	3.0433324467621e-55	Hit
ENSG00000048405	ZNF800	4.75898605385592e-62	2.65325943639925e-60	Hit
ENSG00000048471	SNX29	2.18765633432691e-16	1.15571181078843e-15	Hit
ENSG00000048544	MRPS10	4.11138443493973e-13	1.90318812293798e-12	Hit
ENSG00000048649	RSF1	1.53094967496922e-17	8.49625952757335e-17	Hit
ENSG00000048707	VPS13D	4.39603054072658e-29	4.07913594557162e-28	Hit
ENSG00000048740	CELF2	3.47693752436709e-09	1.35918971810993e-08	Hit
ENSG00000048828	FAM120A	1.92369118883826e-75	2.39059081663386e-73	Hit
ENSG00000048991	R3HDM1	2.53790510786148e-23	1.81872941089917e-22	Hit
ENSG00000049130	KITLG	3.82207142365913e-37	5.22323573693683e-36	Hit
ENSG00000049167	ERCC8	2.33780120320207e-05	7.56896581421426e-05	Hit
ENSG00000049192	ADAMTS6	2.41941675014138e-13	1.13258174710896e-12	Hit
ENSG00000049239	H6PD	2.31849397782737e-37	3.21302912174784e-36	Hit
ENSG00000049245	VAMP3	3.93659393052658e-22	2.67133909130962e-21	Hit
ENSG00000049246	PER3	1.67622314774019e-13	7.88563212294403e-13	Hit
ENSG00000049323	LTBP1	6.69237472678879e-79	1.04080124844574e-76	Hit
ENSG00000049541	RFC2	1.64186154138379e-22	1.13412119043014e-21	Hit
ENSG00000049618	ARID1B	2.37765230891156e-73	2.63463689596642e-71	Hit
ENSG00000049656	CLPTM1L	4.79572923201071e-11	2.03604123876266e-10	Hit
ENSG00000049759	NEDD4L	2.25201801841359e-64	1.41919827444765e-62	Hit
ENSG00000049768	FOXP3	0.000599757	0.00179132	Hit
ENSG00000049769	PPP1R3F	5.99969407937671e-12	2.64691214908667e-11	Hit
ENSG00000049860	HEXB	6.33281549618025e-67	4.58193939420347e-65	Hit
ENSG00000049883	PTCD2	5.47066053999352e-34	6.42325591172573e-33	Hit
ENSG00000050165	DKK3	1.8320885821957e-52	5.64572001795045e-51	Hit
ENSG00000050327	ARHGEF5	2.48247989133324e-17	1.36459425858033e-16	Hit
ENSG00000050344	NFE2L3	2.78257348563699e-25	2.18352786299882e-24	Hit
ENSG00000050405	LIMA1	9.3045994563813e-12	4.06649988402636e-11	Hit
ENSG00000050426	LETMD1	9.64735210514404e-14	4.58227686880158e-13	Hit
ENSG00000050730	TNIP3	0.0041174	0.0116228	Hit
ENSG00000050748	MAPK9	7.02851947726344e-76	8.98636764318961e-74	Hit
ENSG00000050820	BCAR1	1.84107821616751e-48	4.57585365240735e-47	Hit
ENSG00000051180	RAD51	9.3703681293436e-06	3.091756452007e-05	Hit
ENSG00000051341	POLQ	8.66590689838558e-22	5.78176437671014e-21	Hit
ENSG00000051382	PIK3CB	1.68559547419079e-59	8.01909231496061e-58	Hit
ENSG00000051620	HEBP2	2.17174117784856e-64	1.3784077537877e-62	Hit
ENSG00000051825	MPHOSPH9	6.91723330146765e-52	2.06925649515445e-50	Hit
ENSG00000052126	PLEKHA5	8.28863941811879e-22	5.53561217190987e-21	Hit
ENSG00000052344	PRSS8	0.000154693	0.000479143	Hit
ENSG00000052723	SIKE1	2.46087755350572e-20	1.54277646529776e-19	Hit
ENSG00000052749	RRP12	1.18562429146874e-21	7.85513014631781e-21	Hit
ENSG00000052795	FNIP2	5.14420644032709e-46	1.12689477820477e-44	Hit
ENSG00000052802	MSMO1	2.18883378180556e-22	1.50374181331276e-21	Hit
ENSG00000052841	TTC17	1.725962189193e-27	1.49414838735022e-26	Hit
ENSG00000053254	FOXN3	1.68811164060249e-46	3.77892600759114e-45	Hit
ENSG00000053372	MRTO4	6.2149874925927e-21	3.99906550636367e-20	Hit
ENSG00000053524	MCF2L2	1.84749397596269e-50	5.07040813175972e-49	Hit
ENSG00000053747	LAMA3	2.49828831343526e-10	1.02545885796415e-09	Hit
ENSG00000053770	AP5M1	1.54734960234286e-44	3.12454178623431e-43	Hit
ENSG00000053900	ANAPC4	3.45551956070225e-54	1.18422792780046e-52	Hit
ENSG00000053918	KCNQ1	0.000918554	0.00271272	Hit
ENSG00000054116	TRAPPC3	3.14530626399684e-22	2.1436769550162e-21	Hit
ENSG00000054148	PHPT1	0.00579294	0.0161893	Hit
ENSG00000054179	ENTPD2	7.71205593596218e-05	0.000243233	Hit
ENSG00000054267	ARID4B	8.96900315098096e-10	3.5905715760528e-09	Hit
ENSG00000054277	OPN3	1.75733043562124e-67	1.31276532598066e-65	Hit
ENSG00000054282	SDCCAG8	0.00048639	0.00145945	Hit
ENSG00000054356	PTPRN	9.86341705552324e-29	9.02021021920856e-28	Hit
ENSG00000054392	HHAT	1.03546421543488e-08	3.95478031671337e-08	Hit
ENSG00000054523	KIF1B	1.69262148630577e-46	3.78583480292815e-45	Hit
ENSG00000054598	FOXC1	8.10453501819485e-14	3.86396565568078e-13	Hit
ENSG00000054611	TBC1D22A	1.5717495989969e-10	6.51380845188148e-10	Hit
ENSG00000054654	SYNE2	7.21915782819032e-13	3.31125014285777e-12	Hit
ENSG00000054690	PLEKHH1	4.59742301702989e-17	2.49926140054973e-16	Hit
ENSG00000054793	ATP9A	3.94634040910579e-23	2.80088008646275e-22	Hit
ENSG00000054965	FAM168A	1.17024350118653e-31	1.22332766000607e-30	Hit
ENSG00000054967	RELT	1.90100335612655e-05	6.17959702393712e-05	Hit
ENSG00000054983	GALC	4.38797260772248e-08	1.62616699456203e-07	Hit
ENSG00000055070	SZRD1	6.02931094374156e-32	6.39328130932468e-31	Hit
ENSG00000055130	CUL1	1.24066329693675e-104	1.26900768148985e-101	Hit
ENSG00000055147	FAM114A2	5.09137182196958e-28	4.53145723672888e-27	Hit
ENSG00000055163	CYFIP2	8.21009785912887e-30	7.86525008882108e-29	Hit
ENSG00000055208	TAB2	9.55761953790196e-26	7.66743088962186e-25	Hit
ENSG00000055211	GINM1	5.98831525781018e-19	3.53817498258618e-18	Hit
ENSG00000055332	EIF2AK2	5.45194357905925e-30	5.26849518682783e-29	Hit
ENSG00000055483	AC022966.1	2.52050566822537e-24	1.88871027728333e-23	Hit
ENSG00000055609	KMT2C	3.15484607883689e-38	4.59222641601468e-37	Hit
ENSG00000055917	PUM2	3.75771359833671e-50	1.01146392139845e-48	Hit
ENSG00000056050	HPF1	4.84893506780763e-33	5.42045309765767e-32	Hit
ENSG00000056097	ZFR	1.4817801978139e-44	2.99668916963216e-43	Hit
ENSG00000056277	ZNF280C	7.53393251774856e-05	0.000237785	Hit
ENSG00000056487	PHF21B	0.0017675	0.00512036	Hit
ENSG00000056586	RC3H2	3.99229201128529e-94	1.86264936400212e-91	Hit
ENSG00000056736	IL17RB	1.85865253780883e-10	7.67650343073271e-10	Hit
ENSG00000056998	GYG2	0.00343972	0.00976264	Hit
ENSG00000057019	DCBLD2	1.58040570792865e-28	1.43395801421544e-27	Hit
ENSG00000057252	SOAT1	4.10954782140899e-07	1.45061474333091e-06	Hit
ENSG00000057468	MSH4	7.47946480146526e-21	4.79876687406917e-20	Hit
ENSG00000057608	GDI2	3.39998339777268e-60	1.70280901092969e-58	Hit
ENSG00000057657	PRDM1	7.65172691202138e-05	0.000241388	Hit
ENSG00000057663	ATG5	1.09115807131877e-50	3.03221084102941e-49	Hit
ENSG00000057704	TMCC3	1.36636194075597e-07	4.93910961702654e-07	Hit
ENSG00000057757	PITHD1	5.2165634252892e-50	1.39426419831298e-48	Hit
ENSG00000058056	USP13	4.97199456038279e-29	4.59274829242167e-28	Hit
ENSG00000058063	ATP11B	5.97010477590073e-98	3.45149926978922e-95	Hit
ENSG00000058091	CDK14	3.09162773347928e-28	2.77110710967805e-27	Hit
ENSG00000058262	SEC61A1	4.93314532785372e-36	6.40586263910849e-35	Hit
ENSG00000058600	POLR3E	3.29007860929009e-37	4.51710637766963e-36	Hit
ENSG00000058668	ATP2B4	1.21558384614071e-44	2.47339225740367e-43	Hit
ENSG00000058673	ZC3H11A	1.30125283342234e-91	4.87401659887797e-89	Hit
ENSG00000058804	NDC1	4.9742183563971e-33	5.55816651134557e-32	Hit
ENSG00000058866	DGKG	9.9077763673639e-11	4.1422324275063e-10	Hit
ENSG00000059122	FLYWCH1	8.22154850044129e-15	4.07993769025445e-14	Hit
ENSG00000059145	UNKL	0.00396936	0.0112144	Hit
ENSG00000059378	PARP12	1.03932641649915e-40	1.70721721558854e-39	Hit
ENSG00000059573	ALDH18A1	4.7028110377607e-30	4.5678070393794e-29	Hit
ENSG00000059588	TARBP1	2.56281685298495e-40	4.14711021812857e-39	Hit
ENSG00000059691	GATB	5.56481277311046e-22	3.75039611982006e-21	Hit
ENSG00000059728	MXD1	3.93003391017971e-10	1.59565376805068e-09	Hit
ENSG00000059758	CDK17	5.91656223198529e-24	4.35496972038242e-23	Hit
ENSG00000059804	SLC2A3	5.99107117286183e-15	2.99148604527014e-14	Hit
ENSG00000060069	CTDP1	1.93795741741251e-28	1.75359100233645e-27	Hit
ENSG00000060237	WNK1	7.07709228415992e-61	3.64039056489263e-59	Hit
ENSG00000060491	OGFR	1.40565405714271e-29	1.32890024869013e-28	Hit
ENSG00000060642	PIGV	0.000265011	0.00080878	Hit
ENSG00000060656	PTPRU	9.13435685476881e-19	5.35535904311556e-18	Hit
ENSG00000060749	QSER1	9.43407443942964e-59	4.28139548877461e-57	Hit
ENSG00000060982	BCAT1	1.56856654814991e-63	9.50215461993138e-62	Hit
ENSG00000061273	HDAC7	7.61803338905425e-14	3.63984872347303e-13	Hit
ENSG00000061337	LZTS1	3.07960535359285e-17	1.68690061325331e-16	Hit
ENSG00000061656	SPAG4	0.0122292	0.0333872	Hit
ENSG00000061676	NCKAP1	4.74278178928173e-85	1.10639946407156e-82	Hit
ENSG00000061794	MRPS35	1.37224584327457e-31	1.42887650571825e-30	Hit
ENSG00000061918	GUCY1B1	1.03832819853887e-22	7.22482996126183e-22	Hit
ENSG00000061938	TNK2	4.91082739770816e-05	0.00015648	Hit
ENSG00000061987	MON2	2.02708706034014e-18	1.17243047591748e-17	Hit
ENSG00000062194	GPBP1	6.68745133068572e-43	1.24280978817789e-41	Hit
ENSG00000062282	DGAT2	2.26746494262168e-05	7.34839905972227e-05	Hit
ENSG00000062370	ZNF112	2.09307892475572e-06	7.13998729155382e-06	Hit
ENSG00000062582	MRPS24	9.7406318414292e-21	6.22249250999203e-20	Hit
ENSG00000062650	WAPL	4.58925773618524e-57	1.86615780177539e-55	Hit
ENSG00000062716	VMP1	4.67418863035223e-11	1.98542857576266e-10	Hit
ENSG00000062725	APPBP2	2.11479402669147e-51	6.16000354280754e-50	Hit
ENSG00000062822	POLD1	1.57747981025406e-24	1.18977589545934e-23	Hit
ENSG00000063046	EIF4B	6.25040619516134e-86	1.53910465142704e-83	Hit
ENSG00000063176	SPHK2	0.0136152	0.0370228	Hit
ENSG00000063438	AHRR	0.00775796	0.0214688	Hit
ENSG00000063587	ZNF275	0.000410583	0.00123813	Hit
ENSG00000063601	MTMR1	1.10074049629528e-19	6.72172049563182e-19	Hit
ENSG00000063660	GPC1	1.43220818988859e-56	5.60119773557312e-55	Hit
ENSG00000063854	HAGH	2.26554092199662e-11	9.74915781222947e-11	Hit
ENSG00000063978	RNF4	8.30209333386412e-29	7.61856004557565e-28	Hit
ENSG00000064012	CASP8	2.24581218146281e-18	1.29780810851417e-17	Hit
ENSG00000064042	LIMCH1	1.2735340253243e-35	1.62438196016664e-34	Hit
ENSG00000064102	INTS13	4.01250417756629e-37	5.4778509290656e-36	Hit
ENSG00000064115	TM7SF3	3.2352304214586e-32	3.47767654924292e-31	Hit
ENSG00000064225	ST3GAL6	5.33855406467477e-39	8.08965850689236e-38	Hit
ENSG00000064300	NGFR	1.91174864901988e-13	8.97617294704004e-13	Hit
ENSG00000064309	CDON	2.71872641934493e-51	7.88460309662584e-50	Hit
ENSG00000064313	TAF2	8.64696782117685e-80	1.41078197691029e-77	Hit
ENSG00000064393	HIPK2	3.85808406849561e-52	1.16065483843407e-50	Hit
ENSG00000064419	TNPO3	2.66147774985762e-52	8.12621576116115e-51	Hit
ENSG00000064545	TMEM161A	0.00484944	0.0136227	Hit
ENSG00000064601	CTSA	1.99345669646758e-17	1.1005602529761e-16	Hit
ENSG00000064607	SUGP2	7.06804405234039e-06	2.34988828013427e-05	Hit
ENSG00000064651	SLC12A2	1.59750977908204e-47	3.74970653706159e-46	Hit
ENSG00000064652	SNX24	1.70357640071991e-07	6.11980424162438e-07	Hit
ENSG00000064703	DDX20	1.34810046726374e-43	2.59981028472892e-42	Hit
ENSG00000064763	FAR2	1.90280430300335e-60	9.67555977706904e-59	Hit
ENSG00000064932	SBNO2	6.50072144937005e-08	2.38751810833514e-07	Hit
ENSG00000064933	PMS1	7.89307311713653e-31	7.93604485735836e-30	Hit
ENSG00000064961	HMG20B	1.29179459579427e-06	4.44884556857716e-06	Hit
ENSG00000064999	ANKS1A	3.31014268595399e-18	1.89393146708822e-17	Hit
ENSG00000065000	AP3D1	3.39812549009282e-83	6.84619312754003e-81	Hit
ENSG00000065029	ZNF76	4.4463714653658e-06	1.49226151880285e-05	Hit
ENSG00000065054	SLC9A3R2	5.7756828821291e-14	2.77453956949677e-13	Hit
ENSG00000065057	NTHL1	0.000370111	0.00111913	Hit
ENSG00000065060	UHRF1BP1	2.57522383703496e-57	1.06509335493169e-55	Hit
ENSG00000065135	GNAI3	1.1683697243092e-33	1.34859481112322e-32	Hit
ENSG00000065150	IPO5	9.26052174220037e-77	1.25650160822488e-74	Hit
ENSG00000065154	OAT	1.55920974061632e-64	1.00158511695532e-62	Hit
ENSG00000065183	WDR3	1.69258602552062e-15	8.63303275080461e-15	Hit
ENSG00000065243	PKN2	6.0220158624664e-43	1.1214950269358e-41	Hit
ENSG00000065268	WDR18	2.05061922295022e-15	1.04231971741472e-14	Hit
ENSG00000065320	NTN1	6.66743681060119e-21	4.28397715731162e-20	Hit
ENSG00000065328	MCM10	3.6860449268574e-23	2.61893344335682e-22	Hit
ENSG00000065361	ERBB3	3.28711569266261e-76	4.32760171934008e-74	Hit
ENSG00000065413	ANKRD44	1.09410403581874e-16	5.84856336252532e-16	Hit
ENSG00000065427	KARS1	2.3329786372134e-71	2.32371662464618e-69	Hit
ENSG00000065457	ADAT1	5.19033726234796e-30	5.02299232732466e-29	Hit
ENSG00000065491	TBC1D22B	0.000132787	0.000413023	Hit
ENSG00000065526	SPEN	1.99858738492447e-25	1.57903841101252e-24	Hit
ENSG00000065534	MYLK	9.08218866988222e-14	4.31923686492932e-13	Hit
ENSG00000065548	ZC3H15	1.0714980791788e-19	6.54916569011288e-19	Hit
ENSG00000065559	MAP2K4	7.49930604498822e-53	2.35740596879925e-51	Hit
ENSG00000065600	PACC1	3.59585154227934e-10	1.46399381376878e-09	Hit
ENSG00000065613	SLK	5.33705128898759e-102	4.17451594056871e-99	Hit
ENSG00000065615	CYB5R4	1.97517791132984e-34	2.36292763715276e-33	Hit
ENSG00000065618	COL17A1	0.00456853	0.0128553	Hit
ENSG00000065621	GSTO2	0.00161307	0.00468676	Hit
ENSG00000065665	SEC61A2	0.000212612	0.00065359	Hit
ENSG00000065717	TLE2	2.03358714221485e-11	8.76945296903871e-11	Hit
ENSG00000065802	ASB1	2.51538014629289e-17	1.38182234270839e-16	Hit
ENSG00000065809	FAM107B	2.7082149939419e-33	3.07131213428107e-32	Hit
ENSG00000065833	ME1	5.09566274846295e-31	5.17229218063449e-30	Hit
ENSG00000065882	TBC1D1	6.51694122288595e-84	1.38649227905143e-81	Hit
ENSG00000065883	CDK13	3.95196303519673e-61	2.0607549991769e-59	Hit
ENSG00000065911	MTHFD2	9.75841972061578e-62	5.2854463146651e-60	Hit
ENSG00000065923	SLC9A7	1.09695470759949e-47	2.61167533517466e-46	Hit
ENSG00000066027	PPP2R5A	1.03794570200585e-34	1.26041680361386e-33	Hit
ENSG00000066044	ELAVL1	6.13073115469676e-14	2.94137947551877e-13	Hit
ENSG00000066084	DIP2B	2.43986832405834e-49	6.29348770223158e-48	Hit
ENSG00000066117	SMARCD1	1.78138610378052e-19	1.07791085424207e-18	Hit
ENSG00000066135	KDM4A	1.35537929184084e-32	1.4766471481858e-31	Hit
ENSG00000066248	NGEF	0.00520122	0.0145786	Hit
ENSG00000066279	ASPM	1.27614543627368e-07	4.6199035845715e-07	Hit
ENSG00000066422	ZBTB11	1.07589295572833e-41	1.87375882545115e-40	Hit
ENSG00000066455	GOLGA5	4.13738024902216e-44	8.18671803143567e-43	Hit
ENSG00000066468	FGFR2	4.94875695370148e-08	1.82940286942921e-07	Hit
ENSG00000066557	LRRC40	1.72521565073375e-31	1.78731534926425e-30	Hit
ENSG00000066583	ISOC1	1.1774769619264e-17	6.57025227139547e-17	Hit
ENSG00000066629	EML1	2.21307952036102e-44	4.42849035097674e-43	Hit
ENSG00000066651	TRMT11	1.51528002884035e-19	9.19820978931303e-19	Hit
ENSG00000066739	ATG2B	1.80629089076427e-55	6.64405255172683e-54	Hit
ENSG00000066777	ARFGEF1	8.20281549704487e-103	6.61047500995186e-100	Hit
ENSG00000066813	ACSM2B	0.000601592	0.0017966	Hit
ENSG00000066827	ZFAT	3.49590980487935e-12	1.55572666249936e-11	Hit
ENSG00000066855	MTFR1	3.11193340334188e-39	4.76446499300368e-38	Hit
ENSG00000066923	STAG3	0.000588639	0.00175891	Hit
ENSG00000066926	FECH	5.27543817971118e-35	6.51020895365379e-34	Hit
ENSG00000066933	MYO9A	4.4533303856324e-56	1.70160730280902e-54	Hit
ENSG00000067048	DDX3Y	5.76355504884174e-29	5.31101812089041e-28	Hit
ENSG00000067057	PFKP	7.3871795046222e-70	6.57038969049909e-68	Hit
ENSG00000067066	SP100	9.44227842973826e-23	6.58903050539122e-22	Hit
ENSG00000067082	KLF6	4.48737244512547e-26	3.67191331709744e-25	Hit
ENSG00000067113	PLPP1	1.33193434047041e-12	6.04668177713728e-12	Hit
ENSG00000067141	NEO1	8.37313495434758e-38	1.1844422924251e-36	Hit
ENSG00000067167	TRAM1	2.91989622914939e-08	1.09138046827827e-07	Hit
ENSG00000067177	PHKA1	1.11248903212778e-29	1.0551188773326e-28	Hit
ENSG00000067208	EVI5	1.57874778942671e-39	2.45240763504754e-38	Hit
ENSG00000067221	STOML1	0.00190737	0.00551235	Hit
ENSG00000067225	PKM	1.90097728319599e-35	2.40278468960619e-34	Hit
ENSG00000067248	DHX29	4.8779952474044e-17	2.65016150376859e-16	Hit
ENSG00000067334	DNTTIP2	1.0609210494136e-06	3.67037002577147e-06	Hit
ENSG00000067369	TP53BP1	8.47310139057184e-30	8.10844398635724e-29	Hit
ENSG00000067533	RRP15	9.72084698377552e-24	7.08069582817108e-23	Hit
ENSG00000067560	RHOA	4.18737488844294e-12	1.85629351197286e-11	Hit
ENSG00000067596	DHX8	1.81240183063052e-43	3.46755498444519e-42	Hit
ENSG00000067606	PRKCZ	7.23192672416461e-13	3.31653490778468e-12	Hit
ENSG00000067646	ZFY	1.22804433758939e-24	9.33103174681494e-24	Hit
ENSG00000067704	IARS2	9.01447760214859e-122	3.99551695585899e-118	Hit
ENSG00000067715	SYT1	1.07759559841374e-30	1.07654310083452e-29	Hit
ENSG00000067798	NAV3	3.38278609692216e-19	2.01979823667597e-18	Hit
ENSG00000067836	ROGDI	0.00706005	0.0195802	Hit
ENSG00000067900	ROCK1	6.34972290930855e-56	2.41580158870031e-54	Hit
ENSG00000067992	PDK3	6.33169386539776e-33	7.02775737297112e-32	Hit
ENSG00000068001	HYAL2	1.64925264387497e-31	1.71128462002384e-30	Hit
ENSG00000068024	HDAC4	1.41202721982502e-24	1.06953722255844e-23	Hit
ENSG00000068078	FGFR3	8.74364986223657e-08	3.18881821772243e-07	Hit
ENSG00000068097	HEATR6	1.51957157530855e-37	2.12133787263808e-36	Hit
ENSG00000068120	COASY	3.47969155796496e-27	2.96979837267394e-26	Hit
ENSG00000068137	PLEKHH3	2.30656386085984e-05	7.47146885696793e-05	Hit
ENSG00000068305	MEF2A	1.5315281206857e-28	1.39150867241256e-27	Hit
ENSG00000068308	OTUD5	1.67727047879496e-05	5.46433065209766e-05	Hit
ENSG00000068366	ACSL4	1.47726826152387e-49	3.85918193978052e-48	Hit
ENSG00000068383	INPP5A	2.85777429999912e-25	2.24121644748383e-24	Hit
ENSG00000068400	GRIPAP1	1.10526556221484e-05	3.63061170473585e-05	Hit
ENSG00000068438	FTSJ1	2.90530708845674e-26	2.40024034515124e-25	Hit
ENSG00000068489	PRR11	4.19185371005666e-38	6.042176561802e-37	Hit
ENSG00000068615	REEP1	8.14422032673518e-06	2.69924470799097e-05	Hit
ENSG00000068650	ATP11A	1.46780361866523e-21	9.7004894221628e-21	Hit
ENSG00000068654	POLR1A	9.43034093411417e-21	6.02861747119789e-20	Hit
ENSG00000068697	LAPTM4A	8.85995981019272e-08	3.22990776137444e-07	Hit
ENSG00000068781	STON1-GTF2A1L	1.26584826810547e-06	4.36174771210117e-06	Hit
ENSG00000068784	SRBD1	1.46859564917804e-15	7.50929296178443e-15	Hit
ENSG00000068796	KIF2A	1.50890969827556e-57	6.35942068398417e-56	Hit
ENSG00000068878	PSME4	3.80318334329307e-70	3.46376225450466e-68	Hit
ENSG00000068971	PPP2R5B	2.94410862430771e-10	1.20436278656882e-09	Hit
ENSG00000069020	MAST4	1.832299220675e-17	1.01305957327715e-16	Hit
ENSG00000069188	SDK2	3.72781791276362e-11	1.5882343731502e-10	Hit
ENSG00000069248	NUP133	9.26479592949846e-43	1.70510714843655e-41	Hit
ENSG00000069275	NUCKS1	3.93699615765427e-18	2.24534582493368e-17	Hit
ENSG00000069329	VPS35	7.24012172902651e-53	2.2840308097477e-51	Hit
ENSG00000069345	DNAJA2	2.67873039916338e-11	1.14918787280773e-10	Hit
ENSG00000069399	BCL3	0.0126973	0.0346294	Hit
ENSG00000069424	KCNAB2	2.14492827010029e-06	7.31498107399937e-06	Hit
ENSG00000069431	ABCC9	1.66924693837713e-42	3.01986075368717e-41	Hit
ENSG00000069493	CLEC2D	7.14306399788562e-05	0.000225636	Hit
ENSG00000069667	RORA	5.23244036782994e-09	2.02549518401848e-08	Hit
ENSG00000069702	TGFBR3	7.46792729692686e-53	2.35032021934287e-51	Hit
ENSG00000069849	ATP1B3	2.72460845656821e-35	3.40819554534219e-34	Hit
ENSG00000069869	NEDD4	5.65943505479816e-52	1.6987247838296e-50	Hit
ENSG00000069943	PIGB	1.06723766945682e-14	5.273526306491e-14	Hit
ENSG00000069956	MAPK6	6.48726840678191e-40	1.02447990504726e-38	Hit
ENSG00000069974	RAB27A	1.16941276683992e-21	7.74965440352375e-21	Hit
ENSG00000069998	HDHD5	5.44881935605649e-11	2.30705145605741e-10	Hit
ENSG00000070018	LRP6	4.99983821327162e-10	2.02044822129989e-09	Hit
ENSG00000070047	PHRF1	0.000847592	0.002509	Hit
ENSG00000070061	ELP1	9.08030792281489e-45	1.86616467464714e-43	Hit
ENSG00000070081	NUCB2	1.29639183428934e-17	7.21864414595701e-17	Hit
ENSG00000070159	PTPN3	4.27568548079242e-39	6.4938652013817e-38	Hit
ENSG00000070214	SLC44A1	1.00897653736743e-61	5.45380529161574e-60	Hit
ENSG00000070269	TMEM260	4.80070488118216e-26	3.91986323641874e-25	Hit
ENSG00000070367	EXOC5	5.27127555520243e-57	2.13046051846586e-55	Hit
ENSG00000070404	FSTL3	8.74255135570999e-05	0.000274919	Hit
ENSG00000070413	DGCR2	1.11567712444298e-20	7.10496107457774e-20	Hit
ENSG00000070423	RNF126	0.000122221	0.00038087	Hit
ENSG00000070444	MNT	6.98619692049551e-06	2.32379450361859e-05	Hit
ENSG00000070476	ZXDC	2.6592237200956e-37	3.66992193109613e-36	Hit
ENSG00000070495	JMJD6	2.73309327103702e-10	1.11959153496547e-09	Hit
ENSG00000070610	GBA2	7.05546370320176e-26	5.6962052739207e-25	Hit
ENSG00000070614	NDST1	3.88842843840514e-35	4.8276781461693e-34	Hit
ENSG00000070669	ASNS	1.15417717280028e-55	4.29616019879255e-54	Hit
ENSG00000070718	AP3M2	2.26487813382671e-08	8.51578808016222e-08	Hit
ENSG00000070731	ST6GALNAC2	5.97786154088342e-14	2.87062567385796e-13	Hit
ENSG00000070761	CFAP20	1.11037492711709e-10	4.6320487547846e-10	Hit
ENSG00000070770	CSNK2A2	1.02637389838833e-11	4.4753873509984e-11	Hit
ENSG00000070785	EIF2B3	3.48794366682006e-31	3.55941572814324e-30	Hit
ENSG00000070814	TCOF1	6.26108582802226e-20	3.86417536575595e-19	Hit
ENSG00000070882	OSBPL3	7.91675883421944e-27	6.6752785173504e-26	Hit
ENSG00000070915	SLC12A3	0.0151141	0.0409604	Hit
ENSG00000070950	RAD18	9.65695423055032e-25	7.36709812986963e-24	Hit
ENSG00000070961	ATP2B1	1.49034916777598e-75	1.87840501269357e-73	Hit
ENSG00000071051	NCK2	1.3205335048433e-05	4.32331257267052e-05	Hit
ENSG00000071054	MAP4K4	2.01266650076213e-67	1.4909429783083e-65	Hit
ENSG00000071073	MGAT4A	4.41009636541854e-18	2.50549247472635e-17	Hit
ENSG00000071082	RPL31	1.05680339568738e-26	8.87421203186299e-26	Hit
ENSG00000071127	WDR1	5.98585744405595e-47	1.3687695001481e-45	Hit
ENSG00000071189	SNX13	7.17946931522653e-76	9.13544530952795e-74	Hit
ENSG00000071205	ARHGAP10	5.12656078115059e-13	2.36447723575995e-12	Hit
ENSG00000071242	RPS6KA2	1.09553611746758e-23	7.95594961986151e-23	Hit
ENSG00000071243	ING3	1.63704170237526e-14	8.03089596623645e-14	Hit
ENSG00000071462	BUD23	1.70426583138812e-05	5.55091800611583e-05	Hit
ENSG00000071537	SEL1L	2.33142129742404e-114	5.63652890760863e-111	Hit
ENSG00000071539	TRIP13	3.99587124315327e-30	3.88968520645747e-29	Hit
ENSG00000071564	TCF3	2.64057973275377e-14	1.28332561061502e-13	Hit
ENSG00000071575	TRIB2	2.30680209973134e-18	1.33218447427264e-17	Hit
ENSG00000071626	DAZAP1	4.22870104680885e-19	2.51359131959845e-18	Hit
ENSG00000071655	MBD3	2.80544590287181e-34	3.34415187543581e-33	Hit
ENSG00000071794	HLTF	3.73837072408293e-24	2.77472037500032e-23	Hit
ENSG00000071894	CPSF1	9.18869256991442e-15	4.55308534012119e-14	Hit
ENSG00000071967	CYBRD1	6.50182354777328e-24	4.77914581065458e-23	Hit
ENSG00000071991	CDH19	8.65052353936239e-42	1.51449653065045e-40	Hit
ENSG00000071994	PDCD2	5.15922380176276e-30	4.99469959170291e-29	Hit
ENSG00000072041	SLC6A15	8.57197500712773e-30	8.19716301113106e-29	Hit
ENSG00000072042	RDH11	5.49331911207214e-11	2.32441254520997e-10	Hit
ENSG00000072071	ADGRL1	0.000261986	0.000800192	Hit
ENSG00000072110	ACTN1	5.27502963092456e-34	6.20451738190216e-33	Hit
ENSG00000072121	ZFYVE26	9.81207538557645e-39	1.46926989191453e-37	Hit
ENSG00000072133	RPS6KA6	1.235443591563e-06	4.25918937957302e-06	Hit
ENSG00000072134	EPN2	5.19039097911457e-15	2.59705094446985e-14	Hit
ENSG00000072182	ASIC4	0.00726331	0.0201335	Hit
ENSG00000072210	ALDH3A2	4.8712582942212e-40	7.78991239185319e-39	Hit
ENSG00000072274	TFRC	6.08460081729295e-68	4.73139982851137e-66	Hit
ENSG00000072310	SREBF1	4.8232653537731e-22	3.26303532989676e-21	Hit
ENSG00000072364	AFF4	4.81503817958778e-68	3.81104539726063e-66	Hit
ENSG00000072415	MPP5	3.22102101871958e-35	4.01217016261492e-34	Hit
ENSG00000072422	RHOBTB1	9.28720807553299e-20	5.69218740633151e-19	Hit
ENSG00000072501	SMC1A	5.32226975260105e-12	2.35351582641623e-11	Hit
ENSG00000072518	MARK2	4.42512352184095e-15	2.21915396831677e-14	Hit
ENSG00000072571	HMMR	1.3482515675644e-11	5.85489911623249e-11	Hit
ENSG00000072609	CHFR	8.87083700224248e-42	1.55102589899827e-40	Hit
ENSG00000072682	P4HA2	3.13683298050568e-40	5.05888030828187e-39	Hit
ENSG00000072736	NFATC3	3.97241334313355e-22	2.69427086068079e-21	Hit
ENSG00000072756	TRNT1	9.23752615204793e-25	7.05522028970599e-24	Hit
ENSG00000072778	ACADVL	1.37072190979121e-14	6.74805228970521e-14	Hit
ENSG00000072786	STK10	1.14749179458815e-22	7.9677276201768e-22	Hit
ENSG00000072803	FBXW11	1.72335246402753e-54	6.05427152289937e-53	Hit
ENSG00000072832	CRMP1	2.65183309159196e-06	9.00100181720441e-06	Hit
ENSG00000072840	EVC	5.60902636338472e-17	3.03183835585067e-16	Hit
ENSG00000072958	AP1M1	6.67272050123604e-19	3.93468578735856e-18	Hit
ENSG00000073060	SCARB1	1.05990170571748e-18	6.19495076084629e-18	Hit
ENSG00000073111	MCM2	1.21468100106066e-44	2.47339225740367e-43	Hit
ENSG00000073150	PANX2	0.000983481	0.00289803	Hit
ENSG00000073169	SELENOO	6.68672167069907e-25	5.13949930955407e-24	Hit
ENSG00000073331	ALPK1	5.88596702154677e-13	2.71003128412421e-12	Hit
ENSG00000073350	LLGL2	5.6632989482025e-12	2.50057732406604e-11	Hit
ENSG00000073417	PDE8A	3.66215264296682e-54	1.24860624855205e-52	Hit
ENSG00000073464	CLCN4	2.612382720317e-14	1.26985388528807e-13	Hit
ENSG00000073536	NLE1	9.72903986759105e-14	4.61942664236237e-13	Hit
ENSG00000073578	SDHA	3.12310833838211e-44	6.22141896261677e-43	Hit
ENSG00000073584	SMARCE1	0.000285134	0.000868497	Hit
ENSG00000073605	GSDMB	0.00155355	0.00451828	Hit
ENSG00000073614	KDM5A	1.46027460001338e-56	5.7025760224311e-55	Hit
ENSG00000073670	ADAM11	0.00754979	0.0209145	Hit
ENSG00000073711	PPP2R3A	1.07257348020196e-41	1.86920177801382e-40	Hit
ENSG00000073712	FERMT2	2.5145030294079e-19	1.50915580149117e-18	Hit
ENSG00000073792	IGF2BP2	1.37948604275634e-12	6.25828246691611e-12	Hit
ENSG00000073803	MAP3K13	1.9356752481926e-05	6.28923000005304e-05	Hit
ENSG00000073849	ST6GAL1	2.56804137309551e-47	5.96979827588304e-46	Hit
ENSG00000073910	FRY	1.64775110393899e-24	1.24101650688625e-23	Hit
ENSG00000073921	PICALM	5.7753473465632e-42	1.0191744348673e-40	Hit
ENSG00000074047	GLI2	9.50744526223471e-23	6.63276493451914e-22	Hit
ENSG00000074054	CLASP1	1.20441109211558e-49	3.16816108642155e-48	Hit
ENSG00000074071	MRPS34	1.35250350182245e-07	4.89100872007972e-07	Hit
ENSG00000074181	NOTCH3	3.3024551570397e-24	2.46078712374093e-23	Hit
ENSG00000074201	CLNS1A	3.3715550833271e-16	1.76745783335306e-15	Hit
ENSG00000074211	PPP2R2C	0.0132492	0.0360681	Hit
ENSG00000074219	TEAD2	0.000289805	0.00088232	Hit
ENSG00000074266	EED	1.14910455226637e-13	5.43759545604483e-13	Hit
ENSG00000074276	CDHR2	1.05419018931534e-12	4.80218120840224e-12	Hit
ENSG00000074370	ATP2A3	1.65166884598015e-12	7.47014987925103e-12	Hit
ENSG00000074410	CA12	1.26422489148574e-20	8.03364319335047e-20	Hit
ENSG00000074416	MGLL	2.06917866193453e-21	1.36038905650153e-20	Hit
ENSG00000074527	NTN4	4.11444768164145e-09	1.60274822975791e-08	Hit
ENSG00000074590	NUAK1	4.94384182968126e-22	3.34290693156734e-21	Hit
ENSG00000074603	DPP8	1.82453618838578e-44	3.670326429193e-43	Hit
ENSG00000074621	SLC24A1	2.52711727280668e-46	5.6145494363426e-45	Hit
ENSG00000074657	ZNF532	5.98433294844192e-20	3.69766148770596e-19	Hit
ENSG00000074695	LMAN1	7.50309080802256e-44	1.46288267557589e-42	Hit
ENSG00000074696	HACD3	3.26621729327184e-33	3.68839841602001e-32	Hit
ENSG00000074755	ZZEF1	1.64123668862667e-49	4.27493129258938e-48	Hit
ENSG00000074800	ENO1	3.06244002512282e-41	5.20067241558853e-40	Hit
ENSG00000074842	MYDGF	3.39716725351535e-11	1.44921825376945e-10	Hit
ENSG00000074935	TUBE1	3.89316925824411e-18	2.22082675361956e-17	Hit
ENSG00000074964	ARHGEF10L	8.58479968597623e-26	6.89598648758705e-25	Hit
ENSG00000074966	TXK	9.32768000294148e-05	0.000293077	Hit
ENSG00000075089	ACTR6	2.39003004627171e-35	3.00096596083805e-34	Hit
ENSG00000075131	TIPIN	1.75024120947703e-09	6.92235495610232e-09	Hit
ENSG00000075142	SRI	2.18458229878757e-12	9.81530354011768e-12	Hit
ENSG00000075151	EIF4G3	5.31614163940581e-35	6.55739660289231e-34	Hit
ENSG00000075213	SEMA3A	3.20016560556907e-27	2.73562211875615e-26	Hit
ENSG00000075218	GTSE1	4.44256327059366e-14	2.14186960874126e-13	Hit
ENSG00000075223	SEMA3C	1.06148764734173e-43	2.05602348823059e-42	Hit
ENSG00000075234	TTC38	5.41005219122288e-09	2.09181343375082e-08	Hit
ENSG00000075239	ACAT1	3.20857845724479e-33	3.62793093078095e-32	Hit
ENSG00000075240	GRAMD4	1.43616225808165e-10	5.96770298303492e-10	Hit
ENSG00000075275	CELSR1	3.62307296281749e-21	2.35464326425143e-20	Hit
ENSG00000075292	ZNF638	6.56996523145387e-27	5.56615659016516e-26	Hit
ENSG00000075303	SLC25A40	8.91824829426924e-08	3.25071128204216e-07	Hit
ENSG00000075391	RASAL2	2.85995621033971e-60	1.44048627760936e-58	Hit
ENSG00000075407	ZNF37A	6.75246341114744e-32	7.14868678169009e-31	Hit
ENSG00000075413	MARK3	2.69139177897212e-44	5.37348896171055e-43	Hit
ENSG00000075415	SLC25A3	8.08967944281373e-29	7.42619727656846e-28	Hit
ENSG00000075420	FNDC3B	2.54570765100857e-64	1.59671106771042e-62	Hit
ENSG00000075461	CACNG4	0.0150156	0.0406981	Hit
ENSG00000075539	FRYL	7.12891407872691e-27	6.0262664020872e-26	Hit
ENSG00000075568	TMEM131	5.91324450810151e-32	6.27771754285235e-31	Hit
ENSG00000075618	FSCN1	2.18661292324935e-41	3.74441623186691e-40	Hit
ENSG00000075643	MOCOS	6.10279210253771e-87	1.57570537062998e-84	Hit
ENSG00000075651	PLD1	1.57089642290342e-42	2.84580514105543e-41	Hit
ENSG00000075702	WDR62	6.99934763279591e-23	4.91655179467972e-22	Hit
ENSG00000075711	DLG1	8.29705581460147e-54	2.76506143275077e-52	Hit
ENSG00000075785	RAB7A	2.47043619784967e-10	1.01418308498941e-09	Hit
ENSG00000075826	SEC31B	1.25134541671125e-10	5.21194675207814e-10	Hit
ENSG00000075856	SART3	5.18199781810857e-11	2.19652613922185e-10	Hit
ENSG00000075945	KIFAP3	3.40189226477164e-17	1.85922570672702e-16	Hit
ENSG00000075975	MKRN2	7.51115494855365e-15	3.73646941080875e-14	Hit
ENSG00000076003	MCM6	6.83013897256891e-61	3.52016891156003e-59	Hit
ENSG00000076043	REXO2	7.96434909838852e-15	3.95434601563154e-14	Hit
ENSG00000076053	RBM7	9.11582919972711e-06	3.01075958442055e-05	Hit
ENSG00000076108	BAZ2A	7.86058353224492e-11	3.30452669074488e-10	Hit
ENSG00000076201	PTPN23	4.05594925679095e-09	1.58065525403134e-08	Hit
ENSG00000076242	MLH1	3.05306521355702e-53	9.85468802898389e-52	Hit
ENSG00000076248	UNG	2.78783677043271e-08	1.04378053037995e-07	Hit
ENSG00000076321	KLHL20	2.28061890909693e-14	1.11265417847227e-13	Hit
ENSG00000076356	PLXNA2	3.37177570976181e-09	1.31885576151501e-08	Hit
ENSG00000076513	ANKRD13A	5.26856390606995e-32	5.60448754072097e-31	Hit
ENSG00000076555	ACACB	0.0178718	0.0481201	Hit
ENSG00000076604	TRAF4	1.49816975946416e-05	4.89102953390498e-05	Hit
ENSG00000076641	PAG1	7.01463902553272e-63	4.081998035996e-61	Hit
ENSG00000076650	GPATCH1	0.000589045	0.00175992	Hit
ENSG00000076685	NT5C2	0.00198759	0.00573484	Hit
ENSG00000076706	MCAM	1.0359324150907e-24	7.89386436874557e-24	Hit
ENSG00000076716	GPC4	3.90701893618885e-05	0.000125139	Hit
ENSG00000076770	MBNL3	4.81495163203274e-06	1.61290872530896e-05	Hit
ENSG00000076864	RAP1GAP	3.032994871211e-20	1.89430403017814e-19	Hit
ENSG00000076924	XAB2	2.64611557464792e-11	1.13537911571776e-10	Hit
ENSG00000076928	ARHGEF1	9.81724014499497e-12	4.28702273261078e-11	Hit
ENSG00000077044	DGKD	6.32059125115481e-33	7.01836341266017e-32	Hit
ENSG00000077063	CTTNBP2	0.001003	0.002951	Hit
ENSG00000077097	TOP2B	3.64050004366561e-84	7.80769823880993e-82	Hit
ENSG00000077147	TM9SF3	9.64994745986564e-29	8.83106341182611e-28	Hit
ENSG00000077150	NFKB2	1.26508728013981e-10	5.26835752083277e-10	Hit
ENSG00000077152	UBE2T	5.05232714288391e-06	1.69050815347074e-05	Hit
ENSG00000077232	DNAJC10	2.16826094763525e-92	8.60637785692715e-90	Hit
ENSG00000077235	GTF3C1	3.8615780444694e-25	3.00893075050159e-24	Hit
ENSG00000077238	IL4R	2.86751112762328e-13	1.33716624457327e-12	Hit
ENSG00000077254	USP33	2.68353649271384e-43	5.06860578744545e-42	Hit
ENSG00000077264	PAK3	0.00759197	0.0210226	Hit
ENSG00000077327	SPAG6	0.000113312	0.000354021	Hit
ENSG00000077454	LRCH4	7.41594791101379e-08	2.71428184345583e-07	Hit
ENSG00000077458	FAM76B	1.51713499004338e-05	4.95112135540725e-05	Hit
ENSG00000077514	POLD3	2.69545801672843e-24	2.01696709332797e-23	Hit
ENSG00000077549	CAPZB	2.06528409383387e-23	1.48523972935149e-22	Hit
ENSG00000077585	GPR137B	1.54318482258811e-27	1.33897087020908e-26	Hit
ENSG00000077684	JADE1	7.69751611205144e-40	1.2120055860503e-38	Hit
ENSG00000077713	SLC25A43	5.21043900526677e-05	0.000165749	Hit
ENSG00000077721	UBE2A	1.32702058896171e-15	6.79714667620332e-15	Hit
ENSG00000077782	FGFR1	1.10837984978488e-25	8.85704739338312e-25	Hit
ENSG00000077942	FBLN1	4.53818914136457e-18	2.57716425422698e-17	Hit
ENSG00000077943	ITGA8	4.79445113517672e-09	1.86055207192309e-08	Hit
ENSG00000078043	PIAS2	5.59500974079606e-09	2.16175634239039e-08	Hit
ENSG00000078053	AMPH	3.60936710164016e-06	1.21765201954863e-05	Hit
ENSG00000078061	ARAF	0.0109757	0.0300514	Hit
ENSG00000078070	MCCC1	1.5870115084408e-61	8.45791263636767e-60	Hit
ENSG00000078081	LAMP3	2.80259772126193e-13	1.30873193677331e-12	Hit
ENSG00000078098	FAP	7.03355125514035e-08	2.57787020506067e-07	Hit
ENSG00000078114	NEBL	1.45452311579491e-13	6.85890870744121e-13	Hit
ENSG00000078124	ACER3	1.38275839917471e-15	7.07582775979457e-15	Hit
ENSG00000078140	UBE2K	1.21861290602862e-36	1.62935101171066e-35	Hit
ENSG00000078142	PIK3C3	6.32947664017896e-25	4.87336716181005e-24	Hit
ENSG00000078177	N4BP2	2.5961126667731e-83	5.27030689008884e-81	Hit
ENSG00000078246	TULP3	0.000577651	0.00172627	Hit
ENSG00000078269	SYNJ2	1.57487899834788e-44	3.17771867086977e-43	Hit
ENSG00000078304	PPP2R5C	5.44461413902798e-79	8.51729814195942e-77	Hit
ENSG00000078319	PMS2P1	1.02592112897672e-05	3.37623394431466e-05	Hit
ENSG00000078369	GNB1	5.07522525835573e-10	2.04997783293913e-09	Hit
ENSG00000078403	MLLT10	1.57434704157689e-11	6.8155925807742e-11	Hit
ENSG00000078487	ZCWPW1	3.68051982425765e-08	1.36837332876147e-07	Hit
ENSG00000078618	NRDC	6.38656631271252e-36	8.25288360156836e-35	Hit
ENSG00000078668	VDAC3	1.04019510235916e-23	7.56438297843577e-23	Hit
ENSG00000078674	PCM1	6.72941643329677e-104	5.96540335423648e-101	Hit
ENSG00000078687	TNRC6C	2.024428586279e-12	9.118843804794e-12	Hit
ENSG00000078699	CBFA2T2	7.97054524545317e-12	3.49552572984139e-11	Hit
ENSG00000078747	ITCH	3.34316744861481e-33	3.77209143523386e-32	Hit
ENSG00000078795	PKD2L2	7.09362352929818e-16	3.67877972188291e-15	Hit
ENSG00000078808	SDF4	3.00502572553699e-23	2.14711590932108e-22	Hit
ENSG00000078900	TP73	3.59545037405371e-10	1.46399381376878e-09	Hit
ENSG00000078967	UBE2D4	6.46525693990851e-09	2.4907582653908e-08	Hit
ENSG00000079102	RUNX1T1	9.47613320752324e-10	3.78959829354696e-09	Hit
ENSG00000079134	THOC1	3.9453330829246e-09	1.53844850450582e-08	Hit
ENSG00000079150	FKBP7	3.64003670773151e-09	1.42148511314849e-08	Hit
ENSG00000079156	OSBPL6	2.40035573802874e-62	1.36691778366459e-60	Hit
ENSG00000079215	SLC1A3	4.80788843183448e-08	1.7785642642399e-07	Hit
ENSG00000079246	XRCC5	2.84376948966473e-62	1.61252037970456e-60	Hit
ENSG00000079308	TNS1	8.17950637473948e-12	3.58421144389227e-11	Hit
ENSG00000079313	REXO1	9.94572931873613e-16	5.12094337855699e-15	Hit
ENSG00000079332	SAR1A	1.01827723038104e-11	4.44081086663713e-11	Hit
ENSG00000079335	CDC14A	3.59156077723038e-09	1.40276057144463e-08	Hit
ENSG00000079337	RAPGEF3	0.00237716	0.00681672	Hit
ENSG00000079385	CEACAM1	5.87557767024584e-07	2.0595111712471e-06	Hit
ENSG00000079387	SENP1	2.24368444008679e-19	1.35088394837374e-18	Hit
ENSG00000079432	CIC	1.82101266963127e-21	1.19930685825096e-20	Hit
ENSG00000079459	FDFT1	0.0051296	0.0143854	Hit
ENSG00000079482	OPHN1	2.16231822409747e-33	2.46801248290335e-32	Hit
ENSG00000079616	KIF22	9.09525501754553e-08	3.31432189554132e-07	Hit
ENSG00000079691	CARMIL1	1.04426574745829e-41	1.82225743358962e-40	Hit
ENSG00000079739	PGM1	4.57666162834399e-38	6.58257108405517e-37	Hit
ENSG00000079785	DDX1	2.0305480654635e-28	1.8361236060162e-27	Hit
ENSG00000079805	DNM2	2.84739729900038e-37	3.91944532969028e-36	Hit
ENSG00000079819	EPB41L2	0.00128686	0.0037624	Hit
ENSG00000079931	MOXD1	1.3528096671193e-31	1.40974217427001e-30	Hit
ENSG00000079950	STX7	1.8657846981842e-06	6.37690248856326e-06	Hit
ENSG00000079999	KEAP1	1.4980301521789e-58	6.71814736375137e-57	Hit
ENSG00000080031	PTPRH	1.47938808547926e-41	2.56138325164292e-40	Hit
ENSG00000080166	DCT	1.84665858875424e-05	6.00660940671848e-05	Hit
ENSG00000080200	CRYBG3	3.24131364074216e-50	8.73348479857112e-49	Hit
ENSG00000080224	EPHA6	1.24758824737713e-06	4.30050056393354e-06	Hit
ENSG00000080298	RFX3	7.04224317613949e-16	3.65284601182472e-15	Hit
ENSG00000080345	RIF1	7.70405573726424e-51	2.16119892697052e-49	Hit
ENSG00000080371	RAB21	8.98406701469267e-26	7.21383690183384e-25	Hit
ENSG00000080493	SLC4A4	2.35487960644354e-15	1.19377941772321e-14	Hit
ENSG00000080503	SMARCA2	6.06434164768922e-22	4.07981537512388e-21	Hit
ENSG00000080546	SESN1	2.4414546239046e-35	3.06264359755278e-34	Hit
ENSG00000080561	MID2	9.77477253258692e-06	3.22239123257241e-05	Hit
ENSG00000080573	COL5A3	0.00176543	0.00511493	Hit
ENSG00000080608	PUM3	0.000204253	0.000628401	Hit
ENSG00000080815	PSEN1	2.64919974383612e-14	1.28727970012018e-13	Hit
ENSG00000080823	MOK	1.70560869346522e-18	9.90154062301112e-18	Hit
ENSG00000080839	RBL1	1.35661392947306e-46	3.05226656856231e-45	Hit
ENSG00000080845	DLGAP4	9.39129503113227e-05	0.000295041	Hit
ENSG00000081014	AP4E1	1.00423455570888e-53	3.33415902303644e-52	Hit
ENSG00000081019	RSBN1	4.08376836110463e-25	3.18019724144119e-24	Hit
ENSG00000081026	MAGI3	1.24565627502147e-23	9.03134759485302e-23	Hit
ENSG00000081059	TCF7	0.00470861	0.0132369	Hit
ENSG00000081087	OSTM1	7.15099882139204e-42	1.2577623191541e-40	Hit
ENSG00000081154	PCNP	4.76513229732763e-14	2.29489185648553e-13	Hit
ENSG00000081177	EXD2	2.49913288633417e-10	1.02564722190078e-09	Hit
ENSG00000081181	ARG2	1.37477735334466e-41	2.38336564112437e-40	Hit
ENSG00000081189	MEF2C	4.17293811233458e-42	7.41812273792954e-41	Hit
ENSG00000081237	PTPRC	0.00236471	0.00678247	Hit
ENSG00000081320	STK17B	7.84719258529634e-12	3.44313215003087e-11	Hit
ENSG00000081377	CDC14B	6.15158558975224e-38	8.78128111507628e-37	Hit
ENSG00000081386	ZNF510	2.84584805045131e-26	2.35257951674548e-25	Hit
ENSG00000081721	DUSP12	2.36065708753774e-26	1.9587929668012e-25	Hit
ENSG00000081760	AACS	0.00114234	0.00335238	Hit
ENSG00000081791	DELE1	1.53506708210523e-11	6.64770786215706e-11	Hit
ENSG00000081803	CADPS2	3.70450581601347e-62	2.07843096352452e-60	Hit
ENSG00000081913	PHLPP1	1.17855482765445e-52	3.67008045511034e-51	Hit
ENSG00000082068	WDR70	7.61024689036708e-39	1.14666802154347e-37	Hit
ENSG00000082074	FYB1	1.58625466752794e-06	5.44110107419553e-06	Hit
ENSG00000082153	BZW1	2.43868776897243e-38	3.55952044610608e-37	Hit
ENSG00000082196	C1QTNF3	1.22790555194357e-16	6.5545805396201e-16	Hit
ENSG00000082212	ME2	2.55802570985631e-72	2.69952919555233e-70	Hit
ENSG00000082213	C5orf22	3.35239266117077e-16	1.75775888074084e-15	Hit
ENSG00000082258	CCNT2	1.08986777957714e-17	6.09034329272419e-17	Hit
ENSG00000082269	FAM135A	1.24052127683369e-46	2.80054523226783e-45	Hit
ENSG00000082293	COL19A1	7.58159172093213e-06	2.51684995913705e-05	Hit
ENSG00000082397	EPB41L3	5.0260154271024e-68	3.95449272983318e-66	Hit
ENSG00000082438	COBLL1	1.84384626259332e-16	9.77187076672116e-16	Hit
ENSG00000082458	DLG3	1.72340071393158e-10	7.1300744533753e-10	Hit
ENSG00000082482	KCNK2	5.26694766034379e-32	5.60448754072097e-31	Hit
ENSG00000082497	SERTAD4	2.02737681440738e-19	1.22341862950646e-18	Hit
ENSG00000082516	GEMIN5	1.0883932819764e-37	1.53065737392281e-36	Hit
ENSG00000082641	NFE2L1	1.11792911578783e-37	1.56970469404759e-36	Hit
ENSG00000082701	GSK3B	3.02478636615604e-52	9.20379503679104e-51	Hit
ENSG00000082781	ITGB5	3.42532376603612e-54	1.17578790611944e-52	Hit
ENSG00000082805	ERC1	2.39284991969129e-41	4.08181210803528e-40	Hit
ENSG00000082898	XPO1	1.07345586350925e-36	1.44106437325416e-35	Hit
ENSG00000083067	TRPM3	5.17428828968175e-14	2.48923702561137e-13	Hit
ENSG00000083093	PALB2	1.71928198241925e-32	1.8669899975687e-31	Hit
ENSG00000083097	DOP1A	1.15001445115931e-44	2.34535922654376e-43	Hit
ENSG00000083099	LYRM2	9.0191161232451e-13	4.12120917837767e-12	Hit
ENSG00000083123	BCKDHB	6.12575329100656e-07	2.14437650415991e-06	Hit
ENSG00000083168	KAT6A	8.01836390867642e-44	1.5599149216338e-42	Hit
ENSG00000083223	TUT7	4.94655538789307e-17	2.6846672241965e-16	Hit
ENSG00000083290	ULK2	6.97612845771098e-28	6.15742317306226e-27	Hit
ENSG00000083312	TNPO1	1.60570577791636e-77	2.28353686940683e-75	Hit
ENSG00000083444	PLOD1	1.59143427079363e-55	5.89451295229606e-54	Hit
ENSG00000083457	ITGAE	1.40821813577087e-09	5.59207900592662e-09	Hit
ENSG00000083520	DIS3	5.46325923378829e-34	6.41739911940662e-33	Hit
ENSG00000083535	PIBF1	1.19476148629534e-19	7.28081736171824e-19	Hit
ENSG00000083544	TDRD3	3.61744263599847e-08	1.34567449240094e-07	Hit
ENSG00000083635	NUFIP1	1.5357754255109e-09	6.08952015298001e-09	Hit
ENSG00000083642	PDS5B	1.25746944295828e-44	2.54886755838662e-43	Hit
ENSG00000083720	OXCT1	1.1874599185534e-54	4.19937620665015e-53	Hit
ENSG00000083750	RRAGB	9.35051860537336e-06	3.08597284427028e-05	Hit
ENSG00000083799	CYLD	6.99846962691186e-95	3.44661668996471e-92	Hit
ENSG00000083812	ZNF324	4.1369545131362e-13	1.91435824469017e-12	Hit
ENSG00000083817	ZNF416	6.91534698682516e-12	3.04179189162468e-11	Hit
ENSG00000083828	ZNF586	2.07143192587868e-05	6.721286070866e-05	Hit
ENSG00000083838	ZNF446	0.011346	0.0310364	Hit
ENSG00000083844	ZNF264	4.79632703720983e-09	1.86100848012194e-08	Hit
ENSG00000083845	RPS5	0.017476	0.0471083	Hit
ENSG00000083857	FAT1	2.43601422183986e-72	2.59133448862437e-70	Hit
ENSG00000083937	CHMP2B	6.66856496925495e-15	3.32602807187483e-14	Hit
ENSG00000084070	SMAP2	9.68371633509578e-25	7.38327844654637e-24	Hit
ENSG00000084072	PPIE	7.92863117107702e-18	4.45403500979346e-17	Hit
ENSG00000084073	ZMPSTE24	3.78627985255273e-30	3.69106768324e-29	Hit
ENSG00000084090	STARD7	1.78404959354985e-61	9.48165303008938e-60	Hit
ENSG00000084092	NOA1	7.2322684049589e-39	1.09152241242286e-37	Hit
ENSG00000084093	REST	3.42496988165351e-57	1.40561186778848e-55	Hit
ENSG00000084110	HAL	2.48287490053086e-23	1.78073287768926e-22	Hit
ENSG00000084112	SSH1	2.31005535905275e-25	1.82025517684885e-24	Hit
ENSG00000084207	GSTP1	4.03290178309715e-09	1.57213412517862e-08	Hit
ENSG00000084234	APLP2	1.22470200777627e-54	4.31959220090212e-53	Hit
ENSG00000084463	WBP11	1.68411144721171e-23	1.2137468787845e-22	Hit
ENSG00000084623	EIF3I	9.47669810543807e-17	5.0800908973195e-16	Hit
ENSG00000084652	TXLNA	5.88916935544476e-20	3.64055252995579e-19	Hit
ENSG00000084676	NCOA1	3.01327298991144e-52	9.17926482173023e-51	Hit
ENSG00000084693	AGBL5	3.50440400787435e-30	3.42381044031633e-29	Hit
ENSG00000084710	EFR3B	3.05093623577877e-11	1.30423723282914e-10	Hit
ENSG00000084731	KIF3C	2.18030660953338e-08	8.20476496022792e-08	Hit
ENSG00000084733	RAB10	3.54743816195488e-38	5.15240690764763e-37	Hit
ENSG00000084754	HADHA	4.15351270607487e-43	7.80625561168587e-42	Hit
ENSG00000084764	MAPRE3	1.20589216086086e-06	4.15892830060092e-06	Hit
ENSG00000084774	CAD	1.75030411039059e-06	5.99068050343982e-06	Hit
ENSG00000085185	BCORL1	2.29968999986337e-06	7.82571412109615e-06	Hit
ENSG00000085224	ATRX	2.5717225633841e-25	2.01985794006606e-24	Hit
ENSG00000085274	MYNN	1.49010775783198e-29	1.40624292802639e-28	Hit
ENSG00000085365	SCAMP1	3.42757841827858e-11	1.46172258588359e-10	Hit
ENSG00000085377	PREP	2.31901208350353e-54	8.06167416322783e-53	Hit
ENSG00000085382	HACE1	3.44743070751319e-61	1.80474354794499e-59	Hit
ENSG00000085415	SEH1L	1.77980225829101e-21	1.17274681013357e-20	Hit
ENSG00000085433	WDR47	9.96823934183035e-23	6.94148617587422e-22	Hit
ENSG00000085491	SLC25A24	9.41893074887992e-36	1.20891430663954e-34	Hit
ENSG00000085511	MAP3K4	2.38755144842649e-58	1.05297749949343e-56	Hit
ENSG00000085662	AKR1B1	1.63288939999759e-14	8.01348232211404e-14	Hit
ENSG00000085719	CPNE3	1.83105501784456e-36	2.42868215184829e-35	Hit
ENSG00000085733	CTTN	1.03008571255373e-42	1.8892482372175e-41	Hit
ENSG00000085741	WNT11	0.0045547	0.0128177	Hit
ENSG00000085760	MTIF2	2.10502307117044e-80	3.58852458684018e-78	Hit
ENSG00000085788	DDHD2	1.4912857896078e-43	2.87177800788052e-42	Hit
ENSG00000085832	EPS15	4.63455013643713e-55	1.67007081745812e-53	Hit
ENSG00000085840	ORC1	1.30212834231456e-31	1.3585249562775e-30	Hit
ENSG00000085871	MGST2	3.20882421289279e-32	3.4506862562746e-31	Hit
ENSG00000085978	ATG16L1	2.90813907096079e-24	2.1724452374475e-23	Hit
ENSG00000085982	USP40	5.44393907892186e-50	1.45357546049044e-48	Hit
ENSG00000085998	POMGNT1	1.01430302882327e-43	1.96606229945525e-42	Hit
ENSG00000086015	MAST2	4.42248557680153e-42	7.85124041585179e-41	Hit
ENSG00000086061	DNAJA1	2.83660396006701e-46	6.29163016797516e-45	Hit
ENSG00000086065	CHMP5	3.66079563683117e-14	1.76977275342462e-13	Hit
ENSG00000086102	NFX1	2.29060110038119e-18	1.32311567470759e-17	Hit
ENSG00000086200	IPO11	7.11480508081001e-51	2.00648066085961e-49	Hit
ENSG00000086289	EPDR1	4.92266770896535e-06	1.64816095999275e-05	Hit
ENSG00000086300	SNX10	4.36945481976124e-11	1.85714050626067e-10	Hit
ENSG00000086475	SEPHS1	1.1433569999145e-10	4.76664619152315e-10	Hit
ENSG00000086544	ITPKC	1.10752852611605e-13	5.24552335236511e-13	Hit
ENSG00000086589	RBM22	1.81219352828809e-11	7.83506335413647e-11	Hit
ENSG00000086619	ERO1B	1.13663806070794e-33	1.31253810622957e-32	Hit
ENSG00000086712	TXLNG	9.00011462668395e-26	7.22454115249118e-25	Hit
ENSG00000086730	LAT2	8.72407177956007e-05	0.000274436	Hit
ENSG00000086758	HUWE1	1.6580036845932e-53	5.44357407260144e-52	Hit
ENSG00000086827	ZW10	1.03103172697396e-40	1.69463892133161e-39	Hit
ENSG00000087008	ACOX3	1.95471677750103e-10	8.06199410373177e-10	Hit
ENSG00000087053	MTMR2	2.9134578435611e-85	6.91790159747e-83	Hit
ENSG00000087074	PPP1R15A	0.00207166	0.00597158	Hit
ENSG00000087116	ADAMTS2	4.3901931258085e-37	5.98425402294983e-36	Hit
ENSG00000087152	ATXN7L3	0.000208529	0.000641409	Hit
ENSG00000087157	PGS1	4.18068207167026e-13	1.93425641986776e-12	Hit
ENSG00000087206	UIMC1	1.13796814171615e-21	7.54691390543626e-21	Hit
ENSG00000087245	MMP2	1.00758547047953e-47	2.40320430510606e-46	Hit
ENSG00000087253	LPCAT2	9.9719268534536e-33	1.09178025006482e-31	Hit
ENSG00000087263	OGFOD1	5.37782603360404e-51	1.52796907625711e-49	Hit
ENSG00000087266	SH3BP2	6.60717758836419e-05	0.000209155	Hit
ENSG00000087269	NOP14	0.000359347	0.00108794	Hit
ENSG00000087274	ADD1	1.03799616371114e-90	3.58499610100442e-88	Hit
ENSG00000087299	L2HGDH	8.79583492463324e-07	3.05813091888739e-06	Hit
ENSG00000087301	TXNDC16	9.10242697734315e-08	3.31648092938024e-07	Hit
ENSG00000087302	RTRAF	3.09850641113597e-20	1.93340402387963e-19	Hit
ENSG00000087303	NID2	7.4173409383148e-21	4.76005706837702e-20	Hit
ENSG00000087338	GMCL1	7.17651432401362e-17	3.86497006749328e-16	Hit
ENSG00000087365	SF3B2	6.69181687425834e-26	5.41082936923157e-25	Hit
ENSG00000087448	KLHL42	6.12548430398776e-33	6.81309617650567e-32	Hit
ENSG00000087460	GNAS	1.60180331011389e-36	2.1341862339263e-35	Hit
ENSG00000087470	DNM1L	9.24012480693689e-63	5.34199737207999e-61	Hit
ENSG00000087502	ERGIC2	3.54141090904527e-24	2.63367678174356e-23	Hit
ENSG00000087510	TFAP2C	0.000125487	0.000390683	Hit
ENSG00000087586	AURKA	2.61574419483978e-09	1.02721649612476e-08	Hit
ENSG00000087842	PIR	2.43232092201639e-14	1.18449263138809e-13	Hit
ENSG00000087884	AAMDC	1.52759802735304e-11	6.61751782691426e-11	Hit
ENSG00000087995	METTL2A	4.08222385546929e-17	2.22418892055624e-16	Hit
ENSG00000088179	PTPN4	1.05321142240864e-40	1.72895707207008e-39	Hit
ENSG00000088205	DDX18	0.00278367	0.00794884	Hit
ENSG00000088256	GNA11	9.94114978575615e-13	4.53162388416865e-12	Hit
ENSG00000088280	ASAP3	7.86590528997754e-15	3.90636573821966e-14	Hit
ENSG00000088298	EDEM2	3.47340940820163e-11	1.48079271884761e-10	Hit
ENSG00000088325	TPX2	5.31415886593396e-09	2.05623077085185e-08	Hit
ENSG00000088387	DOCK9	5.4251368466753e-51	1.53976616115777e-49	Hit
ENSG00000088448	ANKRD10	1.44221975627939e-12	6.53619498951842e-12	Hit
ENSG00000088451	TGDS	6.61396496707613e-12	2.91115167716687e-11	Hit
ENSG00000088538	DOCK3	0.00893804	0.0246064	Hit
ENSG00000088543	C3orf18	1.89903560069573e-19	1.14779438102051e-18	Hit
ENSG00000088682	COQ9	8.15786677729826e-25	6.24676962497754e-24	Hit
ENSG00000088756	ARHGAP28	3.52786625754603e-25	2.75536197513008e-24	Hit
ENSG00000088808	PPP1R13B	9.46296350410354e-12	4.13367364369464e-11	Hit
ENSG00000088812	ATRN	1.29536550746736e-89	3.95964946041231e-87	Hit
ENSG00000088826	SMOX	5.15049505708412e-08	1.90212839255791e-07	Hit
ENSG00000088833	NSFL1C	8.79273762096623e-06	2.90838388422856e-05	Hit
ENSG00000088854	C20orf194	2.74345224261178e-07	9.74741068002908e-07	Hit
ENSG00000088882	CPXM1	5.48311161885403e-06	1.83119264588477e-05	Hit
ENSG00000088888	MAVS	2.41462373300543e-35	3.03041545802484e-34	Hit
ENSG00000088899	LZTS3	2.34002854925652e-12	1.04924497115036e-11	Hit
ENSG00000088930	XRN2	1.69389200181563e-59	8.04417212433656e-58	Hit
ENSG00000088970	KIZ	7.72581910888964e-14	3.68935955075976e-13	Hit
ENSG00000088986	DYNLL1	1.93919633805976e-08	7.31399622952224e-08	Hit
ENSG00000088992	TESC	0.000444932	0.00133837	Hit
ENSG00000089006	SNX5	1.79237163590356e-49	4.65491516457219e-48	Hit
ENSG00000089022	MAPKAPK5	2.61829780575239e-44	5.23541442452475e-43	Hit
ENSG00000089041	P2RX7	0.0147437	0.0399931	Hit
ENSG00000089048	ESF1	4.84921838850435e-08	1.79360380839895e-07	Hit
ENSG00000089050	RBBP9	1.43067877045614e-13	6.74839858487239e-13	Hit
ENSG00000089053	ANAPC5	2.91827638779384e-53	9.45294059159432e-52	Hit
ENSG00000089057	SLC23A2	9.26328306456552e-24	6.75851165484377e-23	Hit
ENSG00000089063	TMEM230	0.000341576	0.00103555	Hit
ENSG00000089094	KDM2B	3.07207038069654e-15	1.55055304050567e-14	Hit
ENSG00000089123	TASP1	6.3950956202078e-19	3.77265246059907e-18	Hit
ENSG00000089154	GCN1	9.15181886611743e-40	1.43419841441088e-38	Hit
ENSG00000089157	RPLP0	0.00400523	0.0113133	Hit
ENSG00000089159	PXN	0.00205281	0.00591917	Hit
ENSG00000089177	KIF16B	1.36200016622082e-14	6.70759859638453e-14	Hit
ENSG00000089195	TRMT6	1.71566197564279e-12	7.75298463555556e-12	Hit
ENSG00000089220	PEBP1	2.88242557386182e-43	5.43268786047351e-42	Hit
ENSG00000089234	BRAP	5.971666497782e-37	8.10257647153135e-36	Hit
ENSG00000089248	ERP29	2.59342908610994e-12	1.16012873197658e-11	Hit
ENSG00000089280	FUS	2.14732147747603e-17	1.18378663706463e-16	Hit
ENSG00000089335	ZNF302	2.83742193539532e-53	9.20224377437843e-52	Hit
ENSG00000089351	GRAMD1A	3.07469200713137e-20	1.91899458431475e-19	Hit
ENSG00000089472	HEPH	1.61778953538893e-09	6.40516523807255e-09	Hit
ENSG00000089486	CDIP1	5.93243957281246e-05	0.000188222	Hit
ENSG00000089639	GMIP	0.00394949	0.0111606	Hit
ENSG00000089682	RBM41	3.53515150171977e-14	1.70965301030616e-13	Hit
ENSG00000089775	ZBTB25	7.64710993159328e-07	2.66606242161499e-06	Hit
ENSG00000089876	DHX32	9.52252573462619e-62	5.16820508952344e-60	Hit
ENSG00000089902	RCOR1	3.50440913779947e-24	2.60688829680109e-23	Hit
ENSG00000089916	GPATCH2L	2.79096970635958e-27	2.39351977977835e-26	Hit
ENSG00000090006	LTBP4	0.00294277	0.00838979	Hit
ENSG00000090013	BLVRB	1.07623629026628e-05	3.53787736753294e-05	Hit
ENSG00000090054	SPTLC1	7.70036181400324e-28	6.77866342540888e-27	Hit
ENSG00000090060	PAPOLA	3.42965035357963e-31	3.50261603314504e-30	Hit
ENSG00000090061	CCNK	1.50521094224476e-18	8.75346157840742e-18	Hit
ENSG00000090266	NDUFB2	1.89758647875131e-20	1.19527273367864e-19	Hit
ENSG00000090316	MAEA	3.76368008171663e-24	2.79272623027824e-23	Hit
ENSG00000090339	ICAM1	0.000800912	0.00237399	Hit
ENSG00000090372	STRN4	4.27648139797599e-11	1.81878692304132e-10	Hit
ENSG00000090376	IRAK3	2.95549533892394e-22	2.01586158100393e-21	Hit
ENSG00000090382	LYZ	0.0152128	0.0412112	Hit
ENSG00000090470	PDCD7	5.6760206164476e-13	2.61381977963303e-12	Hit
ENSG00000090520	DNAJB11	2.32774048020847e-18	1.34398459250248e-17	Hit
ENSG00000090530	P3H2	0.00137599	0.00401505	Hit
ENSG00000090565	RAB11FIP3	0.00266463	0.00762298	Hit
ENSG00000090581	GNPTG	2.20171472311326e-24	1.65168974179053e-23	Hit
ENSG00000090615	GOLGA3	5.52034430638717e-57	2.22773955211017e-55	Hit
ENSG00000090686	USP48	3.81197997617128e-27	3.24714271256563e-26	Hit
ENSG00000090776	EFNB1	5.65372974080957e-12	2.49676666767004e-11	Hit
ENSG00000090857	PDPR	0.00365042	0.0103408	Hit
ENSG00000090861	AARS1	1.19258733032119e-31	1.24570571337634e-30	Hit
ENSG00000090863	GLG1	4.23659834854792e-54	1.43892843526543e-52	Hit
ENSG00000090889	KIF4A	2.58046171672045e-09	1.01380999991821e-08	Hit
ENSG00000090905	TNRC6A	2.43716689679581e-24	1.82780644256593e-23	Hit
ENSG00000090924	PLEKHG2	5.384585707938e-12	2.38028045739533e-11	Hit
ENSG00000090975	PITPNM2	0.00373279	0.0105617	Hit
ENSG00000090989	EXOC1	4.15790970089195e-33	4.66760027798736e-32	Hit
ENSG00000091039	OSBPL8	2.48255365576393e-88	6.89274593438098e-86	Hit
ENSG00000091127	PUS7	2.45603930255178e-32	2.64973262523579e-31	Hit
ENSG00000091129	NRCAM	3.68570101004918e-39	5.62672403336669e-38	Hit
ENSG00000091136	LAMB1	3.16916524828699e-65	2.10176510256719e-63	Hit
ENSG00000091140	DLD	2.74369652222028e-59	1.28461030478743e-57	Hit
ENSG00000091157	WDR7	6.41178979543451e-29	5.89609743498566e-28	Hit
ENSG00000091317	CMTM6	3.47423224279089e-22	2.36301105536524e-21	Hit
ENSG00000091409	ITGA6	5.03532614015953e-65	3.3064065029976e-63	Hit
ENSG00000091436	MAP3K20	8.23163575798274e-54	2.74670164802752e-52	Hit
ENSG00000091483	FH	2.63989604167754e-45	5.58515475993416e-44	Hit
ENSG00000091490	SEL1L3	3.84018954954162e-89	1.14748315596079e-86	Hit
ENSG00000091513	TF	8.862063158813e-10	3.54829430360543e-09	Hit
ENSG00000091527	CDV3	3.49095859547232e-40	5.61297175864516e-39	Hit
ENSG00000091542	ALKBH5	2.65780443555693e-19	1.59336454371508e-18	Hit
ENSG00000091583	APOH	0.000361576	0.00109419	Hit
ENSG00000091592	NLRP1	0.00825405	0.0227971	Hit
ENSG00000091656	ZFHX4	2.64027178652425e-05	8.52335371338019e-05	Hit
ENSG00000091732	ZC3HC1	1.44631776601132e-10	6.00896339154897e-10	Hit
ENSG00000091831	ESR1	6.06205765860138e-14	2.91000652297554e-13	Hit
ENSG00000091844	RGS17	5.80846859508899e-26	4.72242170033007e-25	Hit
ENSG00000091986	CCDC80	5.64208977911422e-47	1.29127139058316e-45	Hit
ENSG00000092020	PPP2R3C	6.07190547704356e-15	3.0312794116106e-14	Hit
ENSG00000092094	OSGEP	5.78139192409652e-06	1.92959760077087e-05	Hit
ENSG00000092096	SLC22A17	0.000405432	0.00122273	Hit
ENSG00000092098	RNF31	4.05155062732616e-13	1.87581715499847e-12	Hit
ENSG00000092108	SCFD1	8.69489660228243e-23	6.08025454223242e-22	Hit
ENSG00000092140	G2E3	1.5192239438726e-28	1.38080114707273e-27	Hit
ENSG00000092148	HECTD1	1.0197970717275e-70	9.54343627275577e-69	Hit
ENSG00000092199	HNRNPC	1.41011575711976e-09	5.59877850774005e-09	Hit
ENSG00000092201	SUPT16H	3.6706435292656e-31	3.73868609794291e-30	Hit
ENSG00000092203	TOX4	5.8706819514949e-28	5.20242971736273e-27	Hit
ENSG00000092208	GEMIN2	0.0152288	0.0412503	Hit
ENSG00000092330	TINF2	1.36659790550383e-24	1.03601210658406e-23	Hit
ENSG00000092421	SEMA6A	4.99889161946505e-09	1.93677919184227e-08	Hit
ENSG00000092439	TRPM7	8.56948727907004e-93	3.56088976093107e-90	Hit
ENSG00000092445	TYRO3	4.11239760401466e-35	5.09860614830611e-34	Hit
ENSG00000092470	WDR76	7.38188095831944e-08	2.70255702375478e-07	Hit
ENSG00000092529	CAPN3	5.62527332230134e-73	6.15631764334493e-71	Hit
ENSG00000092607	TBX15	6.88264250150899e-07	2.40426894371641e-06	Hit
ENSG00000092621	PHGDH	6.00047273263651e-32	6.3652402015052e-31	Hit
ENSG00000092758	COL9A3	6.7304071184734e-18	3.79453989630447e-17	Hit
ENSG00000092820	EZR	9.45884134111992e-19	5.54193493337174e-18	Hit
ENSG00000092847	AGO1	7.38669259940983e-18	4.15749635954931e-17	Hit
ENSG00000092853	CLSPN	3.14274947060441e-10	1.28246554275363e-09	Hit
ENSG00000092871	RFFL	2.51632350278066e-06	8.54977733907612e-06	Hit
ENSG00000092969	TGFB2	1.49090513370725e-05	4.86791051268393e-05	Hit
ENSG00000092978	GPATCH2	4.56513937801682e-10	1.84646869382478e-09	Hit
ENSG00000093000	NUP50	5.92403710853605e-34	6.94331612447809e-33	Hit
ENSG00000093009	CDC45	5.83687099597949e-15	2.91558503506909e-14	Hit
ENSG00000093144	ECHDC1	4.36677993326517e-23	3.09021143015577e-22	Hit
ENSG00000093167	LRRFIP2	1.83813547582681e-11	7.94076914297242e-11	Hit
ENSG00000093183	SEC22C	1.96871849429602e-23	1.41694450980537e-22	Hit
ENSG00000093217	XYLB	1.30714795291658e-05	4.2805433641009e-05	Hit
ENSG00000094804	CDC6	3.23697396171189e-32	3.47814487021277e-31	Hit
ENSG00000094841	UPRT	1.0472537380033e-13	4.9653531660652e-13	Hit
ENSG00000094880	CDC23	3.55734107692407e-16	1.86411681969889e-15	Hit
ENSG00000094916	CBX5	2.3140886835372e-31	2.38438103254507e-30	Hit
ENSG00000094975	SUCO	5.6672426455359e-46	1.23942969502781e-44	Hit
ENSG00000095002	MSH2	5.39256392275683e-45	1.12478309773957e-43	Hit
ENSG00000095015	MAP3K1	8.0240194762541e-32	8.46117263883828e-31	Hit
ENSG00000095066	HOOK2	1.85119301744143e-36	2.45416884874563e-35	Hit
ENSG00000095203	EPB41L4B	4.38770944882252e-17	2.38818553176394e-16	Hit
ENSG00000095209	TMEM38B	5.72793393066229e-09	2.2115080567949e-08	Hit
ENSG00000095261	PSMD5	7.10148560973365e-43	1.31607601606451e-41	Hit
ENSG00000095303	PTGS1	3.76796961662816e-66	2.62317759122014e-64	Hit
ENSG00000095319	NUP188	7.79677378861742e-34	9.06238645692708e-33	Hit
ENSG00000095380	NANS	2.528196648661e-39	3.88640818927691e-38	Hit
ENSG00000095383	TBC1D2	1.31590997252028e-08	5.00433430705052e-08	Hit
ENSG00000095397	WHRN	8.96105772531213e-07	3.11394706843004e-06	Hit
ENSG00000095564	BTAF1	3.1660003486783e-36	4.14966058515283e-35	Hit
ENSG00000095585	BLNK	0.00121878	0.00356884	Hit
ENSG00000095637	SORBS1	3.93548444388456e-28	3.51681025875894e-27	Hit
ENSG00000095739	BAMBI	1.67308603414814e-23	1.20612767666401e-22	Hit
ENSG00000095752	IL11	0.016931	0.0457026	Hit
ENSG00000095787	WAC	0.00526113	0.0147387	Hit
ENSG00000095794	CREM	0.000138051	0.000428893	Hit
ENSG00000095951	HIVEP1	3.50075828457135e-30	3.42150554281111e-29	Hit
ENSG00000095970	TREM2	0.000344138	0.00104308	Hit
ENSG00000096060	FKBP5	8.98633900055278e-14	4.27441780326776e-13	Hit
ENSG00000096063	SRPK1	3.49354858512305e-09	1.36548252605471e-08	Hit
ENSG00000096080	MRPS18A	2.35930327742801e-14	1.15019819174923e-13	Hit
ENSG00000096093	EFHC1	9.57439992658671e-25	7.30621496836863e-24	Hit
ENSG00000096401	CDC5L	2.49189387311893e-30	2.44536626058025e-29	Hit
ENSG00000096433	ITPR3	3.17368582079975e-26	2.61546330084749e-25	Hit
ENSG00000096654	ZNF184	4.86632404060559e-32	5.18697481105671e-31	Hit
ENSG00000096696	DSP	3.6489342156031e-35	4.53880994058695e-34	Hit
ENSG00000096717	SIRT1	1.0826932162266e-43	2.09557084369215e-42	Hit
ENSG00000096746	HNRNPH3	0.00222171	0.00638195	Hit
ENSG00000096872	IFT74	3.94282649848346e-05	0.000126241	Hit
ENSG00000096968	JAK2	2.04751963743072e-26	1.70055394246822e-25	Hit
ENSG00000097007	ABL1	3.07845650145976e-48	7.57340168360971e-47	Hit
ENSG00000097021	ACOT7	2.17245412050748e-27	1.87092761919611e-26	Hit
ENSG00000097033	SH3GLB1	2.36253730395764e-52	7.22176058177581e-51	Hit
ENSG00000097046	CDC7	8.81863604539632e-31	8.83325073413445e-30	Hit
ENSG00000097096	SYDE2	1.75972377714704e-21	1.15980406764432e-20	Hit
ENSG00000099139	PCSK5	5.39471534622906e-10	2.1747318465608e-09	Hit
ENSG00000099194	SCD	2.54898381548693e-09	1.00188701727844e-08	Hit
ENSG00000099204	ABLIM1	4.47562778218152e-70	4.06228140748585e-68	Hit
ENSG00000099219	ERMP1	2.52148243142672e-10	1.03450021260972e-09	Hit
ENSG00000099246	RAB18	6.74315757728978e-12	2.96703396112582e-11	Hit
ENSG00000099250	NRP1	2.25764753058831e-29	2.11557006442796e-28	Hit
ENSG00000099256	PRTFDC1	1.65788969889746e-20	1.04801327911764e-19	Hit
ENSG00000099290	WASHC2A	1.10654349538327e-21	7.34400242481222e-21	Hit
ENSG00000099331	MYO9B	8.1216972045219e-50	2.15557300855345e-48	Hit
ENSG00000099341	PSMD8	1.31196933525768e-08	4.99006185667087e-08	Hit
ENSG00000099364	FBXL19	4.06086484317024e-38	5.86608580332805e-37	Hit
ENSG00000099381	SETD1A	5.09263960444562e-07	1.78955678700617e-06	Hit
ENSG00000099399	MAGEB2	1.56754918061025e-07	5.6456396139151e-07	Hit
ENSG00000099725	PRKY	0.000141906	0.00044046	Hit
ENSG00000099797	TECR	0.0140804	0.0382331	Hit
ENSG00000099814	CEP170B	1.9386051100986e-17	1.07094441832078e-16	Hit
ENSG00000099821	POLRMT	8.04961455163378e-19	4.72563905929688e-18	Hit
ENSG00000099860	GADD45B	8.66403637012841e-09	3.32052721180566e-08	Hit
ENSG00000099864	PALM	1.86922917522249e-08	7.05510654071345e-08	Hit
ENSG00000099875	MKNK2	4.65120251388041e-12	2.05882289703954e-11	Hit
ENSG00000099899	TRMT2A	3.43275855546426e-13	1.59710953505977e-12	Hit
ENSG00000099904	ZDHHC8	0.00677452	0.0188276	Hit
ENSG00000099910	KLHL22	1.66936192005107e-21	1.10161317374288e-20	Hit
ENSG00000099917	MED15	0.00278841	0.00796082	Hit
ENSG00000099940	SNAP29	6.44166962493576e-13	2.96127505627557e-12	Hit
ENSG00000099942	CRKL	3.9911383239199e-59	1.85560022004066e-57	Hit
ENSG00000099968	BCL2L13	2.12124745390046e-28	1.91358394806746e-27	Hit
ENSG00000099991	CABIN1	1.95133436473726e-35	2.46175455862536e-34	Hit
ENSG00000099995	SF3A1	3.78758813668969e-34	4.48673135443766e-33	Hit
ENSG00000099998	GGT5	0.000371989	0.00112468	Hit
ENSG00000099999	RNF215	3.92581645567458e-05	0.000125726	Hit
ENSG00000100003	SEC14L2	4.4539746713454e-10	1.80342573705481e-09	Hit
ENSG00000100014	SPECC1L	6.86511108465014e-67	4.93434497797799e-65	Hit
ENSG00000100023	PPIL2	0.000124792	0.000388654	Hit
ENSG00000100028	SNRPD3	2.17043203876468e-05	7.03908166328144e-05	Hit
ENSG00000100029	PES1	4.50560162333684e-41	7.57408151523514e-40	Hit
ENSG00000100030	MAPK1	2.55945007765075e-45	5.4192687392551e-44	Hit
ENSG00000100031	GGT1	0.00560123	0.0156717	Hit
ENSG00000100033	PRODH	1.07564819976796e-07	3.90789456620618e-07	Hit
ENSG00000100034	PPM1F	5.03510294433321e-43	9.42318984529186e-42	Hit
ENSG00000100036	SLC35E4	4.86403874182064e-21	3.14119102234041e-20	Hit
ENSG00000100038	TOP3B	0.00354518	0.0100512	Hit
ENSG00000100056	ESS2	4.31166171477388e-08	1.59833191584467e-07	Hit
ENSG00000100065	CARD10	1.23986357505392e-08	4.71918304207586e-08	Hit
ENSG00000100075	SLC25A1	1.03405970797641e-19	6.32760788631491e-19	Hit
ENSG00000100084	HIRA	2.17291388970518e-32	2.35095492200242e-31	Hit
ENSG00000100097	LGALS1	0.0129121	0.0351973	Hit
ENSG00000100099	HPS4	5.01572033448975e-17	2.72053980370019e-16	Hit
ENSG00000100104	SRRD	3.11801785424356e-49	7.98849391288566e-48	Hit
ENSG00000100105	PATZ1	5.77864762881641e-11	2.44087285642859e-10	Hit
ENSG00000100106	TRIOBP	8.32782552351662e-23	5.82969707745199e-22	Hit
ENSG00000100109	TFIP11	6.57053416011733e-23	4.62144367770855e-22	Hit
ENSG00000100124	ANKRD54	2.43701337214854e-16	1.28361920417743e-15	Hit
ENSG00000100129	EIF3L	9.7512733597018e-58	4.15585518794727e-56	Hit
ENSG00000100139	MICALL1	9.09993535767516e-39	1.36493897857875e-37	Hit
ENSG00000100142	POLR2F	2.01473457467725e-22	1.38736020919127e-21	Hit
ENSG00000100150	DEPDC5	4.41591380698544e-09	1.71691245296741e-08	Hit
ENSG00000100151	PICK1	4.61650951948331e-25	3.58038653138347e-24	Hit
ENSG00000100154	TTC28	1.78998856946713e-70	1.65863958245327e-68	Hit
ENSG00000100162	CENPM	0.00197044	0.00568782	Hit
ENSG00000100167	SEPTIN3	1.81346310210304e-05	5.90007802022612e-05	Hit
ENSG00000100196	KDELR3	9.2704369565249e-13	4.23313874350658e-12	Hit
ENSG00000100201	DDX17	1.2122651026183e-13	5.73239298346927e-13	Hit
ENSG00000100209	HSCB	1.44529948828947e-07	5.21240772871849e-07	Hit
ENSG00000100219	XBP1	9.48176628749143e-10	3.79119523670385e-09	Hit
ENSG00000100220	RTCB	1.52467159488405e-47	3.59141863546026e-46	Hit
ENSG00000100221	JOSD1	2.03001518631304e-31	2.09484142721294e-30	Hit
ENSG00000100225	FBXO7	5.4577973789187e-30	5.27032184077574e-29	Hit
ENSG00000100226	GTPBP1	3.12487458437612e-11	1.33498658147628e-10	Hit
ENSG00000100227	POLDIP3	1.86682097572054e-11	8.06338103432061e-11	Hit
ENSG00000100228	RAB36	0.000228334	0.000700624	Hit
ENSG00000100234	TIMP3	2.68527650172502e-10	1.10034273169299e-09	Hit
ENSG00000100239	PPP6R2	1.80486182937391e-41	3.110725566453e-40	Hit
ENSG00000100241	SBF1	1.12242545115359e-67	8.51017603852987e-66	Hit
ENSG00000100242	SUN2	2.68352827289798e-20	1.6799847196198e-19	Hit
ENSG00000100243	CYB5R3	0.00210854	0.00607459	Hit
ENSG00000100266	PACSIN2	2.5924406252175e-25	2.03552896330187e-24	Hit
ENSG00000100271	TTLL1	9.43742670242473e-09	3.61380742583561e-08	Hit
ENSG00000100280	AP1B1	5.14551847725398e-54	1.73654718761539e-52	Hit
ENSG00000100284	TOM1	0.00141524	0.00412549	Hit
ENSG00000100292	HMOX1	0.012027	0.0328518	Hit
ENSG00000100294	MCAT	6.16120010734649e-06	2.0524985050078e-05	Hit
ENSG00000100296	THOC5	6.29323640491274e-34	7.35335364465067e-33	Hit
ENSG00000100297	MCM5	5.40336456420745e-17	2.9224542855508e-16	Hit
ENSG00000100298	APOBEC3H	0.000705819	0.00209891	Hit
ENSG00000100304	TTLL12	1.34427380316599e-41	2.33200375221112e-40	Hit
ENSG00000100316	RPL3	0.0132258	0.0360081	Hit
ENSG00000100320	RBFOX2	0.000619081	0.00184842	Hit
ENSG00000100321	SYNGR1	4.65346681910917e-05	0.000148458	Hit
ENSG00000100324	TAB1	3.40424829295796e-13	1.58412211903629e-12	Hit
ENSG00000100325	ASCC2	2.09531931950064e-23	1.50643206225466e-22	Hit
ENSG00000100330	MTMR3	1.85541939364108e-40	3.02717934690128e-39	Hit
ENSG00000100335	MIEF1	9.60856242915854e-44	1.86518327913169e-42	Hit
ENSG00000100336	APOL4	0.00355245	0.0100708	Hit
ENSG00000100345	MYH9	4.6091868062432e-48	1.12249738026769e-46	Hit
ENSG00000100350	FOXRED2	2.52870772616237e-05	8.17113648475846e-05	Hit
ENSG00000100353	EIF3D	1.43162735835572e-25	1.13990113676982e-24	Hit
ENSG00000100354	TNRC6B	3.12548435788191e-19	1.8691057120196e-18	Hit
ENSG00000100360	IFT27	0.00722429	0.0200295	Hit
ENSG00000100364	KIAA0930	8.81565443759349e-27	7.42379715368465e-26	Hit
ENSG00000100372	SLC25A17	0.000172239	0.000532372	Hit
ENSG00000100380	ST13	2.78680259689745e-05	8.98656823837649e-05	Hit
ENSG00000100393	EP300	2.79306234087484e-41	4.74927748677913e-40	Hit
ENSG00000100395	L3MBTL2	1.38145980137642e-49	3.61956078402014e-48	Hit
ENSG00000100401	RANGAP1	2.62472829791035e-41	4.4659004705456e-40	Hit
ENSG00000100403	ZC3H7B	1.41741090939534e-50	3.92652351296455e-49	Hit
ENSG00000100410	PHF5A	6.78861328536951e-08	2.48981356655795e-07	Hit
ENSG00000100412	ACO2	6.70324420352883e-38	9.54826332879731e-37	Hit
ENSG00000100413	POLR3H	3.45385079904557e-05	0.000110986	Hit
ENSG00000100416	TRMU	7.09051482274061e-08	2.59767393850343e-07	Hit
ENSG00000100418	DESI1	5.76275406580712e-06	1.9236184464174e-05	Hit
ENSG00000100422	CERK	6.8097357250406e-35	8.35708868812781e-34	Hit
ENSG00000100425	BRD1	1.13450060575006e-10	4.73120732465376e-10	Hit
ENSG00000100426	ZBED4	2.86852063919304e-24	2.14405390327992e-23	Hit
ENSG00000100439	ABHD4	2.61607465400713e-06	8.88302979426271e-06	Hit
ENSG00000100441	KHNYN	7.06337633176483e-28	6.23236331011791e-27	Hit
ENSG00000100461	RBM23	9.05172167978005e-13	4.13468715822863e-12	Hit
ENSG00000100462	PRMT5	0.000210743	0.000647995	Hit
ENSG00000100473	COCH	4.60951329224658e-82	8.51287475652816e-80	Hit
ENSG00000100478	AP4S1	2.94019728659748e-62	1.66365120510156e-60	Hit
ENSG00000100485	SOS2	1.74648434843527e-51	5.12649059186397e-50	Hit
ENSG00000100503	NIN	5.04499032451722e-99	3.12015052767932e-96	Hit
ENSG00000100504	PYGL	3.24577710213519e-16	1.70286439641316e-15	Hit
ENSG00000100505	TRIM9	0.000243784	0.000746567	Hit
ENSG00000100519	PSMC6	1.22210748038529e-35	1.56028450952311e-34	Hit
ENSG00000100522	GNPNAT1	7.45328591029393e-18	4.19231568312937e-17	Hit
ENSG00000100523	DDHD1	5.25807340484571e-47	1.20754062287104e-45	Hit
ENSG00000100528	CNIH1	5.46740673753232e-31	5.54116672172006e-30	Hit
ENSG00000100532	CGRRF1	1.34161240692979e-10	5.5826694335614e-10	Hit
ENSG00000100554	ATP6V1D	1.89368385105345e-26	1.5747538566265e-25	Hit
ENSG00000100558	PLEK2	6.77711224302808e-12	2.98148094278062e-11	Hit
ENSG00000100577	GSTZ1	1.09060831076731e-16	5.8322214792974e-16	Hit
ENSG00000100578	KIAA0586	2.20714735928086e-11	9.50095125812806e-11	Hit
ENSG00000100580	TMED8	1.26932162720081e-39	1.97984395036823e-38	Hit
ENSG00000100583	SAMD15	0.00167863	0.00486873	Hit
ENSG00000100591	AHSA1	9.51688948742985e-07	3.30235071801552e-06	Hit
ENSG00000100592	DAAM1	2.57812409941723e-19	1.54629301533382e-18	Hit
ENSG00000100596	SPTLC2	3.69571945953222e-34	4.381808439893e-33	Hit
ENSG00000100599	AL159141.1	2.25907406842521e-07	8.07063618695595e-07	Hit
ENSG00000100600	LGMN	4.59697158813231e-19	2.72822723532227e-18	Hit
ENSG00000100601	ALKBH1	1.05670384619161e-07	3.83959312551164e-07	Hit
ENSG00000100614	PPM1A	1.61885460141085e-39	2.51177475320421e-38	Hit
ENSG00000100625	SIX4	8.66342571767662e-23	6.059840703206e-22	Hit
ENSG00000100626	GALNT16	2.49203407043303e-21	1.63355075349017e-20	Hit
ENSG00000100644	HIF1A	8.01623257951729e-48	1.92404051642313e-46	Hit
ENSG00000100650	SRSF5	0.0126592	0.0345327	Hit
ENSG00000100664	EIF5	2.2636454968044e-60	1.1466550160384e-58	Hit
ENSG00000100697	DICER1	3.54525259439262e-52	1.07207505400038e-50	Hit
ENSG00000100711	ZFYVE21	0.0167763	0.0452897	Hit
ENSG00000100714	MTHFD1	1.62120906438227e-23	1.16904647120884e-22	Hit
ENSG00000100722	ZC3H14	9.57476362468843e-41	1.57861911862966e-39	Hit
ENSG00000100726	TELO2	1.01057014436259e-22	7.03536712543943e-22	Hit
ENSG00000100731	PCNX1	1.14948307805737e-58	5.18124626743351e-57	Hit
ENSG00000100744	GSKIP	1.98165087192861e-36	2.62450315179629e-35	Hit
ENSG00000100749	VRK1	2.84836836607477e-06	9.65453840522461e-06	Hit
ENSG00000100784	RPS6KA5	5.26164989830448e-14	2.52989183503e-13	Hit
ENSG00000100796	PPP4R3A	5.51907983262622e-45	1.14936890421975e-43	Hit
ENSG00000100802	C14orf93	4.36629264996663e-06	1.46594100155552e-05	Hit
ENSG00000100811	YY1	4.26961710431057e-53	1.35820810134013e-51	Hit
ENSG00000100814	CCNB1IP1	1.37260598908856e-17	7.63183852682858e-17	Hit
ENSG00000100815	TRIP11	1.01120257669963e-29	9.61455892912045e-29	Hit
ENSG00000100823	APEX1	1.02628359436728e-05	3.37700889737731e-05	Hit
ENSG00000100852	ARHGAP5	7.31989291810382e-60	3.56529729421343e-58	Hit
ENSG00000100865	CINP	2.68944992533686e-17	1.47622768450791e-16	Hit
ENSG00000100867	DHRS2	8.34613202470608e-14	3.97416356427992e-13	Hit
ENSG00000100883	SRP54	2.53494058391864e-07	9.02586824055862e-07	Hit
ENSG00000100888	CHD8	1.12781876932302e-54	3.99909498018351e-53	Hit
ENSG00000100890	PRORP	1.43249241231797e-07	5.17112843941688e-07	Hit
ENSG00000100897	DCAF11	5.36495069145081e-28	4.77175580897803e-27	Hit
ENSG00000100916	BRMS1L	5.51536630711638e-09	2.1316037141615e-08	Hit
ENSG00000100934	SEC23A	3.09258889576729e-79	4.92480892778655e-77	Hit
ENSG00000100938	GMPR2	4.17024847506717e-31	4.24430110776641e-30	Hit
ENSG00000100968	NFATC4	2.47953314681506e-16	1.3057565248792e-15	Hit
ENSG00000100982	PCIF1	2.9290331603163e-19	1.75320071720576e-18	Hit
ENSG00000100983	GSS	3.72932562216346e-49	9.52715519652403e-48	Hit
ENSG00000100991	TRPC4AP	7.29113272188517e-55	2.60618795169105e-53	Hit
ENSG00000100994	PYGB	3.00712141936003e-64	1.87726260625495e-62	Hit
ENSG00000100997	ABHD12	2.3541858673183e-09	9.26279315808002e-09	Hit
ENSG00000101000	PROCR	8.1985907882448e-37	1.10564565630113e-35	Hit
ENSG00000101004	NINL	7.74148783987097e-07	2.69861223769208e-06	Hit
ENSG00000101017	CD40	0.00014931	0.0004629	Hit
ENSG00000101019	UQCC1	6.20854413826393e-21	3.9958863217084e-20	Hit
ENSG00000101040	ZMYND8	5.97793851721145e-43	1.11406655169391e-41	Hit
ENSG00000101052	IFT52	2.84705870229316e-06	9.65132939818792e-06	Hit
ENSG00000101057	MYBL2	1.25448596063448e-11	5.45394795440793e-11	Hit
ENSG00000101076	HNF4A	0.00150987	0.00439461	Hit
ENSG00000101079	NDRG3	3.4468385465493e-23	2.45422287301023e-22	Hit
ENSG00000101096	NFATC2	0.00210094	0.00605402	Hit
ENSG00000101104	PABPC1L	2.78385070494775e-18	1.60280852235073e-17	Hit
ENSG00000101109	STK4	2.31517733898947e-40	3.76113782242431e-39	Hit
ENSG00000101115	SALL4	0.000148006	0.000459179	Hit
ENSG00000101126	ADNP	3.4339871205961e-58	1.50698768127282e-56	Hit
ENSG00000101138	CSTF1	3.02542745773119e-19	1.81008364029028e-18	Hit
ENSG00000101146	RAE1	7.46235630393768e-18	4.19652999676292e-17	Hit
ENSG00000101150	TPD52L2	1.93310248792853e-16	1.02408222238987e-15	Hit
ENSG00000101152	DNAJC5	2.49118154499434e-57	1.03193897208068e-55	Hit
ENSG00000101160	CTSZ	3.67323199062992e-20	2.28505103061549e-19	Hit
ENSG00000101161	PRPF6	2.25056001838606e-22	1.54375530381632e-21	Hit
ENSG00000101166	PRELID3B	6.11251066559968e-40	9.69326825527478e-39	Hit
ENSG00000101181	MTG2	9.44940019913529e-10	3.77947584442478e-09	Hit
ENSG00000101187	SLCO4A1	1.43679126964638e-25	1.1436703689008e-24	Hit
ENSG00000101188	NTSR1	4.43209458630932e-08	1.64206078891488e-07	Hit
ENSG00000101190	TCFL5	9.59890400616546e-46	2.07877241970655e-44	Hit
ENSG00000101191	DIDO1	1.72510950593629e-56	6.71706620803361e-55	Hit
ENSG00000101193	GID8	1.29270964061644e-16	6.89496995237735e-16	Hit
ENSG00000101199	ARFGAP1	6.8635066265104e-19	4.0453921814144e-18	Hit
ENSG00000101216	GMEB2	2.51423299000803e-22	1.7197405384844e-21	Hit
ENSG00000101220	C20orf27	1.98559969759738e-07	7.1108319900222e-07	Hit
ENSG00000101236	RNF24	1.58697455267298e-05	5.17523007403867e-05	Hit
ENSG00000101255	TRIB3	1.32068257403457e-61	7.07452743464963e-60	Hit
ENSG00000101265	RASSF2	3.15985958624936e-37	4.34280650318943e-36	Hit
ENSG00000101266	CSNK2A1	6.15432467271951e-24	4.52872469137528e-23	Hit
ENSG00000101290	CDS2	1.92692221321544e-12	8.69288708028013e-12	Hit
ENSG00000101298	SNPH	8.66446849405051e-07	3.01285140076856e-06	Hit
ENSG00000101310	SEC23B	5.92151829941661e-28	5.24398460388562e-27	Hit
ENSG00000101311	FERMT1	5.37635784257761e-39	8.14230412673741e-38	Hit
ENSG00000101333	PLCB4	3.64705385923272e-10	1.4841583830518e-09	Hit
ENSG00000101337	TM9SF4	0.000390585	0.00117929	Hit
ENSG00000101342	TLDC2	4.71755431423865e-30	4.57878246105338e-29	Hit
ENSG00000101343	CRNKL1	8.95473475675066e-28	7.85947907990189e-27	Hit
ENSG00000101346	POFUT1	1.0575905055085e-41	1.84429914121265e-40	Hit
ENSG00000101347	SAMHD1	2.586733447255e-11	1.11061655305618e-10	Hit
ENSG00000101350	KIF3B	1.89913674675955e-50	5.19605376988925e-49	Hit
ENSG00000101365	IDH3B	6.00499993549562e-18	3.39203416067482e-17	Hit
ENSG00000101367	MAPRE1	4.58256577212683e-41	7.69373447878415e-40	Hit
ENSG00000101384	JAG1	2.13052296449889e-12	9.58050857590184e-12	Hit
ENSG00000101391	CDK5RAP1	6.14458463039096e-09	2.3692777100278e-08	Hit
ENSG00000101400	SNTA1	6.68110600311651e-06	2.22402469704444e-05	Hit
ENSG00000101407	TTI1	2.41763139115654e-39	3.72290035995466e-38	Hit
ENSG00000101412	E2F1	3.95551500234746e-22	2.68349402990889e-21	Hit
ENSG00000101413	RPRD1B	3.61153661312492e-10	1.47015467150535e-09	Hit
ENSG00000101417	PXMP4	3.48481384651931e-08	1.29742600356061e-07	Hit
ENSG00000101440	ASIP	3.31676797129119e-20	2.06765418257192e-19	Hit
ENSG00000101444	AHCY	1.79132091190602e-14	8.77641642063904e-14	Hit
ENSG00000101447	FAM83D	1.43952085904101e-07	5.1950899342294e-07	Hit
ENSG00000101452	DHX35	9.79469120452991e-06	3.22855748504299e-05	Hit
ENSG00000101474	APMAP	5.70018488236894e-35	7.02133935904213e-34	Hit
ENSG00000101493	ZNF516	3.11903686734404e-40	5.03323218750895e-39	Hit
ENSG00000101544	ADNP2	1.02250993698686e-39	1.60050790254435e-38	Hit
ENSG00000101557	USP14	6.20518336849584e-34	7.26323268053602e-33	Hit
ENSG00000101558	VAPA	2.13021547533057e-29	1.99968056304064e-28	Hit
ENSG00000101574	METTL4	5.15409871505919e-08	1.90319496290314e-07	Hit
ENSG00000101577	LPIN2	5.74225909399355e-34	6.7391720364371e-33	Hit
ENSG00000101596	SMCHD1	4.17149134194265e-55	1.50934205098806e-53	Hit
ENSG00000101608	MYL12A	1.0684230420421e-12	4.8661829731234e-12	Hit
ENSG00000101639	CEP192	6.1679521866362e-40	9.76372145544065e-39	Hit
ENSG00000101654	RNMT	9.24693559801715e-43	1.7029986516182e-41	Hit
ENSG00000101665	SMAD7	9.59034955211347e-18	5.37504227584627e-17	Hit
ENSG00000101680	LAMA1	2.93556051618532e-50	7.92571536725202e-49	Hit
ENSG00000101695	RNF125	4.53023607412223e-12	2.00594569022988e-11	Hit
ENSG00000101745	ANKRD12	3.71425886812181e-18	2.1205882425683e-17	Hit
ENSG00000101751	POLI	7.29224205181426e-30	7.00360726348677e-29	Hit
ENSG00000101752	MIB1	8.68258756738236e-81	1.51911009057215e-78	Hit
ENSG00000101773	RBBP8	2.29869514116877e-50	6.25066447691639e-49	Hit
ENSG00000101782	RIOK3	2.78654603016665e-52	8.49832627594631e-51	Hit
ENSG00000101811	CSTF2	3.61514637576463e-20	2.24944320816763e-19	Hit
ENSG00000101825	MXRA5	2.61941050295811e-32	2.82369691591682e-31	Hit
ENSG00000101843	PSMD10	2.37136540751954e-19	1.42549935912239e-18	Hit
ENSG00000101844	ATG4A	1.92308243159984e-30	1.89838360007298e-29	Hit
ENSG00000101846	STS	1.63935928783161e-25	1.29907988380792e-24	Hit
ENSG00000101849	TBL1X	5.53115248997257e-18	3.12570058050001e-17	Hit
ENSG00000101856	PGRMC1	2.85285491050952e-43	5.38076762341065e-42	Hit
ENSG00000101868	POLA1	7.65829409347806e-38	1.08621158998376e-36	Hit
ENSG00000101871	MID1	1.54494801764194e-50	4.26649507592624e-49	Hit
ENSG00000101882	NKAP	1.19776668820046e-11	5.21417700212852e-11	Hit
ENSG00000101911	PRPS2	5.14735469160421e-12	2.27768303940969e-11	Hit
ENSG00000101928	MOSPD1	1.89636148753476e-34	2.27170438736484e-33	Hit
ENSG00000101935	AMMECR1	1.51211174172557e-11	6.5520519316743e-11	Hit
ENSG00000101940	WDR13	6.73483040686142e-17	3.63077396797228e-16	Hit
ENSG00000101945	SUV39H1	9.65786646267921e-22	6.43067853551555e-21	Hit
ENSG00000101966	XIAP	4.48661050846777e-25	3.48574115869681e-24	Hit
ENSG00000101972	STAG2	4.64013961553999e-64	2.86976448687606e-62	Hit
ENSG00000101974	ATP11C	8.88313180214152e-66	6.02647977413652e-64	Hit
ENSG00000101986	ABCD1	2.66908532702782e-33	3.02952006773273e-32	Hit
ENSG00000101997	CCDC22	0.000829408	0.00245709	Hit
ENSG00000102003	SYP	0.000858914	0.00254195	Hit
ENSG00000102024	PLS3	2.46581561378398e-26	2.04413654716244e-25	Hit
ENSG00000102034	ELF4	4.08885982776219e-09	1.59324744702575e-08	Hit
ENSG00000102038	SMARCA1	2.12935658266073e-29	1.99958011861862e-28	Hit
ENSG00000102048	ASB9	1.60930338209194e-19	9.76227512394003e-19	Hit
ENSG00000102053	ZC3H12B	1.96304727911497e-13	9.21052917092156e-13	Hit
ENSG00000102054	RBBP7	2.1476160260963e-48	5.31290238120977e-47	Hit
ENSG00000102078	SLC25A14	7.95301542000708e-06	2.63653069159397e-05	Hit
ENSG00000102081	FMR1	1.23518451248328e-19	7.52198235057944e-19	Hit
ENSG00000102096	PIM2	1.91584550177545e-06	6.54715950581039e-06	Hit
ENSG00000102144	PGK1	1.96672453538634e-40	3.20681007321057e-39	Hit
ENSG00000102158	MAGT1	1.94031172923132e-48	4.81349348201285e-47	Hit
ENSG00000102174	PHEX	6.39687270260203e-09	2.46548453120287e-08	Hit
ENSG00000102178	UBL4A	2.90740027607259e-42	5.19854607485237e-41	Hit
ENSG00000102181	CD99L2	1.16359240697104e-19	7.09737992453851e-19	Hit
ENSG00000102189	EEA1	2.63468815789198e-22	1.80074265923874e-21	Hit
ENSG00000102218	RP2	6.24734168852651e-33	6.93992501523283e-32	Hit
ENSG00000102221	JADE3	5.4866229538988e-46	1.20091564474061e-44	Hit
ENSG00000102225	CDK16	3.86031648584886e-13	1.7910198294603e-12	Hit
ENSG00000102226	USP11	2.94820745935889e-21	1.92545749445457e-20	Hit
ENSG00000102241	HTATSF1	6.12136940663309e-30	5.9003877491845e-29	Hit
ENSG00000102265	TIMP1	0.000282726	0.000861263	Hit
ENSG00000102302	FGD1	1.02395688002171e-05	3.37102120169564e-05	Hit
ENSG00000102309	PIN4	0.000170558	0.000527422	Hit
ENSG00000102316	MAGED2	1.00047244859035e-34	1.21602213426928e-33	Hit
ENSG00000102359	SRPX2	6.29533569705009e-17	3.39659479665957e-16	Hit
ENSG00000102384	CENPI	0.00164356	0.00477171	Hit
ENSG00000102385	DRP2	0.00103938	0.0030553	Hit
ENSG00000102401	ARMCX3	4.28312245989042e-18	2.43439535580949e-17	Hit
ENSG00000102468	HTR2A	0.00107878	0.00316901	Hit
ENSG00000102471	NDFIP2	2.30832043703918e-16	1.21800543060754e-15	Hit
ENSG00000102524	TNFSF13B	0.00490144	0.0137629	Hit
ENSG00000102531	FNDC3A	3.95591315365524e-106	5.26017772041537e-103	Hit
ENSG00000102547	CAB39L	2.03026094620195e-27	1.75358101991863e-26	Hit
ENSG00000102554	KLF5	1.35655756403818e-23	9.81667805660718e-23	Hit
ENSG00000102572	STK24	6.86247922957363e-55	2.45957914597414e-53	Hit
ENSG00000102580	DNAJC3	1.3199768404099e-47	3.12030791945431e-46	Hit
ENSG00000102595	UGGT2	1.9994166241431e-11	8.62629553901062e-11	Hit
ENSG00000102606	ARHGEF7	1.66266440620042e-22	1.14759660572266e-21	Hit
ENSG00000102710	SUPT20H	1.09153970224321e-21	7.24985185850544e-21	Hit
ENSG00000102743	SLC25A15	8.02126960792003e-34	9.31518095864739e-33	Hit
ENSG00000102753	KPNA3	5.2323250592199e-36	6.78111367567709e-35	Hit
ENSG00000102755	FLT1	8.66848177758098e-08	3.16270550683206e-07	Hit
ENSG00000102760	RGCC	4.62436546847031e-18	2.62554174356318e-17	Hit
ENSG00000102763	VWA8	1.0206933918223e-26	8.5791150638819e-26	Hit
ENSG00000102780	DGKH	1.33281044174883e-47	3.1478473257432e-46	Hit
ENSG00000102781	KATNAL1	1.84846589465132e-25	1.46129910827459e-24	Hit
ENSG00000102786	INTS6	6.13228270339773e-33	6.81780627985616e-32	Hit
ENSG00000102804	TSC22D1	1.30533759805956e-47	3.0911975140513e-46	Hit
ENSG00000102805	CLN5	7.38802430757373e-59	3.37589550576659e-57	Hit
ENSG00000102858	MGRN1	0.0100398	0.0275511	Hit
ENSG00000102870	ZNF629	2.6765426895603e-33	3.03668840811291e-32	Hit
ENSG00000102893	PHKB	1.1389394133667e-133	1.00963182530247e-129	Hit
ENSG00000102897	LYRM1	0.0157028	0.0424907	Hit
ENSG00000102900	NUP93	1.00546054971508e-40	1.65465457049027e-39	Hit
ENSG00000102901	CENPT	1.93666730411891e-26	1.60949157142932e-25	Hit
ENSG00000102908	NFAT5	1.7760049283326e-05	5.78174501947327e-05	Hit
ENSG00000102910	LONP2	7.52349635021641e-34	8.74857288752319e-33	Hit
ENSG00000102921	N4BP1	6.51347710326618e-30	6.2692511793073e-29	Hit
ENSG00000102931	ARL2BP	0.000270697	0.000825469	Hit
ENSG00000102934	PLLP	0.00212979	0.0061325	Hit
ENSG00000102935	ZNF423	0.0131378	0.0357757	Hit
ENSG00000102967	DHODH	1.39274375431028e-07	5.03173854124813e-07	Hit
ENSG00000102974	CTCF	6.68585311435031e-41	1.11196734035667e-39	Hit
ENSG00000102977	ACD	3.87056634141021e-13	1.79546208413506e-12	Hit
ENSG00000102978	POLR2C	1.69684857700549e-07	6.09645920790112e-07	Hit
ENSG00000102981	PARD6A	0.000118641	0.000370062	Hit
ENSG00000102996	MMP15	1.39379435269266e-13	6.5767507124749e-13	Hit
ENSG00000103018	CYB5B	0.000349082	0.00105747	Hit
ENSG00000103021	CCDC113	2.19697188542759e-13	1.02990076363584e-12	Hit
ENSG00000103035	PSMD7	9.24237598822506e-16	4.76895124235268e-15	Hit
ENSG00000103037	SETD6	1.14016993116118e-81	2.04876210468247e-79	Hit
ENSG00000103042	SLC38A7	0.00393875	0.0111338	Hit
ENSG00000103043	VAC14	5.25171081322521e-48	1.27430654531853e-46	Hit
ENSG00000103047	TANGO6	1.13636677311148e-30	1.13440457823298e-29	Hit
ENSG00000103051	COG4	9.78715215291108e-34	1.1331280990619e-32	Hit
ENSG00000103056	SMPD3	6.06687976557914e-11	2.55936866252874e-10	Hit
ENSG00000103061	SLC7A6OS	0.00160357	0.00466019	Hit
ENSG00000103066	PLA2G15	3.80262202074093e-07	1.34495185556037e-06	Hit
ENSG00000103091	WDR59	3.57626485105619e-19	2.13436237542613e-18	Hit
ENSG00000103111	MON1B	4.44884468121977e-32	4.74960158379601e-31	Hit
ENSG00000103126	AXIN1	3.49763172817614e-51	1.00557857490937e-49	Hit
ENSG00000103150	MLYCD	9.04384348367917e-18	5.07195220592501e-17	Hit
ENSG00000103152	MPG	3.97105157204834e-13	1.84014890237068e-12	Hit
ENSG00000103160	HSDL1	3.01703482778588e-55	1.10061761605127e-53	Hit
ENSG00000103168	TAF1C	0.017914	0.048229	Hit
ENSG00000103174	NAGPA	0.00111457	0.00327269	Hit
ENSG00000103194	USP10	1.59587480340772e-47	3.74917796129194e-46	Hit
ENSG00000103197	TSC2	4.56112132148045e-55	1.64807690792732e-53	Hit
ENSG00000103202	NME4	0.00591606	0.0165108	Hit
ENSG00000103249	CLCN7	4.52507751154022e-14	2.18086102468106e-13	Hit
ENSG00000103253	HAGHL	1.65897539366166e-08	6.27578828151325e-08	Hit
ENSG00000103257	SLC7A5	5.02136266561977e-23	3.54588737996527e-22	Hit
ENSG00000103264	FBXO31	0.00262558	0.00751287	Hit
ENSG00000103266	STUB1	1.50590405049698e-28	1.36916281432193e-27	Hit
ENSG00000103274	NUBP1	9.68675161169097e-07	3.3586632641631e-06	Hit
ENSG00000103319	EEF2K	6.08418259600396e-12	2.6824063653536e-11	Hit
ENSG00000103326	CAPN15	1.6634658371658e-26	1.38677775779271e-25	Hit
ENSG00000103335	PIEZO1	6.8694066854177e-37	9.28749371591247e-36	Hit
ENSG00000103342	GSPT1	3.52566296700672e-12	1.56870471715872e-11	Hit
ENSG00000103351	CLUAP1	6.50583445542167e-09	2.50602783180017e-08	Hit
ENSG00000103353	UBFD1	6.43862480840535e-26	5.21724503074612e-25	Hit
ENSG00000103356	EARS2	1.03729034654192e-49	2.73939418827566e-48	Hit
ENSG00000103365	GGA2	9.43549011606947e-15	4.67276395059127e-14	Hit
ENSG00000103381	CPPED1	7.94090579654701e-32	8.37685239005835e-31	Hit
ENSG00000103404	USP31	1.25827423322058e-23	9.12034476921999e-23	Hit
ENSG00000103429	BFAR	2.36004627575159e-14	1.15034953550839e-13	Hit
ENSG00000103449	SALL1	0.0174673	0.047093	Hit
ENSG00000103460	TOX3	7.87764471109485e-09	3.024552987399e-08	Hit
ENSG00000103479	RBL2	1.08177874895438e-69	9.52610067870623e-68	Hit
ENSG00000103485	QPRT	0.000474942	0.00142606	Hit
ENSG00000103489	XYLT1	4.77572917704257e-25	3.69955554134198e-24	Hit
ENSG00000103507	BCKDK	0.00406545	0.011481	Hit
ENSG00000103510	KAT8	1.76252374497735e-24	1.32633153576479e-23	Hit
ENSG00000103512	NOMO1	1.60165817784212e-08	6.06327367708659e-08	Hit
ENSG00000103522	IL21R	1.54580136473035e-07	5.56957614058243e-07	Hit
ENSG00000103540	CCP110	6.91761489886855e-40	1.09114502147396e-38	Hit
ENSG00000103544	VPS35L	3.00540402272545e-34	3.57515842141009e-33	Hit
ENSG00000103549	RNF40	1.44923614238517e-37	2.02421144803526e-36	Hit
ENSG00000103550	KNOP1	5.04166856413902e-05	0.000160534	Hit
ENSG00000103591	AAGAB	5.57937995985984e-16	2.90538536621329e-15	Hit
ENSG00000103599	IQCH	6.20715930947135e-10	2.49732518420697e-09	Hit
ENSG00000103642	LACTB	1.30440808351951e-33	1.5036596694026e-32	Hit
ENSG00000103647	CORO2B	2.25898223732742e-12	1.01393035644701e-11	Hit
ENSG00000103657	HERC1	4.38472958980464e-13	2.02725136841559e-12	Hit
ENSG00000103671	TRIP4	4.32835975253522e-16	2.26368533449207e-15	Hit
ENSG00000103707	MTFMT	1.29210896298783e-22	8.95319066224551e-22	Hit
ENSG00000103710	RASL12	0.00220119	0.00632507	Hit
ENSG00000103769	RAB11A	2.32922656403461e-12	1.04457759264648e-11	Hit
ENSG00000103852	TTC23	7.20117722340203e-30	6.91864548696364e-29	Hit
ENSG00000103888	CEMIP	6.12769753618402e-19	3.61892045918894e-18	Hit
ENSG00000103932	RPAP1	1.87434817111588e-30	1.85096231944506e-29	Hit
ENSG00000103942	HOMER2	0.00833707	0.0230211	Hit
ENSG00000103966	EHD4	4.30608841633447e-13	1.99158461467824e-12	Hit
ENSG00000103978	TMEM87A	1.62940707537501e-19	9.88197303592318e-19	Hit
ENSG00000103994	ZNF106	4.46041019010455e-126	2.96550371489101e-122	Hit
ENSG00000103995	CEP152	6.0434548090129e-09	2.33129731927602e-08	Hit
ENSG00000104043	ATP8B4	1.37339687118193e-06	4.72498271568077e-06	Hit
ENSG00000104047	DTWD1	7.59483677882302e-14	3.62941759741275e-13	Hit
ENSG00000104059	ENTREP2	0.000715466	0.00212617	Hit
ENSG00000104064	GABPB1	1.05030011954645e-21	6.97768707949498e-21	Hit
ENSG00000104081	BMF	2.76237197380996e-12	1.23424933251852e-11	Hit
ENSG00000104093	DMXL2	8.75353839736437e-24	6.39010705845479e-23	Hit
ENSG00000104112	SCG3	0.00592994	0.0165478	Hit
ENSG00000104131	EIF3J	9.91320138335889e-46	2.14334697226867e-44	Hit
ENSG00000104133	SPG11	2.23566706010054e-28	2.01338739574377e-27	Hit
ENSG00000104142	VPS18	1.6155166095651e-50	4.45674779198902e-49	Hit
ENSG00000104154	SLC30A4	2.2489520224318e-07	8.03663398072443e-07	Hit
ENSG00000104164	BLOC1S6	3.86153957847876e-63	2.27985951758024e-61	Hit
ENSG00000104205	SGK3	3.78266611701343e-34	4.48289762548374e-33	Hit
ENSG00000104213	PDGFRL	8.81883118783199e-45	1.81663823864604e-43	Hit
ENSG00000104218	CSPP1	1.9796150778477e-05	6.42806878880119e-05	Hit
ENSG00000104219	ZDHHC2	1.01747553445851e-17	5.69418021115101e-17	Hit
ENSG00000104228	TRIM35	1.38108065580541e-11	5.99256958076179e-11	Hit
ENSG00000104231	ZFAND1	1.30848301417983e-09	5.20068708400815e-09	Hit
ENSG00000104290	FZD3	3.29151891769169e-19	1.96662893949883e-18	Hit
ENSG00000104299	INTS9	0.00202546	0.00584282	Hit
ENSG00000104312	RIPK2	3.29929099336065e-55	1.20029199285134e-53	Hit
ENSG00000104313	EYA1	1.84266589893094e-26	1.53328713755223e-25	Hit
ENSG00000104320	NBN	5.15095514045993e-70	4.62785476369566e-68	Hit
ENSG00000104324	CPQ	1.81618185626361e-28	1.64451958752041e-27	Hit
ENSG00000104325	DECR1	7.97044208519521e-12	3.49552572984139e-11	Hit
ENSG00000104327	CALB1	0.00258882	0.00741087	Hit
ENSG00000104331	IMPAD1	9.00455967509171e-45	1.85202830625978e-43	Hit
ENSG00000104332	SFRP1	1.7760959405408e-55	6.54203537988118e-54	Hit
ENSG00000104341	LAPTM4B	2.28276045503308e-11	9.82109336881113e-11	Hit
ENSG00000104356	POP1	1.46172307935672e-33	1.68136088115972e-32	Hit
ENSG00000104361	NIPAL2	3.12416741134601e-18	1.79137792447899e-17	Hit
ENSG00000104365	IKBKB	3.77914632148756e-25	2.94642677436647e-24	Hit
ENSG00000104368	PLAT	1.53719751458552e-09	6.09425025385917e-09	Hit
ENSG00000104369	JPH1	1.2692207689695e-14	6.25763016870132e-14	Hit
ENSG00000104375	STK3	5.16771151141023e-20	3.19976996354933e-19	Hit
ENSG00000104381	GDAP1	3.2261216754492e-37	4.43158470231901e-36	Hit
ENSG00000104388	RAB2A	3.71441772784714e-37	5.0787262238749e-36	Hit
ENSG00000104408	EIF3E	1.54142957696778e-25	1.22366501999645e-24	Hit
ENSG00000104412	EMC2	5.76290360251496e-08	2.12357847312294e-07	Hit
ENSG00000104415	CCN4	8.54739065701527e-12	3.74294923650031e-11	Hit
ENSG00000104419	NDRG1	3.66841339726084e-52	1.10609734565482e-50	Hit
ENSG00000104432	IL7	1.0837602558439e-11	4.72329076432523e-11	Hit
ENSG00000104442	ARMC1	6.86566187046763e-52	2.05614202458577e-50	Hit
ENSG00000104447	TRPS1	1.7717069828911e-30	1.75220436976593e-29	Hit
ENSG00000104450	SPAG1	1.05621698288035e-59	5.10709717140365e-58	Hit
ENSG00000104490	NCALD	1.22119047068847e-09	4.86172745171994e-09	Hit
ENSG00000104517	UBR5	8.03513075874434e-42	1.40954002241456e-40	Hit
ENSG00000104529	EEF1D	2.74233590271305e-22	1.87383558573358e-21	Hit
ENSG00000104537	ANXA13	4.15763307137083e-06	1.3974733809408e-05	Hit
ENSG00000104549	SQLE	5.99214106091169e-53	1.89257718971361e-51	Hit
ENSG00000104611	SH2D4A	4.47822167576816e-08	1.65868840174622e-07	Hit
ENSG00000104613	INTS10	1.34558308591103e-57	5.68006929947902e-56	Hit
ENSG00000104626	ERI1	9.11729422083429e-40	1.43047387910836e-38	Hit
ENSG00000104635	SLC39A14	1.09924089348745e-62	6.31386875192337e-61	Hit
ENSG00000104643	MTMR9	1.23282656642113e-26	1.03359992772394e-25	Hit
ENSG00000104660	LEPROTL1	1.04269074579878e-18	6.09703555272045e-18	Hit
ENSG00000104679	R3HCC1	2.32466760793338e-13	1.08861085341399e-12	Hit
ENSG00000104687	GSR	1.13248949984712e-19	6.91242271263125e-19	Hit
ENSG00000104689	TNFRSF10A	2.26488682151327e-13	1.06136387896606e-12	Hit
ENSG00000104691	UBXN8	1.6025886153376e-19	9.72376035507373e-19	Hit
ENSG00000104695	PPP2CB	6.26050661117137e-34	7.32154409927403e-33	Hit
ENSG00000104714	ERICH1	0.00812608	0.0224618	Hit
ENSG00000104723	TUSC3	1.46026963950025e-24	1.10419137881347e-23	Hit
ENSG00000104728	ARHGEF10	1.76796679586681e-08	6.68239183758983e-08	Hit
ENSG00000104738	MCM4	5.37997654275872e-47	1.23340600153556e-45	Hit
ENSG00000104756	KCTD9	2.58914404771288e-24	1.93850497761476e-23	Hit
ENSG00000104763	ASAH1	5.38703755465549e-33	6.00682921293535e-32	Hit
ENSG00000104765	BNIP3L	1.96811638114145e-29	1.85078101273252e-28	Hit
ENSG00000104774	MAN2B1	7.46501658654719e-43	1.3805608560684e-41	Hit
ENSG00000104783	KCNN4	2.18111588913522e-08	8.20664911653396e-08	Hit
ENSG00000104805	NUCB1	9.26839783121773e-29	8.48773319295469e-28	Hit
ENSG00000104812	GYS1	2.7150634159089e-06	9.21091931147868e-06	Hit
ENSG00000104823	ECH1	2.90343946625555e-10	1.18827437927978e-09	Hit
ENSG00000104824	HNRNPL	0.00609731	0.0169988	Hit
ENSG00000104835	SARS2	1.00503927012226e-07	3.65586299406802e-07	Hit
ENSG00000104853	CLPTM1	0.00176196	0.00510542	Hit
ENSG00000104856	RELB	1.16647585968517e-09	4.64946927644895e-09	Hit
ENSG00000104870	FCGRT	2.73678652732806e-17	1.50159069337245e-16	Hit
ENSG00000104872	PIH1D1	3.72820447038053e-07	1.31898190348942e-06	Hit
ENSG00000104880	ARHGEF18	8.63770016197276e-10	3.46002407150932e-09	Hit
ENSG00000104884	ERCC2	1.50194266332519e-13	7.07826744435055e-13	Hit
ENSG00000104885	DOT1L	2.31223116764181e-10	9.50409206681086e-10	Hit
ENSG00000104892	KLC3	5.24678003074762e-19	3.10556127615629e-18	Hit
ENSG00000104904	OAZ1	5.80608052484829e-05	0.0001843	Hit
ENSG00000104951	IL4I1	6.27032395208358e-14	3.00618343576187e-13	Hit
ENSG00000104969	SGTA	5.23365629403613e-07	1.83813860913361e-06	Hit
ENSG00000104973	MED25	1.09630033584293e-17	6.12500233853088e-17	Hit
ENSG00000104980	TIMM44	4.52475229571959e-05	0.000144421	Hit
ENSG00000104998	IL27RA	6.34859818787692e-11	2.67651585618895e-10	Hit
ENSG00000105011	ASF1B	0.00180744	0.00523322	Hit
ENSG00000105048	TNNT1	2.70945307958218e-05	8.7435014195375e-05	Hit
ENSG00000105058	FAM32A	5.88967792073292e-29	5.42347973074693e-28	Hit
ENSG00000105063	PPP6R1	6.05027425550642e-39	9.14729923541431e-38	Hit
ENSG00000105088	OLFM2	0.000260111	0.000794719	Hit
ENSG00000105127	AKAP8	3.5371753815535e-06	1.19390331383467e-05	Hit
ENSG00000105135	ILVBL	1.34869869946908e-05	4.41334972482845e-05	Hit
ENSG00000105136	ZNF419	0.000533291	0.00159711	Hit
ENSG00000105137	SYDE1	1.68958442896404e-25	1.3372859614247e-24	Hit
ENSG00000105171	POP4	1.92686239846661e-05	6.26289154544379e-05	Hit
ENSG00000105173	CCNE1	8.16379377614219e-17	4.38424740877878e-16	Hit
ENSG00000105176	URI1	6.2237615909227e-78	9.14445943364632e-76	Hit
ENSG00000105186	ANKRD27	5.82688333760584e-32	6.18850381311061e-31	Hit
ENSG00000105220	GPI	2.53247549491067e-15	1.28209886372843e-14	Hit
ENSG00000105221	AKT2	2.59033507423586e-10	1.06225706961031e-09	Hit
ENSG00000105223	PLD3	2.33857952931537e-14	1.14030407045495e-13	Hit
ENSG00000105227	PRX	0.000646889	0.00192776	Hit
ENSG00000105245	NUMBL	0.000116392	0.000363174	Hit
ENSG00000105255	FSD1	5.18806161799019e-13	2.39201301436947e-12	Hit
ENSG00000105281	SLC1A5	0.000575943	0.00172136	Hit
ENSG00000105287	PRKD2	0.00407402	0.0115027	Hit
ENSG00000105298	CACTIN	6.2650156408816e-06	2.08682146735478e-05	Hit
ENSG00000105323	HNRNPUL1	1.88309243563735e-07	6.75282635293144e-07	Hit
ENSG00000105325	FZR1	2.50861955980353e-25	1.97204341038768e-24	Hit
ENSG00000105329	TGFB1	0.00491032	0.013785	Hit
ENSG00000105339	DENND3	1.05695495670225e-13	5.00956337881655e-13	Hit
ENSG00000105355	PLIN3	1.890074675494e-45	4.03408073194923e-44	Hit
ENSG00000105357	MYH14	2.3826161238819e-05	7.70842982950306e-05	Hit
ENSG00000105372	RPS19	2.63582782923526e-24	1.97290192205692e-23	Hit
ENSG00000105379	ETFB	2.77786540109197e-11	1.1899895695335e-10	Hit
ENSG00000105397	TYK2	2.36801818647843e-18	1.36605370176155e-17	Hit
ENSG00000105398	SULT2A1	1.0238365356244e-08	3.91318034325888e-08	Hit
ENSG00000105404	RABAC1	8.7760673400081e-17	4.71020655580576e-16	Hit
ENSG00000105426	PTPRS	1.54636868722062e-59	7.38314701399373e-58	Hit
ENSG00000105429	MEGF8	4.87258117628067e-37	6.62820582107459e-36	Hit
ENSG00000105447	GRWD1	1.7189051339305e-07	6.17236877285279e-07	Hit
ENSG00000105486	LIG1	7.05643335721749e-08	2.5855440713949e-07	Hit
ENSG00000105497	ZNF175	3.42178305199084e-20	2.13093784882669e-19	Hit
ENSG00000105514	RAB3D	6.11416945968281e-11	2.57890916115471e-10	Hit
ENSG00000105538	RASIP1	7.96567366197327e-22	5.32660611934919e-21	Hit
ENSG00000105556	MIER2	3.93824294893821e-13	1.82621853503161e-12	Hit
ENSG00000105568	PPP2R1A	6.11118244587977e-17	3.29857491304499e-16	Hit
ENSG00000105576	TNPO2	5.45553043486188e-09	2.10878454047554e-08	Hit
ENSG00000105607	GCDH	0.000832164	0.00246443	Hit
ENSG00000105612	DNASE2	6.787016223175e-21	4.35975626664531e-20	Hit
ENSG00000105640	RPL18A	0.000744872	0.00221158	Hit
ENSG00000105643	ARRDC2	2.4369942098747e-08	9.15387344878642e-08	Hit
ENSG00000105655	ISYNA1	2.02001994267617e-17	1.11491973990829e-16	Hit
ENSG00000105656	ELL	0.0032914	0.00935366	Hit
ENSG00000105662	CRTC1	0.00116784	0.00342345	Hit
ENSG00000105664	COMP	0.00337825	0.0095933	Hit
ENSG00000105676	ARMC6	6.62927791383037e-47	1.51199842916299e-45	Hit
ENSG00000105708	ZNF14	4.78903950943656e-16	2.49871918214549e-15	Hit
ENSG00000105722	ERF	7.28623504025662e-08	2.6679076781025e-07	Hit
ENSG00000105726	ATP13A1	1.66572160489302e-20	1.05246377668151e-19	Hit
ENSG00000105732	ZNF574	1.78303552908938e-06	6.09956867257563e-06	Hit
ENSG00000105738	SIPA1L3	2.21640998544243e-64	1.40007617940275e-62	Hit
ENSG00000105771	SMG9	3.51407350011459e-10	1.43201456730076e-09	Hit
ENSG00000105778	AVL9	5.44915529800521e-42	9.62889275715287e-41	Hit
ENSG00000105792	CFAP69	9.75450061372001e-05	0.000306162	Hit
ENSG00000105793	GTPBP10	3.46818118144891e-23	2.46875830673052e-22	Hit
ENSG00000105810	CDK6	4.37208174408905e-61	2.27092074027938e-59	Hit
ENSG00000105819	PMPCB	1.19373632199831e-45	2.57262753218988e-44	Hit
ENSG00000105829	BET1	3.39882447838516e-09	1.32904481955852e-08	Hit
ENSG00000105835	NAMPT	1.80567264482233e-25	1.42831821286154e-24	Hit
ENSG00000105849	TWISTNB	1.75248231582722e-42	3.16613550999383e-41	Hit
ENSG00000105851	PIK3CG	1.04759517727954e-44	2.14470717048284e-43	Hit
ENSG00000105854	PON2	6.35873480468287e-12	2.80112959078576e-11	Hit
ENSG00000105855	ITGB8	4.82955954669203e-52	1.45126900095738e-50	Hit
ENSG00000105856	HBP1	3.0551761775788e-35	3.81631541881309e-34	Hit
ENSG00000105865	DUS4L	3.40562373305076e-24	2.53695119206588e-23	Hit
ENSG00000105866	SP4	7.33096888918546e-20	4.50982620030068e-19	Hit
ENSG00000105875	WDR91	5.7782968533625e-07	2.02674790976421e-06	Hit
ENSG00000105877	DNAH11	1.84731112102119e-24	1.3897423466036e-23	Hit
ENSG00000105879	CBLL1	3.66390171887348e-13	1.70256512863396e-12	Hit
ENSG00000105889	STEAP1B	1.40246742065471e-16	7.46702824231126e-16	Hit
ENSG00000105894	PTN	0.000654201	0.00194846	Hit
ENSG00000105926	MPP6	4.84725239075501e-25	3.75277525705208e-24	Hit
ENSG00000105928	GSDME	0.000114687	0.000358232	Hit
ENSG00000105929	ATP6V0A4	1.99591130043721e-30	1.96808546992314e-29	Hit
ENSG00000105939	ZC3HAV1	1.53594978389354e-30	1.52414360271883e-29	Hit
ENSG00000105948	TTC26	8.02557319596488e-21	5.14418157564449e-20	Hit
ENSG00000105953	OGDH	1.33518621778188e-25	1.06343043652864e-24	Hit
ENSG00000105968	H2AZ2	4.53905319374104e-42	8.04743870895661e-41	Hit
ENSG00000105971	CAV2	2.22260801496056e-43	4.22200268213294e-42	Hit
ENSG00000105974	CAV1	5.69370605064488e-16	2.96317844835323e-15	Hit
ENSG00000105976	MET	6.95422096497441e-85	1.59431510640112e-82	Hit
ENSG00000105982	RNF32	7.26626089192787e-19	4.27425220437801e-18	Hit
ENSG00000105983	LMBR1	2.36630723717676e-54	8.21534917303901e-53	Hit
ENSG00000105993	DNAJB6	3.672344583471e-08	1.36552477422858e-07	Hit
ENSG00000105996	HOXA2	0.0084998	0.0234485	Hit
ENSG00000105997	HOXA3	4.75190687719389e-09	1.8448498028043e-08	Hit
ENSG00000106009	BRAT1	4.47112181530327e-19	2.65472233882954e-18	Hit
ENSG00000106012	IQCE	5.24473178184815e-33	5.85551624712299e-32	Hit
ENSG00000106018	VIPR2	8.33000645139698e-06	2.75978810973528e-05	Hit
ENSG00000106031	HOXA13	1.57959653306629e-14	7.76053763169498e-14	Hit
ENSG00000106034	CPED1	6.56539398631669e-31	6.62367555660493e-30	Hit
ENSG00000106049	HIBADH	1.454258579128e-15	7.43741397179425e-15	Hit
ENSG00000106052	TAX1BP1	1.39981717718187e-30	1.39321624288827e-29	Hit
ENSG00000106070	GRB10	1.39549567965072e-49	3.65273741187317e-48	Hit
ENSG00000106086	PLEKHA8	2.67549695669015e-39	4.10809272899641e-38	Hit
ENSG00000106089	STX1A	0.000173995	0.000537613	Hit
ENSG00000106100	NOD1	3.94936286694099e-11	1.68154588670235e-10	Hit
ENSG00000106105	GARS1	7.9107042377655e-67	5.65530291664343e-65	Hit
ENSG00000106125	MINDY4	0.000717253	0.00213124	Hit
ENSG00000106236	NPTX2	1.39616381719516e-05	4.56473820438753e-05	Hit
ENSG00000106245	BUD31	9.86373634046873e-14	4.6800393262877e-13	Hit
ENSG00000106246	PTCD1	6.75560723835297e-40	1.06622325754753e-38	Hit
ENSG00000106258	CYP3A5	1.27246900752731e-09	5.06360029719907e-09	Hit
ENSG00000106261	ZKSCAN1	7.46101125098413e-51	2.09966278527695e-49	Hit
ENSG00000106263	EIF3B	5.05258638770688e-72	5.22834561846992e-70	Hit
ENSG00000106266	SNX8	3.70265296423562e-15	1.86246175394141e-14	Hit
ENSG00000106278	PTPRZ1	4.90688640676946e-07	1.72542294197576e-06	Hit
ENSG00000106290	TAF6	0.00242604	0.00695013	Hit
ENSG00000106299	WASL	7.5316598879024e-26	6.06409213015067e-25	Hit
ENSG00000106305	AIMP2	2.17966766645837e-29	2.04465897431371e-28	Hit
ENSG00000106327	TFR2	0.00601234	0.0167707	Hit
ENSG00000106333	PCOLCE	2.0996937387275e-27	1.81061139065237e-26	Hit
ENSG00000106346	USP42	5.50599303234319e-25	4.24916943418848e-24	Hit
ENSG00000106348	IMPDH1	9.55008344403775e-31	9.55870978964019e-30	Hit
ENSG00000106366	SERPINE1	5.85722326151926e-33	6.52563868524689e-32	Hit
ENSG00000106392	C1GALT1	1.36637168957914e-76	1.83521660164989e-74	Hit
ENSG00000106397	PLOD3	2.0382763587781e-28	1.84185937768756e-27	Hit
ENSG00000106400	ZNHIT1	0.0160457	0.0433834	Hit
ENSG00000106404	CLDN15	0.00682272	0.0189556	Hit
ENSG00000106415	GLCCI1	1.57645449393694e-20	9.97720866534007e-20	Hit
ENSG00000106443	PHF14	3.37269903298878e-13	1.56971575224542e-12	Hit
ENSG00000106459	NRF1	0.000120817	0.000376583	Hit
ENSG00000106460	TMEM106B	4.04202694998619e-18	2.30179153550177e-17	Hit
ENSG00000106462	EZH2	4.13351344769292e-16	2.16220803752843e-15	Hit
ENSG00000106477	CEP41	1.93940963221465e-07	6.9491592238098e-07	Hit
ENSG00000106484	MEST	4.95549538219728e-29	4.57909813044317e-28	Hit
ENSG00000106524	ANKMY2	2.85810553336817e-54	9.85842523403284e-53	Hit
ENSG00000106537	TSPAN13	2.86334769767967e-13	1.33569318842472e-12	Hit
ENSG00000106546	AHR	4.73910118277914e-59	2.18804959817411e-57	Hit
ENSG00000106554	CHCHD3	2.97936120509973e-88	8.16836411220848e-86	Hit
ENSG00000106571	GLI3	1.49834109893551e-26	1.2530466410406e-25	Hit
ENSG00000106591	MRPL32	3.11636093463329e-14	1.51151746663574e-13	Hit
ENSG00000106605	BLVRA	0.000234178	0.000717893	Hit
ENSG00000106617	PRKAG2	3.76893869423905e-06	1.27035685214947e-05	Hit
ENSG00000106624	AEBP1	2.62962947437341e-05	8.49002868052526e-05	Hit
ENSG00000106635	BCL7B	2.33178653399469e-06	7.93189192697042e-06	Hit
ENSG00000106636	YKT6	8.07510879628777e-22	5.3957146564944e-21	Hit
ENSG00000106638	TBL2	9.00588096737174e-12	3.9398321836862e-11	Hit
ENSG00000106665	CLIP2	1.67825989060473e-36	2.2326985258e-35	Hit
ENSG00000106686	SPATA6L	3.80653595997929e-13	1.76699279664321e-12	Hit
ENSG00000106688	SLC1A1	2.72486809069189e-26	2.25326934091605e-25	Hit
ENSG00000106692	FKTN	1.15505547948284e-55	4.29616019879255e-54	Hit
ENSG00000106701	FSD1L	8.01287969634736e-09	3.07540081750125e-08	Hit
ENSG00000106723	SPIN1	4.63451403527329e-41	7.77604203495634e-40	Hit
ENSG00000106771	TMEM245	7.9007663180477e-58	3.39988639906409e-56	Hit
ENSG00000106772	PRUNE2	1.73258343658917e-30	1.71542531320373e-29	Hit
ENSG00000106780	MEGF9	8.79434216661161e-34	1.01907074326305e-32	Hit
ENSG00000106785	TRIM14	5.28394223993539e-05	0.000168007	Hit
ENSG00000106789	CORO2A	5.87349431275091e-43	1.09536961958834e-41	Hit
ENSG00000106799	TGFBR1	2.62780791633026e-61	1.38384007379974e-59	Hit
ENSG00000106804	C5	2.03057989423236e-18	1.17419529696054e-17	Hit
ENSG00000106829	TLE4	7.44315215946948e-22	4.98471892543267e-21	Hit
ENSG00000106853	PTGR1	1.87134841736167e-15	9.53018763142787e-15	Hit
ENSG00000106868	SUSD1	3.06819616466043e-10	1.25338876809492e-09	Hit
ENSG00000106948	AKNA	1.12770932826868e-52	3.51586188463976e-51	Hit
ENSG00000106991	ENG	1.087353274368e-06	3.7599603432978e-06	Hit
ENSG00000106993	CDC37L1	1.28215465977943e-35	1.6338103029312e-34	Hit
ENSG00000107021	TBC1D13	5.81367695076729e-07	2.03861978940803e-06	Hit
ENSG00000107036	RIC1	3.54751465563788e-52	1.07207505400038e-50	Hit
ENSG00000107077	KDM4C	1.94136925215827e-14	9.49756694111423e-14	Hit
ENSG00000107104	KANK1	1.1258534598324e-56	4.44887769848186e-55	Hit
ENSG00000107130	NCS1	9.43424949148563e-18	5.28866844385685e-17	Hit
ENSG00000107164	FUBP3	4.52137332170371e-21	2.92344765663478e-20	Hit
ENSG00000107175	CREB3	3.72489670539463e-12	1.6554128172337e-11	Hit
ENSG00000107185	RGP1	2.28173743666157e-16	1.20445663736756e-15	Hit
ENSG00000107186	MPDZ	2.29972349616225e-33	2.61474333719277e-32	Hit
ENSG00000107201	DDX58	1.67770367997119e-20	1.05953102980655e-19	Hit
ENSG00000107249	GLIS3	1.81624106570572e-10	7.5060007616749e-10	Hit
ENSG00000107262	BAG1	0.0126913	0.0346167	Hit
ENSG00000107263	RAPGEF1	2.53268773120663e-31	2.60457453687971e-30	Hit
ENSG00000107282	APBA1	2.29522342833699e-15	1.16486969185485e-14	Hit
ENSG00000107290	SETX	8.00601165550394e-75	9.59062495344467e-73	Hit
ENSG00000107331	ABCA2	1.89777552912738e-27	1.64128268037767e-26	Hit
ENSG00000107338	SHB	2.14789085465927e-06	7.32414532488891e-06	Hit
ENSG00000107341	UBE2R2	0.0169901	0.0458575	Hit
ENSG00000107362	ABHD17B	2.62927083198889e-57	1.08407486055679e-55	Hit
ENSG00000107404	DVL1	5.30607013828746e-27	4.50685497469233e-26	Hit
ENSG00000107438	PDLIM1	2.20345981219757e-07	7.87724294200593e-07	Hit
ENSG00000107518	ATRNL1	2.06627247115437e-19	1.24632456561305e-18	Hit
ENSG00000107537	PHYH	7.21785283721945e-05	0.000227971	Hit
ENSG00000107551	RASSF4	2.00454726069829e-09	7.91403352895046e-09	Hit
ENSG00000107560	RAB11FIP2	2.02841601692239e-64	1.29051903239316e-62	Hit
ENSG00000107566	ERLIN1	6.81316270620943e-27	5.76668520079356e-26	Hit
ENSG00000107581	EIF3A	4.2680122268027e-54	1.44774894336213e-52	Hit
ENSG00000107611	CUBN	1.43612135601137e-07	5.18352488351877e-07	Hit
ENSG00000107614	TRDMT1	0.000123423	0.00038448	Hit
ENSG00000107625	DDX50	1.66933216670047e-62	9.54714400886715e-61	Hit
ENSG00000107643	MAPK8	1.42261151612283e-19	8.64950403744182e-19	Hit
ENSG00000107651	SEC23IP	1.49643961529201e-25	1.18972541492005e-24	Hit
ENSG00000107669	ATE1	3.18138126871066e-104	3.13354272074412e-101	Hit
ENSG00000107672	NSMCE4A	2.84087226305122e-16	1.49367649196489e-15	Hit
ENSG00000107679	PLEKHA1	1.71902843547175e-50	4.73739297543376e-49	Hit
ENSG00000107731	UNC5B	3.19788232172067e-28	2.86345058800807e-27	Hit
ENSG00000107736	CDH23	3.51376590048968e-22	2.38928893780676e-21	Hit
ENSG00000107745	MICU1	3.92141705272558e-32	4.20000664922207e-31	Hit
ENSG00000107771	CCSER2	1.92617220063756e-39	2.9816428116272e-38	Hit
ENSG00000107779	BMPR1A	5.00035224866003e-51	1.42376196681868e-49	Hit
ENSG00000107789	MINPP1	4.59110275323815e-32	4.89950989645326e-31	Hit
ENSG00000107796	ACTA2	3.88673833861472e-20	2.41504484525981e-19	Hit
ENSG00000107798	LIPA	3.85666905683944e-36	5.03259356710442e-35	Hit
ENSG00000107815	TWNK	6.54569021655819e-21	4.2067686229857e-20	Hit
ENSG00000107816	LZTS2	2.733684579454e-14	1.32784671609132e-13	Hit
ENSG00000107854	TNKS2	1.28830164967439e-67	9.73326536120475e-66	Hit
ENSG00000107862	GBF1	5.99620017246616e-33	6.67767786375901e-32	Hit
ENSG00000107863	ARHGAP21	4.57973001805297e-80	7.56480373292551e-78	Hit
ENSG00000107874	CUEDC2	4.70357498467362e-07	1.65480715891534e-06	Hit
ENSG00000107890	ANKRD26	1.30188488055992e-07	4.71116158846244e-07	Hit
ENSG00000107897	ACBD5	6.21956857460598e-31	6.28192961158646e-30	Hit
ENSG00000107902	LHPP	1.15107494276034e-12	5.23813946402608e-12	Hit
ENSG00000107929	LARP4B	1.7662254360258e-37	2.46050284157518e-36	Hit
ENSG00000107937	GTPBP4	3.82607851716413e-10	1.55415811952746e-09	Hit
ENSG00000107938	EDRF1	3.88507164469081e-07	1.37320036309021e-06	Hit
ENSG00000107949	BCCIP	9.88555038681761e-53	3.09654095391081e-51	Hit
ENSG00000107951	MTPAP	1.83476478283942e-09	7.25341677342524e-09	Hit
ENSG00000107957	SH3PXD2A	2.6189691928986e-36	3.44114954130165e-35	Hit
ENSG00000107959	PITRM1	3.40276904896992e-26	2.79991460669264e-25	Hit
ENSG00000107960	STN1	1.73383665540954e-18	1.00588246103755e-17	Hit
ENSG00000107968	MAP3K8	7.55613728511275e-05	0.000238457	Hit
ENSG00000107984	DKK1	2.83074767625931e-06	9.59725952351351e-06	Hit
ENSG00000108010	GLRX3	5.53503040014145e-29	5.10220445273351e-28	Hit
ENSG00000108018	SORCS1	3.11916712533178e-18	1.78889649624916e-17	Hit
ENSG00000108021	TASOR2	1.67456920625635e-99	1.08618276758979e-96	Hit
ENSG00000108039	XPNPEP1	6.92028354956174e-33	7.65867751631481e-32	Hit
ENSG00000108055	SMC3	1.75443072747586e-17	9.70814206543758e-17	Hit
ENSG00000108061	SHOC2	8.81342984520185e-29	8.0794330680213e-28	Hit
ENSG00000108064	TFAM	9.58755366550815e-24	6.98934764749243e-23	Hit
ENSG00000108091	CCDC6	1.81589127729876e-42	3.2740211951514e-41	Hit
ENSG00000108094	CUL2	7.89507607808536e-38	1.11860230804796e-36	Hit
ENSG00000108100	CCNY	4.39048137784735e-48	1.07316600884625e-46	Hit
ENSG00000108107	RPL28	4.36119830459762e-13	2.0167224432702e-12	Hit
ENSG00000108175	ZMIZ1	1.52770153561611e-16	8.123914144806e-16	Hit
ENSG00000108176	DNAJC12	3.24161101906914e-53	1.04115221547252e-51	Hit
ENSG00000108179	PPIF	1.52910988828554e-25	1.21461016634007e-24	Hit
ENSG00000108219	TSPAN14	3.16400028793041e-05	0.000101807	Hit
ENSG00000108239	TBC1D12	8.13966531937296e-47	1.85489511142592e-45	Hit
ENSG00000108242	CYP2C18	0.000119938	0.000373932	Hit
ENSG00000108256	NUFIP2	1.26589506560915e-24	9.6076522188384e-24	Hit
ENSG00000108306	FBXL20	5.21668629601444e-19	3.0884362278764e-18	Hit
ENSG00000108309	RUNDC3A	5.4095087916819e-05	0.000171876	Hit
ENSG00000108344	PSMD3	1.07781284045434e-37	1.51657961264776e-36	Hit
ENSG00000108349	CASC3	0.00010168	0.000318652	Hit
ENSG00000108384	RAD51C	6.09452904332058e-06	2.03105144584045e-05	Hit
ENSG00000108387	SEPTIN4	0.00019738	0.000607841	Hit
ENSG00000108389	MTMR4	6.32186939647283e-55	2.2719431720243e-53	Hit
ENSG00000108395	TRIM37	3.97391971850011e-68	3.17364627608985e-66	Hit
ENSG00000108406	DHX40	6.14118802545131e-104	5.76394800870158e-101	Hit
ENSG00000108423	TUBD1	0.0122861	0.033539	Hit
ENSG00000108424	KPNB1	7.3481603004392e-56	2.77975782403812e-54	Hit
[truncated: 7,885 more rows]

## Sheet: Table S3
ID	Description	GeneRatio	BgRatio	pvalue	p.adjust	qvalue	geneID	Count
GO:0051052	regulation of DNA metabolic process	349/7994	499/14868	4.70362685275798e-14	2.80665414304069e-10	2.21763628142137e-10	KDM1A/UPF1/LIG3/DBF4/MBTD1/WIZ/BRCA1/ERCC1/DDX11/HGF/MRE11/PARP3/JADE2/ERCC8/RFC2/ARID1B/FOXP3/RAD51/POLQ/FAM168A/WAPL/TAF2/TMEM161A/MAP2K4/SMARCD1/TP53BP1/NUCKS1/ING3/MBD3/TFRC/MCM2/SMARCE1/GLI2/TIPIN/MCM6/BAZ2A/MLH1/TOP2B/JADE1/ZCWPW1/THOC1/XRCC5/RIF1/SMARCA2/PTPRC/KCNK2/ZMPSTE24/ATRX/MAP3K4/ATXN7L3/UIMC1/MAPKAPK5/FUS/HNRNPC/TINF2/CDC6/MSH2/SIRT1/ABL1/CDC7/MAPK1/TFIP11/MCM5/PRMT5/YY1/CD40/METTL…	349
GO:0006260	DNA replication	203/7994	272/14868	6.93892155514724e-13	2.07022724597818e-09	1.63575945502655e-09	RECQL/UPF1/LIG3/DBF4/NFIX/REV3L/WIZ/BRCA1/DDX11/POLA2/MRE11/RTF2/RFC1/BOD1L1/JADE2/RRM2B/RFC2/RAD51/POLQ/WAPL/POLD1/WDR18/MCM10/MAP2K4/NUCKS1/MCM2/GLI2/TIPIN/MCM6/POLD3/JADE1/THOC1/EXD2/ZMPSTE24/ATRX/ORC1/SUPT16H/CDC45/CDC6/CDC7/POLRMT/MCM5/YY1/CINP/SAMHD1/METTL4/POLI/RBBP8/POLA1/RBBP7/JADE3/NBN/MCM4/CCNE1/GRWD1/LIG1/PPP2R1A/TWNK/GTPBP4/STN1/SMC3/RECQL5/TNFAIP1/ZPR1/RFC5/TIMELESS/MCM9/FBXO5/MCM3/…	203
GO:0071559	response to transforming growth factor beta	185/7994	249/14868	1.43380168747323e-11	2.46109578614376e-08	1.94459845397721e-08	CFLAR/CREBBP/ITGA3/FYN/RUNX3/STRAP/FUT8/HSPA5/LTBP1/DKK3/ARID4B/HIPK2/FGFR2/ROCK1/HYAL2/TGFBR3/FERMT2/ITGA8/MEF2C/ITGB5/PXN/LTBP4/GLG1/TGFB2/BAMBI/SIRT1/ABL1/CRKL/TAB1/EP300/PPM1A/BRMS1L/FERMT1/SMAD7/MXRA5/RBBP7/AXIN1/STUB1/INTS9/SFRP1/TGFB1/ITGB8/CAV2/CAV1/TGFBR1/ENG/BMPR1A/ACTA2/ZMIZ1/MTMR4/COL1A1/SMURF2/SNX25/SOX6/SUDS3/GCNT2/ZNF451/DUSP22/LOX/NR3C1/SMAD5/WNT5A/USP9Y/EPB41L5/ACVR1/STK16/HDAC1/…	185
GO:0071103	DNA conformation change	79/7994	91/14868	1.64980444856294e-11	2.46109578614376e-08	1.94459845397721e-08	RECQL/UPF1/DDX11/MNAT1/MRE11/HMGB3/RFC2/RAD51/POLQ/MCM2/MCM6/TOP2B/XRCC5/DDX1/CDC45/ABL1/TOP3B/MCM5/ASCC2/CHD8/NBN/MCM4/ERCC2/SETX/TWNK/RECQL5/RFC5/MCM9/MCM3/ASCC3/SUB1/RAD50/ZRANB3/HNRNPA2B1/WRNIP1/DTD1/MCM8/HELB/CHTF18/MTERF1/POT1/GINS2/TOP2A/DHX30/IGHMBP2/RFC3/FBH1/ANXA1/DHX9/BRIP1/DSCC1/HMGA1/ASCC1/DNA2/PIF1/GTF2H2/G3BP1/HHEX/SUPV3L1/RECQL4/ERCC3/HELQ/RFC4/WRN/MCM7/NAV2/DHX36/RUVBL1/TOP3A/GIN…	79
GO:0018209	peptidyl-serine modification	196/7994	268/14868	3.99092882905429e-11	4.14905593616189e-08	3.27831521404022e-08	PKD1/TENM1/MLXIPL/HGF/CD44/PRKCH/VRK2/MAPK9/FNIP2/ATP2B4/WNK1/HIPK2/PKN2/PRKCZ/ROCK1/PDK3/MAST4/CSNK2A2/NCK2/RPS6KA2/RPS6KA6/TFRC/MARK2/MAP3K13/MARK3/ARAF/GSK3B/ULK2/MAST2/AURKA/MAPKAPK5/MAP3K20/CLSPN/IL11/SRPK1/CDC7/MKNK2/MAPK1/PPM1F/GALNT16/VRK1/RPS6KA5/STK4/RASSF2/CSNK2A1/SMAD7/AXIN1/SGK3/RIPK2/IKBKB/AKT2/PRKD2/TGFB1/CAV1/TGFBR1/MAPK8/DKK1/RPS6KB1/HIPK3/CAPRIN2/CREBL2/MAPK14/STK38/TTK/PDE4D/CS…	196
GO:0071560	cellular response to transforming growth factor beta stimulus	180/7994	243/14868	4.17200194686967e-11	4.14905593616189e-08	3.27831521404022e-08	CFLAR/CREBBP/ITGA3/FYN/STRAP/FUT8/HSPA5/LTBP1/DKK3/ARID4B/HIPK2/FGFR2/HYAL2/TGFBR3/FERMT2/ITGA8/MEF2C/ITGB5/PXN/LTBP4/GLG1/TGFB2/BAMBI/SIRT1/ABL1/CRKL/TAB1/EP300/PPM1A/BRMS1L/FERMT1/SMAD7/RBBP7/AXIN1/STUB1/INTS9/SFRP1/TGFB1/ITGB8/CAV2/CAV1/TGFBR1/ENG/BMPR1A/ACTA2/ZMIZ1/MTMR4/COL1A1/SMURF2/SNX25/SOX6/SUDS3/GCNT2/ZNF451/DUSP22/LOX/NR3C1/SMAD5/WNT5A/USP9Y/EPB41L5/ACVR1/STK16/HDAC1/KMT2A/ONECUT2/LTBP…	180
GO:0043161	proteasome-mediated ubiquitin-dependent protein catabolic process	302/7994	439/14868	5.36212798485038e-11	4.57083109794318e-08	3.61157462317968e-08	GCLC/ANKIB1/CDC27/RHBDD2/PSMB1/HFE/RNF216/PSMC4/NUB1/RNF14/WWTR1/RNF10/UBR2/PIAS1/RNF19A/CUL3/PSMA4/HSPA5/ERCC8/NEDD4L/MAPK9/ANAPC4/CUL1/APPBP2/RNF4/RNF126/SEL1L/TRIB2/CHFR/FBXW11/KLHL20/TRAF4/DNAJC10/UBE2A/ARAF/UBE2K/PPP2R5C/ITCH/KEAP1/PSEN1/PCNP/GSK3B/XPO1/KLHL42/AURKA/EDEM2/NSFL1C/ANAPC5/MAEA/HECTD1/RFFL/CDC23/WAC/SIRT1/PSMD8/FBXL19/KLHL22/FBXO7/ASCC2/FOXRED2/DESI1/TRIM9/PSMC6/DCAF11/TRPC4AP/G…	302
GO:0018105	peptidyl-serine phosphorylation	187/7994	255/14868	7.59023750197752e-11	5.66136839678748e-08	4.4732465488628e-08	PKD1/TENM1/MLXIPL/HGF/CD44/PRKCH/VRK2/MAPK9/FNIP2/ATP2B4/WNK1/HIPK2/PKN2/PRKCZ/ROCK1/PDK3/MAST4/CSNK2A2/NCK2/RPS6KA2/RPS6KA6/TFRC/MARK2/MAP3K13/MARK3/ARAF/GSK3B/ULK2/MAST2/AURKA/MAPKAPK5/MAP3K20/CLSPN/IL11/SRPK1/CDC7/MKNK2/MAPK1/PPM1F/VRK1/RPS6KA5/STK4/RASSF2/CSNK2A1/SMAD7/AXIN1/SGK3/RIPK2/IKBKB/AKT2/PRKD2/TGFB1/CAV1/TGFBR1/MAPK8/DKK1/RPS6KB1/HIPK3/CAPRIN2/CREBL2/MAPK14/STK38/TTK/PDE4D/CSNK1A1/PD…	187
GO:0016055	Wnt signaling pathway	290/7994	422/14868	1.55688994920705e-10	1.03221803632428e-07	8.15591822514431e-08	WNT16/DVL2/ITGA3/TMEM132A/PKD1/FUZ/MKS1/RNF14/WWTR1/SNAI2/ZRANB1/ADGRA2/DEPDC1B/CUL3/DKK3/CDK14/WNK1/PTPRU/TLE2/ASPM/FGFR2/RHOA/OTUD5/VPS35/LRP6/CSNK2A2/MARK2/FBXW11/NLE1/FERMT2/CELSR1/GPC4/JADE1/PSEN1/TCF7/GSK3B/CYLD/WNT11/LRRFIP2/BAMBI/ABL1/DAAM1/PPM1A/GSKIP/CHD8/NFATC4/STK4/ADNP/GID8/CSNK2A1/FERMT1/TBL1X/XIAP/AXIN1/TSC2/SALL1/FZD3/SFRP1/STK3/CCN4/UBR5/CCNE1/TGFB1/PPP2R1A/HBP1/CAV1/GRB10/GLI3/B…	290
GO:0198738	cell-cell signaling by wnt	291/7994	424/14868	1.80360862345091e-10	1.07621326561316e-07	8.50354002572278e-08	WNT16/DVL2/ITGA3/TMEM132A/PKD1/FUZ/MKS1/RNF14/WWTR1/SNAI2/ZRANB1/ADGRA2/DEPDC1B/CUL3/DKK3/CDK14/WNK1/PTPRU/TLE2/ASPM/FGFR2/RHOA/OTUD5/VPS35/LRP6/CSNK2A2/MARK2/FBXW11/NLE1/FERMT2/CELSR1/PTPN23/GPC4/JADE1/PSEN1/TCF7/GSK3B/CYLD/WNT11/LRRFIP2/BAMBI/ABL1/DAAM1/PPM1A/GSKIP/CHD8/NFATC4/STK4/ADNP/GID8/CSNK2A1/FERMT1/TBL1X/XIAP/AXIN1/TSC2/SALL1/FZD3/SFRP1/STK3/CCN4/UBR5/CCNE1/TGFB1/PPP2R1A/HBP1/CAV1/GRB10…	291
GO:0032508	DNA duplex unwinding	68/7994	78/14868	2.90214567761133e-10	1.57428211439153e-07	1.24389574067188e-07	RECQL/UPF1/DDX11/MNAT1/MRE11/RFC2/RAD51/POLQ/MCM2/MCM6/XRCC5/DDX1/CDC45/MCM5/ASCC2/CHD8/NBN/MCM4/ERCC2/SETX/TWNK/RECQL5/RFC5/MCM9/MCM3/ASCC3/SUB1/RAD50/WRNIP1/DTD1/MCM8/HELB/CHTF18/POT1/GINS2/TOP2A/DHX30/IGHMBP2/RFC3/FBH1/ANXA1/DHX9/BRIP1/DSCC1/HMGA1/ASCC1/DNA2/PIF1/GTF2H2/G3BP1/SUPV3L1/RECQL4/ERCC3/HELQ/RFC4/WRN/MCM7/NAV2/DHX36/RUVBL1/GINS3/RUVBL2/PURA/FANCM/XRCC6/RAD54B/BLM/DDX3X	68
GO:0032392	DNA geometric change	72/7994	84/14868	4.75514930046386e-10	2.25053282995915e-07	1.77822524682015e-07	RECQL/UPF1/DDX11/MNAT1/MRE11/HMGB3/RFC2/RAD51/POLQ/MCM2/MCM6/XRCC5/DDX1/CDC45/MCM5/ASCC2/CHD8/NBN/MCM4/ERCC2/SETX/TWNK/RECQL5/RFC5/MCM9/MCM3/ASCC3/SUB1/RAD50/ZRANB3/HNRNPA2B1/WRNIP1/DTD1/MCM8/HELB/CHTF18/MTERF1/POT1/GINS2/TOP2A/DHX30/IGHMBP2/RFC3/FBH1/ANXA1/DHX9/BRIP1/DSCC1/HMGA1/ASCC1/DNA2/PIF1/GTF2H2/G3BP1/SUPV3L1/RECQL4/ERCC3/HELQ/RFC4/WRN/MCM7/NAV2/DHX36/RUVBL1/GINS3/RUVBL2/PURA/FANCM/XRCC6/R…	72
GO:0006261	DNA-templated DNA replication	123/7994	159/14868	4.98070092129417e-10	2.25053282995915e-07	1.77822524682015e-07	RECQL/UPF1/LIG3/DBF4/REV3L/WIZ/BRCA1/DDX11/POLA2/MRE11/RTF2/RFC1/BOD1L1/RRM2B/RFC2/RAD51/POLQ/POLD1/WDR18/MCM10/NUCKS1/MCM2/TIPIN/MCM6/POLD3/THOC1/EXD2/ZMPSTE24/ATRX/ORC1/CDC45/CDC6/CDC7/POLRMT/MCM5/SAMHD1/METTL4/RBBP8/POLA1/NBN/MCM4/CCNE1/LIG1/TWNK/RECQL5/ZPR1/RFC5/TIMELESS/MCM9/FBXO5/MCM3/GMNN/RAD50/BCL6/ORC2/ORC4/ZRANB3/WRNIP1/MGME1/MCM8/HELB/CHTF18/INO80/POLN/GINS2/RPA1/TERF2/PCNA/RFC3/FBH1/O…	123
GO:0044772	mitotic cell cycle phase transition	293/7994	430/14868	5.28028483650546e-10	2.25053282995915e-07	1.77822524682015e-07	MAD1L1/CDC27/KMT2E/DBF4/E2F2/PKD1/ZNF207/ANLN/BRCA1/MBTPS2/TACC3/BID/MNAT1/MRE11/SPAST/PIAS1/CUL3/SPDL1/TPR/RRM2B/ARID1B/FOXN3/ANAPC4/CUL1/CDK14/CDK17/CTDP1/BCAT1/TAF2/SMARCD1/TRIP13/CHFR/SMARCE1/CLASP1/GTSE1/DLG1/JADE1/UBE2A/CDC14A/DNM2/SMARCA2/RBL1/CDC14B/ZNF324/ORC1/ZW10/UIMC1/AURKA/ANAPC5/MAP3K20/CLSPN/CDC6/CDC23/WAC/CDC7/KLHL22/FBXO7/E2F1/RBBP8/PIM2/CDK16/RGCC/FBXO31/GSPT1/RBL2/RAB11A/NBN/ER…	293
GO:1901987	regulation of cell cycle phase transition	279/7994	409/14868	1.14875156483947e-09	4.56973372493141e-07	3.61070755011648e-07	MAD1L1/KMT2E/DBF4/CRY1/PKD1/ZNF207/ANLN/BRCA1/MBTPS2/BID/MNAT1/MRE11/CUL3/NSUN2/SPDL1/TPR/USP28/RRM2B/ARID1B/RAD51/FOXN3/ANAPC4/ATP2B4/SMARCD1/TP53BP1/TRIP13/CHFR/SMARCE1/TIPIN/GTSE1/DLG1/JADE1/THOC1/CDC14A/SMARCA2/RBL1/CDC14B/ORC1/ZW10/UIMC1/AURKA/ANAPC5/MAP3K20/WDR76/CLSPN/CDC45/CDC6/CDC23/MSH2/WAC/CDC5L/CDC7/KLHL22/FBXO7/THOC5/TELO2/TTI1/E2F1/FAM83D/RBBP8/RGCC/FBXO31/RBL2/RAB11A/NBN/ERCC2/DOT1…	279
GO:0010639	negative regulation of organelle organization	234/7994	336/14868	1.39029826813883e-09	4.93389328778833e-07	3.89844284547537e-07	GCLC/MAD1L1/SLC25A5/BAZ1B/ZNF207/BRCA1/ERCC1/HGF/MNAT1/SPDL1/CAPG/TPR/ARHGAP6/MAP4/LIMA1/MPHOSPH9/GDI2/WAPL/ARFGEF1/NAV3/RPS6KA2/TRIP13/TFRC/CLASP1/RAB7A/CAPZB/CARMIL1/SSH1/ATRX/WDR47/HUWE1/ZW10/ADD1/TPX2/ARHGAP28/SCFD1/HNRNPC/TINF2/KLHL22/TRIOBP/PICK1/MAPRE1/PSMD10/MID1/ARHGEF7/ACD/USP10/TSC2/NUBP1/CCP110/CORO2B/NBN/ARHGEF18/ANKRD27/MET/KANK1/TNKS2/STN1/PPIF/TRIM37/KAT2A/VAT1/CRACD/TBC1D30/MAK/F…	234
GO:0033044	regulation of chromosome organization	176/7994	243/14868	1.4056676033585e-09	4.93389328778833e-07	3.89844284547537e-07	MAD1L1/CDC27/UPF1/BAZ1B/ZNF207/NCAPD2/ERCC1/DDX11/TACC3/MNAT1/MRE11/NCAPH2/CUL3/SPDL1/TPR/ARID1B/ANAPC4/WAPL/RNF4/SMARCD1/TRIP13/CHFR/SMARCE1/XRCC5/SMARCA2/ATRX/MAP3K4/ZW10/MAPKAPK5/ANAPC5/MAP3K20/HNRNPC/TINF2/CDC6/CDC23/KLHL22/MAPK1/YY1/CTCF/ACD/NBN/BCL7B/NSMCE4A/TNKS2/STN1/SMARCD2/NCAPG/FBXO5/SENP6/TTK/SUB1/RAD50/ACTR8/XRN1/KAT2B/INO80D/CCT4/MAD2L2/UCHL5/CDC20/NEK2/ARID1A/CENPF/NEK6/SLF2/DUSP1/…	176
GO:0001667	ameboidal-type cell migration	272/7994	399/14868	2.05660558221838e-09	6.81764750505394e-07	5.38686339342465e-07	SEMA3F/PLXND1/SOX8/ITGA3/PAFAH1B1/PIK3C2A/ANLN/DCN/SEMA3B/SNAI2/ADGRA2/GRN/FUT8/MAP2K3/FLT4/HDAC9/KITLG/BCAR1/PIK3CB/ATP2B4/HDAC7/PKN2/SP100/RHOA/ROCK1/HYAL2/MAP4K4/SCARB1/CLASP1/SEMA3A/SEMA3C/PTPN23/FGFR1/FAP/TNS1/CEACAM1/MEF2C/WNT11/PXN/EFNB1/APOH/SEMA6A/RFFL/TGFB2/EPB41L4B/SIRT1/ABL1/NRP1/PPM1F/CARD10/PATZ1/HMOX1/MYH9/LGMN/HIF1A/ARHGAP5/CD40/FERMT1/TIMP1/SRPX2/ARHGEF7/RGCC/RAB11A/SYDE1/GPI/PRK…	272
GO:0007059	chromosome segregation	268/7994	394/14868	3.77582438095061e-09	1.18580758321749e-06	9.36948332536165e-07	MAD1L1/CDC27/SLC25A5/BAZ1B/ZNF207/NCAPD2/BRCA1/TACC3/MRE11/NCAPH2/CENPQ/CUL3/SPDL1/TPR/ARID1B/ANAPC4/PUM2/MSH4/NDC1/WAPL/RNF4/SMARCD1/ASPM/STAG3/RHOA/KIF2A/CSNK2A2/RAD18/TRIP13/SMC1A/CHFR/SMARCE1/CLASP1/MLH1/TOP2B/ZCWPW1/KIF22/SMARCA2/PIBF1/CHMP2B/MAPRE3/SEH1L/CHMP5/ZW10/AURKA/TPX2/ANAPC5/KIF4A/MAP3K20/CDC6/CDC23/SRPK1/KLHL22/TOP3B/CENPM/CCNB1IP1/MYBL2/CSNK2A1/KIF3B/MAPRE1/FAM83D/CEP192/RIOK3/STA…	268
GO:0010506	regulation of autophagy	231/7994	335/14868	7.18927876790203e-09	2.14492132040357e-06	1.69477787375964e-06	SLC25A5/PIK3C2A/DCN/CAPN1/HGF/RB1CC1/RRAGD/CLEC16A/ATP6V1H/VPS13D/PIK3CB/TAB2/ATG5/USP13/WNK1/LZTS1/CTSA/GNAI3/KDM4A/ROCK1/VPS35/NEDD4/CSNK2A2/SREBF1/USP33/GPR137B/LAMP3/PIK3C3/KEAP1/SESN1/MID2/GSK3B/ULK2/RRAGB/ZMPSTE24/CTTN/ATG16L1/DNM1L/SNX5/SPTLC1/EXOC1/RNF31/SCFD1/WAC/TREM2/SIRT1/ABL1/SH3GLB1/KLHL22/DEPDC5/FBXO7/TOM1/HMOX1/MTMR3/EP300/ATP6V1D/SPTLC2/HIF1A/TRIB3/PIM2/CDK16/USP10/TSC2/SLC7A5/KA…	231
GO:0046777	protein autophosphorylation	137/7994	186/14868	1.61242952031831e-08	4.58160330844732e-06	3.62008612606803e-06	MAP3K9/CDKL5/MVP/MRE11/VRK2/FLT4/EIF2AK2/SLK/FGFR2/FGFR3/PPP2R5B/MARK2/STK10/MAP3K13/TXK/MARK3/FGFR1/PTPRC/STK17B/GSK3B/ULK2/CAD/AURKA/MAPKAPK5/MAP3K20/TYRO3/JAK2/ABL1/MKNK2/VRK1/STK4/RASSF2/PIM2/STK24/FLT1/EEF2K/NBN/PRKD2/CAV1/ENG/HTATIP2/CAMKK2/MAK/PRLR/RAD50/PDGFRB/MAPKAPK3/PIKFYVE/STK16/STK25/EPHA4/ERRFI1/NEK2/NEK6/RAP2A/MAP2K2/EIF2AK4/STK26/TAOK3/EPHA7/ACVR1B/GPNMB/RIPK1/MAP3K12/IGF1R/PDPK1/…	137
GO:0048193	Golgi vesicle transport	199/7994	285/14868	1.69507378669043e-08	4.59750240235537e-06	3.63264856008921e-06	CYTH3/EHD3/ATP2C1/SPAST/OSBPL5/SNX1/ANK1/RABEP1/CUL3/GOPC/VAMP3/TRAPPC3/ATP9A/MON2/AP3D1/GOLGA5/EXOC5/LMAN1/SEC31B/KLHL20/SAR1A/DNM2/DOP1A/RAB10/SCAMP1/EPS15/ZW10/ERGIC2/KIF16B/EXOC1/SCFD1/SEC22C/PICK1/KDELR3/TRIP11/SEC23A/SEC23B/VAPA/CCDC22/RP2/COG4/GGA2/VPS35L/BET1/SNX8/YKT6/SEC23IP/GBF1/SORCS1/GOSR2/GOSR1/RAB34/KRT18/GOLT1B/EXOC2/GOLPH3/TRAPPC13/SEC24A/ERGIC1/TFG/SCAP/LMAN2L/NRBP1/SPTBN1/EXOC8…	199
GO:0016032	viral process	258/7994	382/14868	2.03500590905439e-08	5.16886990170025e-06	4.08410614338783e-06	ST3GAL1/CSDE1/PTBP1/CD74/KPNA6/FUT8/YTHDC2/RSF1/EIF2AK2/ATG5/CTDP1/PKN2/HYAL2/NUCKS1/NEDD4/ST6GALNAC2/MGAT4A/TFRC/SCARB1/ST6GAL1/HACD3/RAB7A/TOP2B/LAMP3/PIK3C3/ITCH/MID2/CCNT2/GSK3B/ITGB5/CHMP2B/PPIE/REST/EPS15/ATG16L1/CHMP5/EDEM2/MAVS/CCNK/ICAM1/TYRO3/SRPK1/PCSK5/NRP1/ZDHHC8/LGALS1/EIF3L/APOBEC3H/EIF3D/EP300/VAPA/FMR1/HTATSF1/HTR2A/KPNA3/N4BP1/PARD6A/MON1B/VPS18/SLC1A5/ZC3HAV1/CAV2/CAV1/EIF3B/TR…	258
GO:1901990	regulation of mitotic cell cycle phase transition	219/7994	318/14868	2.07898236368034e-08	5.16886990170025e-06	4.08410614338783e-06	MAD1L1/KMT2E/PKD1/ZNF207/ANLN/BRCA1/MBTPS2/BID/MNAT1/MRE11/CUL3/SPDL1/TPR/RRM2B/ARID1B/FOXN3/ANAPC4/SMARCD1/TRIP13/CHFR/SMARCE1/GTSE1/DLG1/JADE1/CDC14A/SMARCA2/RBL1/CDC14B/ORC1/ZW10/UIMC1/AURKA/ANAPC5/MAP3K20/CLSPN/CDC6/CDC23/WAC/CDC7/KLHL22/FBXO7/E2F1/RBBP8/RGCC/FBXO31/RBL2/RAB11A/NBN/ERCC2/FZR1/CDK6/EZH2/BCL7B/RAD51C/SMARCD2/CCND1/AMBRA1/CDKN1B/FBXO5/TTK/CCNG1/RAD50/KLHL18/NEK11/EIF4G1/ACVR1/ID…	219
GO:0010631	epithelial cell migration	196/7994	282/14868	3.81426083732144e-08	9.1038777665188e-06	7.19329443804746e-06	PLXND1/ITGA3/PIK3C2A/ANLN/DCN/SNAI2/ADGRA2/GRN/MAP2K3/FLT4/HDAC9/KITLG/BCAR1/PIK3CB/ATP2B4/HDAC7/PKN2/SP100/RHOA/ROCK1/MAP4K4/SCARB1/CLASP1/PTPN23/FGFR1/FAP/CEACAM1/MEF2C/PXN/APOH/TGFB2/EPB41L4B/SIRT1/ABL1/NRP1/PPM1F/CARD10/PATZ1/HMOX1/MYH9/LGMN/HIF1A/ARHGAP5/CD40/FERMT1/SRPX2/RGCC/RAB11A/GPI/PRKD2/TGFB1/PIK3CG/PTN/MET/TGFBR1/KANK1/HDAC5/FBXW7/CORO1C/ATP5F1B/SASH1/PPARD/NR2E1/SRF/SEMA5A/HBEGF/SPA…	196
GO:0051493	regulation of cytoskeleton organization	312/7994	474/14868	4.17628890592271e-08	9.31365997020643e-06	7.35905074516059e-06	MYCBP2/RALA/BAIAP2L1/PAFAH1B1/PKD1/TENM1/BRCA1/TACC3/PHLDB1/SPAST/RNH1/STAU2/PARP3/CAPG/EPHA3/GPM6B/TPR/ARHGAP6/ARHGEF5/LIMA1/CYFIP2/NCKAP1/RNF4/LIMCH1/ARFGEF1/RHOA/NAV3/ROCK1/GBA2/NCK2/WDR1/MARK2/FERMT2/CLASP1/ARHGEF10L/CELSR1/FSCN1/DLG1/PAK3/CAPZB/RAPGEF3/CARMIL1/GSK3B/CYLD/CHMP2B/SSH1/MAPRE3/WDR47/CTTN/WNT11/CHMP5/ADD1/ASAP3/TPX2/ARHGAP28/P2RX7/PXN/PLEKHG2/ABL1/NRP1/WASHC2A/MAPK1/PPM1F/TRIOBP/…	312
GO:0007346	regulation of mitotic cell cycle	309/7994	469/14868	4.21432577837395e-08	9.31365997020643e-06	7.35905074516059e-06	MAD1L1/CDC27/KMT2E/PAFAH1B1/PKD1/ZNF207/ANLN/BRCA1/MBTPS2/BID/MNAT1/MRE11/CUL3/SPDL1/CUL7/YTHDC2/TPR/RRM2B/ARID1B/FOXN3/ANAPC4/FOXC1/INTS13/PKN2/SMARCD1/PTPN3/ASNS/TRIP13/CHFR/NLE1/SMARCE1/TIPIN/GTSE1/DLG1/JADE1/TP73/CDC14A/SMARCA2/RBL1/CDC14B/CYLD/ZMPSTE24/ORC1/ZW10/UIMC1/AURKA/ANAPC5/MAEA/MAP3K20/CLSPN/CDC6/CDC23/MSH2/WAC/SIRT1/ABL1/CDC7/KLHL22/TTC28/FBXO7/TTLL12/PRMT5/LGMN/E2F1/RBBP8/PIM2/RGCC…	309
GO:0000209	protein polyubiquitination	154/7994	215/14868	5.04447727137577e-08	1.07501413851069e-05	8.49406530018499e-06	ANKIB1/CDC27/UBE3C/RNF216/BRCA1/RNF14/RNF19A/CUL3/ERCC8/NEDD4L/ANAPC4/RC3H2/RNF4/NEDD4/RNF126/FBXW11/KLHL20/UBE2T/UBE2A/UBE2K/ITCH/UBE2D4/HACE1/HUWE1/KLHL42/ANAPC5/RNF31/HECTD1/RFFL/CDC23/PPIL2/RNF125/XIAP/STUB1/BFAR/RIPK2/UBR5/FZR1/UBE2R2/TNKS2/WSB1/UBE2D3/TRIM2/PRPF19/BIRC2/UBE4A/AMBRA1/SASH1/RNF8/TRIM38/UBE3A/RNF19B/TRIM62/UBE3D/TNFAIP3/RNF146/AREL1/SPOP/TRIM6/RNF114/RBCK1/TRAF2/WDR24/RNF6/ANA…	154
GO:0150115	cell-substrate junction organization	77/7994	96/14868	5.43979974491161e-08	1.11928569234095e-05	8.84387043827916e-06	VCL/EPHA3/GPM6B/ARHGAP6/LAMA3/LIMCH1/SLK/COL17A1/RHOA/ROCK1/MAP4K4/ACTN1/FERMT2/CLASP1/CTTN/ITGA6/SORBS1/ABL1/NRP1/PPM1F/ARHGEF7/CORO2B/SFRP1/DUSP3/CORO1C/DUSP22/EPB41L5/FN1/MACF1/ITGB4/PTPRA/ROCK2/LAMC1/THSD1/TLN1/THBS1/PRICKLE1/ACVRL1/CDH11/PIP5K1A/WDPCP/IQSEC1/PHLDB2/PIK3R1/PTPRJ/TAOK2/DST/PTPRK/MMP14/DMTN/ITGA5/WNT4/CLASP2/ITGA2/DLC1/ARF6/TSC1/RAB8B/GREM1/SMAD3/MAPRE2/DAPK3/PTK2/LIMS1/BCL2/PT…	77
GO:0090130	tissue migration	199/7994	288/14868	6.13055778272559e-08	1.21936794298412e-05	9.63465554695716e-06	PLXND1/ITGA3/PIK3C2A/ANLN/DCN/SNAI2/ADGRA2/GRN/MAP2K3/FLT4/HDAC9/KITLG/BCAR1/PIK3CB/ATP2B4/HDAC7/PKN2/SP100/RHOA/ROCK1/MAP4K4/SCARB1/CLASP1/PTPN23/FGFR1/FAP/CEACAM1/MEF2C/PXN/APOH/TGFB2/EPB41L4B/SIRT1/ABL1/NRP1/PPM1F/CARD10/PATZ1/HMOX1/MYH9/LGMN/HIF1A/ARHGAP5/CD40/FERMT1/SRPX2/RGCC/RAB11A/GPI/PRKD2/TGFB1/PIK3CG/PTN/MET/TGFBR1/KANK1/ACTA2/HDAC5/FBXW7/CORO1C/ATP5F1B/SASH1/PPARD/NR2E1/SRF/SEMA5A/HBE…	199
GO:0007264	small GTPase mediated signal transduction	304/7994	462/14868	6.53842243027431e-08	1.24243051302597e-05	9.8168810348907e-06	ALS2/ARHGAP33/ITGA3/RALA/FARP2/CYTH3/RHOBTB2/NISCH/RALBP1/DEF6/FAM13B/ARHGAP31/CUL3/TRIO/RIPOR1/ARHGAP6/KITLG/ARHGEF5/PIK3CB/GDI2/NCKAP1/TNK2/NGFR/CDON/NTN1/NGEF/ARFGEF1/MYO9A/RHOA/ROCK1/NUCB2/MAP4K4/ARHGAP10/RHOBTB1/HACD3/ARHGEF10L/CELSR1/PLD1/RAP1GAP/ARHGEF1/GNB1/RAPGEF3/OPHN1/RAB21/HACE1/DOCK9/DOCK3/ARHGAP28/MAPKAPK5/BRAP/GMIP/TGFB2/ABL1/SYDE2/RAB18/NRP1/MYO9B/CRKL/SOS2/ARHGAP5/ARFGAP1/FGD1/TS…	304
GO:0042176	regulation of protein catabolic process	230/7994	339/14868	6.66294225185705e-08	1.24243051302597e-05	9.8168810348907e-06	GCLC/ANKIB1/CYP51A1/MYCBP2/TMEM132A/RHBDF1/MYLIP/PKD1/HFE/FYN/PSMC4/NUB1/RNF14/TNFRSF1B/PIAS1/RNF19A/TIMP2/NEDD4L/MAPK9/PITHD1/USP13/CTSA/ROCK1/VPS35/NEDD4/PTPN3/TRIB2/CHFR/RAB7A/ARAF/LAMP3/UBE2K/NRDC/ITCH/OPHN1/KEAP1/PSEN1/GSK3B/XPO1/AURKA/IRAK3/HECTD1/EZR/WAC/TREM2/TIMP3/DESI1/PSMC6/TRIB3/CSNK2A1/FAM83D/USP14/SMAD7/PSMD10/ASB9/FMR1/TIMP1/N4BP1/AXIN1/STUB1/ZDHHC2/LAPTM4B/OAZ1/SGTA/FZR1/WDR91/CAV…	230
GO:0045786	negative regulation of cell cycle	242/7994	359/14868	7.17124075375253e-08	1.29669071447398e-05	1.02456099955527e-05	MAD1L1/CRY1/BAZ1B/ZNF207/BRCA1/MBTPS2/RUNX3/MRE11/NSUN2/SPDL1/YTHDC2/TPR/USP28/RAD51/FOXN3/FOXC1/WAPL/IPO5/TP53BP1/PPP2R5B/PTPN3/RPS6KA2/TRIP13/CHFR/NLE1/TIPIN/GTSE1/DLG1/JADE1/THOC1/RBL1/CDC14B/ATRX/ORC1/ZW10/UIMC1/PPP1R13B/MAP3K20/WDR76/CLSPN/CDC45/CDC6/MSH2/WAC/CDC5L/SIRT1/ABL1/KLHL22/FBXO7/THOC5/TELO2/CDK5RAP1/TTI1/E2F1/RBBP8/SUV39H1/RGCC/FBXO31/NUBP1/RBL2/CCP110/TRIM35/FZD3/NBN/DOT1L/FZR1/TG…	242
GO:0000910	cytokinesis	127/7994	173/14868	7.4262284852388e-08	1.30330309915941e-05	1.02978567756609e-05	KLHL13/TTC19/ANLN/SPAST/CUL3/CUL7/WNK1/PKN2/RHOA/ROCK1/EXOC5/ZFYVE26/PIK3C3/CDC14A/CDC14B/CHMP2B/CHMP5/AURKA/RAB11FIP3/KIF4A/EXOC1/CDC6/EFHC1/SH3GLB1/SEPTIN3/MYH9/KIF3B/CCP110/RAB11A/CSPP1/FSD1/LZTS2/SEPTIN4/EXOC2/KIF20A/ECT2/RTKN/ACTR3/SPTBN1/CHMP3/BIRC6/ORC4/EXOC8/KIF14/VPS4B/ANXA11/SEPTIN7/CIT/GIPC1/STAMBP/SEPTIN6/PIN1/SNX9/CHMP1A/RAB11FIP4/EXOC4/VPS4A/MYH10/SPIRE1/ROCK2/APC/CKAP2/KIF13A/KIF23…	127
GO:0090132	epithelium migration	196/7994	284/14868	8.87098280995928e-08	1.5123758407722e-05	1.1949814137085e-05	PLXND1/ITGA3/PIK3C2A/ANLN/DCN/SNAI2/ADGRA2/GRN/MAP2K3/FLT4/HDAC9/KITLG/BCAR1/PIK3CB/ATP2B4/HDAC7/PKN2/SP100/RHOA/ROCK1/MAP4K4/SCARB1/CLASP1/PTPN23/FGFR1/FAP/CEACAM1/MEF2C/PXN/APOH/TGFB2/EPB41L4B/SIRT1/ABL1/NRP1/PPM1F/CARD10/PATZ1/HMOX1/MYH9/LGMN/HIF1A/ARHGAP5/CD40/FERMT1/SRPX2/RGCC/RAB11A/GPI/PRKD2/TGFB1/PIK3CG/PTN/MET/TGFBR1/KANK1/HDAC5/FBXW7/CORO1C/ATP5F1B/SASH1/PPARD/NR2E1/SRF/SEMA5A/HBEGF/SPA…	196
GO:0030111	regulation of Wnt signaling pathway	213/7994	312/14868	9.58724257342859e-08	1.58908545654579e-05	1.25559238264288e-05	ITGA3/TMEM132A/FUZ/MKS1/RNF14/WWTR1/SNAI2/ZRANB1/ADGRA2/DEPDC1B/DKK3/CDK14/WNK1/PTPRU/TLE2/ASPM/FGFR2/OTUD5/VPS35/NLE1/JADE1/PSEN1/GSK3B/CYLD/WNT11/BAMBI/ABL1/PPM1A/GSKIP/CHD8/NFATC4/STK4/ADNP/GID8/CSNK2A1/FERMT1/TBL1X/XIAP/AXIN1/TSC2/SALL1/SFRP1/STK3/CCN4/UBR5/TGFB1/PPP2R1A/CAV1/GRB10/GLI3/SPIN1/TLE4/KANK1/LZTS2/TNKS2/DKK1/CCNY/COL1A1/SMURF2/NFKB1/CAPRIN2/WNT5B/MAPK14/MDFI/PTK7/TBX18/SEMA5A/CSNK…	213
GO:0010948	negative regulation of cell cycle process	197/7994	286/14868	1.03267881557506e-07	1.66540391690173e-05	1.31589428590631e-05	MAD1L1/CRY1/BAZ1B/ZNF207/BRCA1/MBTPS2/MRE11/NSUN2/SPDL1/TPR/USP28/RAD51/FOXN3/WAPL/TP53BP1/PPP2R5B/RPS6KA2/TRIP13/CHFR/TIPIN/GTSE1/DLG1/JADE1/THOC1/RBL1/CDC14B/ATRX/ORC1/ZW10/UIMC1/MAP3K20/WDR76/CLSPN/CDC45/CDC6/MSH2/WAC/CDC5L/KLHL22/FBXO7/THOC5/TELO2/TTI1/E2F1/RBBP8/RGCC/FBXO31/NUBP1/RBL2/CCP110/NBN/DOT1L/FZR1/EZH2/TRIM37/KAT2A/CCND1/PRPF19/CDKN1B/TIMELESS/FBXO5/MAPK14/TTK/CCNG1/RAD1/RAD50/BCL6/…	197
GO:0010638	positive regulation of organelle organization	312/7994	477/14868	1.0628892226607e-07	1.66901578726748e-05	1.31874815188291e-05	SLC25A5/RALA/BAIAP2L1/MARK4/TENM1/NCAPD2/FUZ/PLAUR/DCN/ERCC1/DDX11/BID/RALBP1/MRE11/SPAST/NCAPH2/ANK1/GRN/IFT88/CUL3/TPR/VPS13D/ARHGEF5/MAPK9/NCKAP1/LIMCH1/RHOA/SYT1/NAV3/VPS35/NCK2/WDR1/FERMT2/CLASP1/LMAN1/ARHGEF10L/FSCN1/DLG1/XRCC5/RAPGEF3/CARMIL1/GSK3B/ATRX/MAP3K4/CTTN/WNT11/DDHD2/DNM1L/AURKA/MAPKAPK5/P2RX7/ANAPC5/PXN/TINF2/CDC23/TREM2/ABL1/SH3GLB1/NRP1/MAPK1/PPM1F/FBXO7/TOM1/MIEF1/DDHD1/HIF1A…	312
GO:0051656	establishment of organelle localization	291/7994	442/14868	1.15524773642297e-07	1.76752903672715e-05	1.39658693965951e-05	MAD1L1/PAFAH1B1/ZNF207/SPAST/CENPQ/GAB2/TBC1D23/CUL3/RIPOR1/SPDL1/LSG1/C12orf4/MAP4/TRAPPC3/SYNE2/ATP9A/SPHK2/AP3D1/NTN1/PRKCZ/RAB27A/EXOC5/AP3M2/FBXW11/LLGL2/PICALM/CLASP1/DLG1/RAB7A/KIFAP3/MLH1/IL4R/PCM1/SAR1A/KIF22/DNM2/PSEN1/XPO1/PIBF1/CHMP2B/SEH1L/CHMP5/LAT2/ZW10/DNM1L/NSFL1C/TMEM230/EXOC1/EZR/CDC23/SNAP29/SUN2/MYH9/HIF1A/TRIP11/KIF3B/MAPRE1/ASIP/FAM83D/ARMCX3/SMPD3/RAB11A/SPG11/BLOC1S6/PIK3…	291
GO:0007179	transforming growth factor beta receptor signaling pathway	141/7994	196/14868	1.19062629836878e-07	1.77611678059164e-05	1.40337241852468e-05	CREBBP/ITGA3/STRAP/FUT8/HSPA5/LTBP1/DKK3/ARID4B/HIPK2/TGFBR3/FERMT2/ITGA8/ITGB5/PXN/LTBP4/GLG1/TGFB2/BAMBI/SIRT1/TAB1/EP300/PPM1A/BRMS1L/FERMT1/SMAD7/RBBP7/AXIN1/STUB1/INTS9/TGFB1/ITGB8/CAV2/TGFBR1/ENG/BMPR1A/ZMIZ1/MTMR4/SMURF2/SNX25/SUDS3/GCNT2/ZNF451/DUSP22/LOX/SMAD5/USP9Y/ACVR1/HDAC1/ONECUT2/LTBP2/SMAD9/GIPC1/PMEPA1/USP9X/BMP2/GDF5/ID1/PIN1/TWSG1/SNX6/CDKN1C/LATS1/PPARG/MAP3K7/USP15/TGFBRAP1/A…	141
GO:0060070	canonical Wnt signaling pathway	196/7994	285/14868	1.33716732419926e-07	1.94606766426756e-05	1.53765659694185e-05	WNT16/DVL2/FUZ/MKS1/RNF14/WWTR1/SNAI2/ADGRA2/DKK3/CDK14/WNK1/PTPRU/TLE2/ASPM/FGFR2/OTUD5/VPS35/LRP6/NLE1/JADE1/PSEN1/TCF7/GSK3B/CYLD/WNT11/BAMBI/PPM1A/GSKIP/CHD8/STK4/ADNP/GID8/FERMT1/TBL1X/XIAP/AXIN1/FZD3/SFRP1/STK3/UBR5/TGFB1/CAV1/GLI3/TLE4/KANK1/DVL1/LZTS2/TNKS2/DKK1/CCNY/COL1A1/SMURF2/NFKB1/CAPRIN2/WNT5B/MAPK14/PTK7/TBX18/SEMA5A/CSNK1A1/KPNA1/WNT5A/APC2/IGFBP2/USP34/SDC1/BCL9/HDAC1/MAD2L2/WLS…	196
GO:0051017	actin filament bundle assembly	109/7994	146/14868	1.42935207889213e-07	2.03070091779746e-05	1.60452831111726e-05	BAIAP2L1/CUL3/ARHGAP6/ARHGEF5/LIMA1/LIMCH1/RHOA/ROCK1/ACTN1/FERMT2/CLASP1/ARHGEF10L/FSCN1/RAPGEF3/CARMIL1/ITGB5/WNT11/ADD1/ASAP3/ARHGAP28/PXN/EZR/SORBS1/ABL1/NRP1/PPM1F/PLS3/RGCC/CORO2B/SFRP1/ARHGEF10/ARHGEF18/MET/TGFBR1/PDLIM1/TNFAIP1/NEDD9/SRF/DPYSL3/CCDC88A/ALMS1/CCN2/PLS1/SORBS3/CALD1/MKKS/AIF1L/VIL1/BAIAP2L2/MYO1B/CGNL1/PPFIA1/RHPN2/INPP5K/SWAP70/SPIRE1/ROCK2/MICAL1/FHOD1/FHDC1/ARRB1/RDX/TPM…	109
GO:0006302	double-strand break repair	205/7994	300/14868	1.48854519916127e-07	2.06561609381286e-05	1.63211602130804e-05	KDM1A/RECQL/LIG3/REV3L/MBTD1/PPP5C/BRCA1/ERCC1/DDX11/MRE11/PARP3/TDP1/ERCC8/ARID1B/RAD51/POLQ/HPF1/SMARCD1/TP53BP1/NUCKS1/ING3/TRIP13/ZFYVE26/MCM2/SMARCE1/MCM6/MLH1/TOP2B/ZCWPW1/XRCC5/DDX1/RIF1/SMARCA2/EXD2/PALB2/UIMC1/FUS/CDC45/MSH2/SIRT1/ABL1/CDC7/TFIP11/MCM5/YY1/ZMYND8/SAMHD1/SMCHD1/RBBP8/POLA1/EYA1/NBN/MCM4/BCL7B/SETX/NSMCE4A/RAD51C/RECQL5/SMARCD2/NSD2/KMT5B/PRPF19/TIMELESS/TDP2/MCM9/MCM3/RNF…	205
GO:0000082	G1/S transition of mitotic cell cycle	155/7994	219/14868	1.62139286905645e-07	2.19882982946815e-05	1.737372885288e-05	KMT2E/DBF4/E2F2/PKD1/BID/MNAT1/PIAS1/CUL3/ARID1B/CUL1/CDK14/CDK17/BCAT1/SMARCD1/SMARCE1/GTSE1/DLG1/JADE1/SMARCA2/RBL1/ZNF324/CDC6/WAC/CDC7/FBXO7/E2F1/RBBP8/PIM2/CDK16/RGCC/FBXO31/GSPT1/RBL2/CCNE1/CDK6/EZH2/BCL7B/CUL2/RPS6KB1/SMARCD2/ZPR1/CCND1/AMBRA1/CDKN1B/E2F3/CCND3/EIF4G1/ACVR1/ID2/RHOU/CDK18/ARID1A/RPA2/KIF14/PKD2/CCND2/CPSF3/PPP6C/KHDRBS1/INHBA/ECD/STIL/BTN2A2/CDKN1A/SMARCA4/INO80/PHF10/LATS…	155
GO:0042770	signal transduction in response to DNA damage	134/7994	186/14868	2.12147413965775e-07	2.81307470918618e-05	2.22270939684844e-05	KDM1A/CRY1/BRCA1/MBTPS2/BID/SNAI2/CD74/MRE11/CD44/USP28/RAD51/FOXN3/HIPK2/SP100/TP53BP1/BCL3/RPS6KA6/TIPIN/GTSE1/THOC1/CDC14B/ZMPSTE24/ATRX/UIMC1/MAP3K20/WDR76/CLSPN/MSH2/WAC/CDC5L/SIRT1/ABL1/THOC5/TELO2/TTI1/E2F1/PSMD10/USP10/FBXO31/NBN/NDRG1/DOT1L/FZR1/ZNHIT1/MAP2K6/CCND1/PRPF19/CDKN1B/MAPK14/RNF8/CCNG1/RAD1/NEK11/ATF2/FBXO6/MAD2L2/SYF2/RPA2/SNAI1/CDKN1A/SOX4/EIF2AK4/TTI2/SESN2/CASP9/CLOCK/TAOK…	134
GO:0022411	cellular component disassembly	301/7994	461/14868	2.28251129946896e-07	2.9608141138981e-05	2.33944350350606e-05	UPF1/SLC25A5/LAMP2/PAFAH1B1/VTA1/SNAI2/SPAST/RB1CC1/CLEC16A/CAPG/MAP4/VPS13D/LIMA1/ATG5/WNK1/VMP1/SMARCD1/KDM4A/ATG2B/DHX8/NAV3/KIF2A/CSNK2A2/MAP4K4/WDR1/SREBF1/MARK2/SMARCE1/CLASP1/FSCN1/CAPZB/FAP/PIK3C3/CARMIL1/GSK3B/ULK2/CHMP2B/ZMPSTE24/WDR47/CTTN/MTIF2/CHMP5/HUWE1/MMP2/OGFOD1/ADD1/DNM1L/AURKA/TPX2/IRAK3/SUPT16H/TREM2/SNAP29/TRIOBP/TFIP11/FBXO7/TOM1/ASCC2/HIF1A/DICER1/VRK1/MID1/MMP15/TSC2/EEF2…	301
GO:0051056	regulation of small GTPase mediated signal transduction	187/7994	272/14868	2.67222305079191e-07	3.34821692102752e-05	2.64554410473081e-05	ALS2/ITGA3/CYTH3/RALBP1/DEF6/FAM13B/ARHGAP31/CUL3/TRIO/ARHGAP6/KITLG/ARHGEF5/PIK3CB/CDON/NGEF/ARFGEF1/MYO9A/MAP4K4/ARHGAP10/ARHGEF10L/RAP1GAP/ARHGEF1/OPHN1/DOCK3/ARHGAP28/GMIP/TGFB2/ABL1/SYDE2/NRP1/MYO9B/SOS2/ARHGAP5/ARFGAP1/FGD1/TSC2/PPP2CB/ARHGEF10/ARHGEF18/SYDE1/DENND3/RASIP1/SIPA1L3/PIK3CG/MET/KANK1/GBF1/ARHGAP21/SHOC2/CYTH1/TNFAIP1/CBL/MADD/RASAL1/RIPOR2/ARFGEF3/RASGRF2/BCL6/ECT2/SOS1/RHOU/A…	187
GO:0007044	cell-substrate junction assembly	71/7994	89/14868	2.69338716623632e-07	3.34821692102752e-05	2.64554410473081e-05	VCL/EPHA3/GPM6B/ARHGAP6/LAMA3/LIMCH1/SLK/COL17A1/RHOA/ROCK1/MAP4K4/ACTN1/FERMT2/CLASP1/CTTN/ITGA6/SORBS1/ABL1/NRP1/PPM1F/ARHGEF7/CORO2B/SFRP1/DUSP3/CORO1C/DUSP22/EPB41L5/FN1/MACF1/ITGB4/PTPRA/ROCK2/LAMC1/THSD1/TLN1/THBS1/ACVRL1/CDH11/PIP5K1A/WDPCP/PHLDB2/PTPRJ/TAOK2/DST/PTPRK/MMP14/DMTN/ITGA5/WNT4/CLASP2/ITGA2/DLC1/TSC1/GREM1/SMAD3/DAPK3/PTK2/LIMS1/BCL2/PTEN/RHOD/PEAK1/RCC2/ACTG1/EFNA5/BCR/SRC/LD…	71
GO:0045859	regulation of protein kinase activity	285/7994	435/14868	3.02081922904323e-07	3.6786180285104e-05	2.90660565561432e-05	DBNDD1/ALS2/CAMKK1/DVL2/PRKAR2B/PKD1/TENM1/MVP/WWTR1/MNAT1/MAP2K3/ARHGEF5/PIK3CB/TAB2/ATP2B4/IPO5/ERBB3/RHOA/HYAL2/LRP6/TRIB2/MARK2/FERMT2/MAP3K13/TRAF4/FGFR1/XRCC5/CEACAM1/PTPRC/CCNT2/DLG3/PIBF1/GSTP1/MAPRE3/MAP3K4/DNAJA1/RTRAF/TPX2/ERP29/CCNK/IRAK3/OSBPL8/CLSPN/TGFB2/CDC6/SIRT1/JAK2/ABL1/PPM1F/CARD10/ANKRD54/TAB1/TELO2/GSKIP/CD40/TRIB3/RASSF2/CDK5RAP1/PSMD10/FLT1/RGCC/AXIN1/TSC2/CEMIP/TNFRSF10A…	285
GO:0006275	regulation of DNA replication	92/7994	121/14868	3.19497796358182e-07	3.76316727298088e-05	2.97341099127329e-05	LIG3/DBF4/WIZ/JADE2/RFC2/WAPL/MAP2K4/NUCKS1/MCM2/GLI2/TIPIN/MCM6/JADE1/ZMPSTE24/ATRX/CDC6/CDC7/MCM5/YY1/METTL4/JADE3/NBN/MCM4/PPP2R1A/GTPBP4/STN1/SMC3/TNFAIP1/RFC5/TIMELESS/FBXO5/MCM3/GMNN/ACTR8/BCL6/INO80D/CCDC88A/UCHL5/ID3/PDS5A/RBBP6/ATF1/WRNIP1/EREG/TTF1/CHTF18/INO80/ANKRD17/PCNA/RFC3/LPIN1/ORC3/DHX9/USP37/KAT7/ACTL6A/DSCC1/BCAR3/DNA2/ACVRL1/TICRR/ESCO1/TP53/CCNA2/EGFR/TERF1/CIZ1/RAD17/SMARCA…	92
GO:0040029	epigenetic regulation of gene expression	146/7994	206/14868	3.21638228459904e-07	3.76316727298088e-05	2.97341099127329e-05	KDM1A/MSL3/JARID2/BRCA1/UBR2/PHF20/TPR/HDAC9/ARID1B/KCNQ1/ARID4B/SPHK2/HIPK2/SMARCD1/HDAC4/MBD3/KDM5A/BAZ2A/RIF1/ZMPSTE24/ATRX/TFAP2C/TASP1/SIRT1/PICK1/EP300/ASIP/SMCHD1/SUV39H1/CTCF/AXIN1/KAT8/UBR5/DOT1L/EZH2/TASOR2/TRIM37/HDAC5/RNF8/LMNB1/BCL6/KAT2B/KANSL3/ATF2/HDAC1/RBBP5/ARID1A/KMT2A/PHF19/NRDE2/DNMT3A/HELLS/KANSL1/EPC1/PIK3CA/CBX3/ZNFX1/SMARCA4/ASH2L/CDKN1C/TRIM28/DNMT1/RLIM/RRP8/WBP2/H3-3B/…	146
GO:0061572	actin filament bundle organization	110/7994	149/14868	3.37447840358163e-07	3.87221396810992e-05	3.05957262543363e-05	BAIAP2L1/CUL3/ARHGAP6/ARHGEF5/LIMA1/LIMCH1/RHOA/ROCK1/ACTN1/FERMT2/CLASP1/ARHGEF10L/FSCN1/RAPGEF3/CARMIL1/ITGB5/WNT11/ADD1/ASAP3/ARHGAP28/PXN/EZR/SORBS1/ABL1/NRP1/PPM1F/PLS3/RGCC/CORO2B/SFRP1/ARHGEF10/ARHGEF18/MET/TGFBR1/PDLIM1/TNFAIP1/NEDD9/SRF/DPYSL3/CCDC88A/ALMS1/CCN2/PLS1/SORBS3/CALD1/MKKS/AIF1L/VIL1/BAIAP2L2/MYO1B/CGNL1/PPFIA1/RHPN2/INPP5K/SWAP70/SPIRE1/ROCK2/MICAL1/FHOD1/FHDC1/ARRB1/RDX/TPM…	110
GO:0010975	regulation of neuron projection development	275/7994	419/14868	3.86873842059682e-07	4.3556155010757e-05	3.44152520076527e-05	SEMA3F/CFLAR/SARM1/PLXND1/KDM1A/ARHGAP33/MYCBP2/ITGA3/IFRD1/PAFAH1B1/MYLIP/CDKL5/FYN/SEMA3B/RUFY3/CNTN1/VIM/GRN/LRRC7/STAU2/CUL7/EPHA3/NEDD4L/PUM2/DGKG/LZTS1/NTN1/DIP2B/NGEF/NEO1/RHOA/PPP2R5B/NEDD4/MARK2/CRMP1/MAP3K13/SEMA3A/SEMA3C/PLXNA2/PAK3/NRDC/CBFA2T2/RAB21/PSEN1/GSK3B/ULK2/LZTS3/NRCAM/ITGA6/SEMA6A/ABL1/NRP1/CRKL/FBXO7/EP300/NIN/NFATC4/ADNP/STK24/EEF2K/SFRP1/ANKRD27/PTPRS/MEGF8/PTN/TMEM106B/…	275
GO:0031346	positive regulation of cell projection organization	221/7994	329/14868	3.9802991086013e-07	4.39823051500443e-05	3.47519682405949e-05	CFLAR/PLXND1/KDM1A/DVL2/ITGA3/RALA/MARK4/PAFAH1B1/CDKL5/TENM1/FUZ/FYN/ANLN/RUFY3/CNTN1/GRN/IFT88/LRRC7/STAU2/CUL7/EPHA3/PUM2/NCKAP1/NTN1/PPP2R5B/MARK2/MAP3K13/FSCN1/PLXNA2/NRDC/CBFA2T2/CARMIL1/RAB21/GSK3B/P2RX7/ITGA6/ABL1/NRP1/PALM/EP300/NIN/PLEK2/ZMYND8/ADNP/FMR1/STK24/ARHGEF7/EEF2K/CCP110/ANKRD27/MEGF8/PTN/WASL/TMEM106B/EZH2/TGFBR1/RAPGEF1/SETX/DVL1/SHOC2/KAT2A/RAPGEF2/EHD1/EIF4G2/CORO1C/CAPRIN…	221
GO:0033674	positive regulation of kinase activity	196/7994	288/14868	4.37688265797219e-07	4.74851978547637e-05	3.75197271292965e-05	ALS2/CAMKK1/DVL2/PKD1/TENM1/CD74/MRE11/MAP2K3/FLT4/ARHGEF5/TAB2/ATP2B4/ERBB3/FGFR2/RHOA/FGFR3/MARK2/FERMT2/MAP3K13/TRAF4/FGFR1/XRCC5/PTPRC/DUSP12/DLG3/PIBF1/MAPRE3/MAP3K4/TPX2/ERP29/OSBPL8/TYRO3/CLSPN/TGFB2/TREM2/SIRT1/JAK2/ABL1/CARD10/TAB1/TELO2/CD40/RASSF2/PSMD10/FLT1/RGCC/AXIN1/CEMIP/NBN/TNFRSF10A/PIH1D1/TGFB1/PIK3CG/MET/EZH2/PRKAG2/DKK1/CCNY/FBXW7/RAPGEF2/CCND1/AMBRA1/CAMKK2/IL23A/NEDD9/SASH1…	196
GO:0006399	tRNA metabolic process	138/7994	194/14868	4.77043625197478e-07	5.08307019920242e-05	4.01631277680358e-05	ELAC2/LARS2/SARS1/NSUN2/TRIT1/POLR3E/TARBP1/GATB/KARS1/ADAT1/TRMT11/IARS2/FTSJ1/ELP1/TRNT1/GTF3C1/DDX1/RTRAF/METTL2A/TRMT6/AARS1/PUS7/OSGEP/TRMT2A/POLR2F/RTCB/TRMU/ALKBH1/DICER1/PRORP/CDK5RAP1/EARS2/MTFMT/DTWD1/POP1/SARS2/POP4/DUS4L/GARS1/PTCD1/TRDMT1/SEPSECS/ELP4/HARS2/THG1L/TARS1/RARS1/GTF3C2/DARS1/THADA/FARSB/WARS2/DARS2/GTF3C3/FAM98A/EXOSC8/TRMT1L/METTL8/EXOSC9/MOCS3/RPP40/GTF3C4/DTD1/GTPBP3/…	138
GO:0030335	positive regulation of cell migration	306/7994	472/14868	4.86596483238839e-07	5.09389686927395e-05	4.02486731011405e-05	SEMA3F/ITGA3/SPAG9/PIK3C2A/SEMA3B/RUFY3/SNAI2/CD74/HGF/ADGRA2/GRN/MAP2K3/FLT4/RIPOR1/HSPA5/HDAC9/KITLG/BCAR1/PIK3CB/SYNE2/WNK1/HDAC7/MYLK/RHOA/MAP4K4/SCARB1/FERMT2/CLASP1/SEMA3A/SEMA3C/WDR62/MCAM/FGFR1/CARMIL1/PTPRC/SSH1/CPNE3/MMP2/DNM1L/ICAM1/LAMB1/ITGA6/SEMA6A/TGFB2/EPB41L4B/TREM2/SIRT1/JAK2/ABL1/NRP1/CRKL/MAPK1/PPM1F/XBP1/SUN2/HMOX1/LGMN/HIF1A/ARHGAP5/CD40/STK4/FERMT1/CD99L2/SRPX2/ARHGEF7/FLT1…	306
GO:0140718	facultative heterochromatin formation	34/7994	37/14868	5.69050474186066e-07	5.85435203356596e-05	4.62572971665951e-05	KDM1A/JARID2/MBD3/KDM5A/BAZ2A/SIRT1/SUV39H1/EZH2/HDAC1/DNMT3A/HELLS/TRIM28/DNMT1/RRP8/MORC2/TEX15/MBD2/PPHLN1/SETDB2/MYC/TET1/SAMD1/SETDB1/SMARCA5/DYRK1A/TASOR/ATF7IP2/ATF7IP/RESF1/BEND3/SUZ12/EHMT1/MPHOSPH8/PHF2	34
GO:0016311	dephosphorylation	187/7994	274/14868	5.92341308829181e-07	5.99067896573513e-05	4.73344642684372e-05	PTBP1/PPP5C/PHPT1/CTDP1/PTPRU/MTMR1/PPP2R5A/PLPP1/ROCK1/INPP5A/PPP2R5B/PTPN3/FBXW11/PPP2R3A/NUAK1/PTPN23/SYNJ2/PPP2R5C/CDC14A/PTPRH/MEF2C/PTPRC/CDC14B/DUSP12/GSK3B/SSH1/MTMR2/PPP1R15A/PTPN4/PPP2R3C/TGFB2/PPM1F/PPP6R2/SBF1/MTMR3/PPM1A/PPP4R3A/IKBKB/MTMR9/PPP2CB/PPP6R1/URI1/TGFB1/PTPRS/PPP2R1A/PTPRZ1/LHPP/MTMR4/DUSP3/YWHAE/INPP4B/PPP6R3/AMBRA1/PPM1H/DUSP16/RNGTT/PTP4A1/FIG4/PPP2R5D/DUSP22/PDGFRB/DN…	187
GO:0030177	positive regulation of Wnt signaling pathway	101/7994	136/14868	6.28347344425935e-07	6.02644901293023e-05	4.76170960085991e-05	TMEM132A/ZRANB1/ADGRA2/DEPDC1B/WNK1/ASPM/FGFR2/VPS35/NLE1/BAMBI/ABL1/PPM1A/GSKIP/ADNP/GID8/CSNK2A1/TBL1X/XIAP/SALL1/SFRP1/CCN4/UBR5/TGFB1/CAV1/SPIN1/KANK1/TNKS2/DKK1/COL1A1/SMURF2/NFKB1/CAPRIN2/WNT5B/PTK7/SEMA5A/WNT5A/USP34/WLS/TNFAIP3/RNF146/RECK/TTC21B/SOX4/BMP2/PIN1/MACF1/SMARCA4/TRPM4/CSNK1G2/MBD2/CDC73/ANKRD6/TLR2/SULF1/YAP1/PPM1B/USP8/FGF2/LEF1/LGR5/NKD1/CSNK1D/ATP6V1C2/DAAM2/EGFR/GPC3/DIXD…	101
GO:0016236	macroautophagy	216/7994	322/14868	6.28770724362503e-07	6.02644901293023e-05	4.76170960085991e-05	SLC25A5/LAMP2/VPS41/CRY1/VTA1/DCN/CAPN1/RB1CC1/IFT88/CLEC16A/ATP6V1H/VPS13D/ATG5/LZTS1/VMP1/GNAI3/ATG2B/VPS35/NEDD4/ZFYVE26/RAB7A/PIK3C3/SESN1/PSEN1/ULK2/CHMP2B/ATG16L1/CHMP5/HUWE1/NSFL1C/SNX5/SPTLC1/EFNB1/EXOC1/RNF31/SCFD1/WAC/SIRT1/SH3GLB1/SNAP29/TOM1/HMOX1/MTMR3/ATP6V1D/SPTLC2/HIF1A/ATG4A/PIM2/TSC2/SPG11/RIPK2/STK3/BNIP3L/TGFB1/NOD1/MAPK8/TBC1D12/ATG2A/AMBRA1/TCIRG1/RAB23/EPM2A/SNX4/ATP6V1A/PI…	216
GO:0016482	cytosolic transport	127/7994	177/14868	6.3079946284624e-07	6.02644901293023e-05	4.76170960085991e-05	SPAG9/HEATR5B/SYT7/EHD3/SNX1/EIPR1/TBC1D23/VAMP3/ATP9A/MON2/EVI5/VPS35/RNF126/RAB7A/PTPN23/KLHL20/PIK3C3/RAB21/ERC1/DOP1A/EPS15/MTMR2/SNX5/KIF16B/RAB11FIP3/EZR/HOOK2/WASHC2A/MAPK1/EEA1/CLN5/RAB11A/TMEM87A/ANKRD27/WDR91/SNX8/YKT6/RIC1/RGP1/GBF1/GOSR1/GOLT1B/PIKFYVE/CHMP3/PLEKHA3/RAB29/RAB14/DENND10/ARL1/SLC66A2/VPS26A/CCDC91/RAB9B/RAB9A/STX16/ATG14/MAP2K2/VPS13C/KIF1C/HEATR5A/SNX6/TBC1D5/RBSN/TBC1…	127
GO:1901988	negative regulation of cell cycle phase transition	171/7994	248/14868	6.3627666803185e-07	6.02644901293023e-05	4.76170960085991e-05	MAD1L1/CRY1/ZNF207/BRCA1/MBTPS2/MRE11/NSUN2/SPDL1/TPR/USP28/RAD51/FOXN3/TP53BP1/TRIP13/CHFR/TIPIN/GTSE1/DLG1/JADE1/THOC1/RBL1/CDC14B/ORC1/ZW10/UIMC1/MAP3K20/WDR76/CLSPN/CDC45/CDC6/MSH2/WAC/CDC5L/KLHL22/FBXO7/THOC5/TELO2/TTI1/E2F1/RBBP8/RGCC/FBXO31/RBL2/NBN/DOT1L/FZR1/EZH2/CCND1/PRPF19/CDKN1B/TIMELESS/FBXO5/MAPK14/TTK/CCNG1/RAD1/RAD50/NEK11/ACVR1/ATF2/FBXO6/MAD2L2/MIIP/CDC20/SYF2/CENPF/RPA2/PKD2/D…	171
GO:0048511	rhythmic process	177/7994	258/14868	6.89860974966765e-07	6.4318756837917e-05	5.0820514915726e-05	NFYA/CREBBP/MYCBP2/CRY1/PER3/MAPK9/OPN3/PTPRN/NGFR/RORA/SREBF1/FBXW11/KDM5A/CA12/NFKB2/PHLPP1/GSK3B/NCOA1/HUWE1/MMP2/DNM1L/GNA11/ESR1/TYRO3/TGFB2/CREM/SIRT1/SRRD/EP300/PRMT5/HNF4A/ADNP/CSNK2A1/SUV39H1/RELB/CRTC1/NAMPT/PTN/EZH2/AHR/SETX/MAPK8/PLEKHA1/RAI1/NAGLU/HLF/MAP2K6/MAPK10/FBXW7/PPARGC1A/TIMELESS/NUDT12/UBE3A/KAT2B/FXR1/ID2/HDAC1/SFPQ/KDM5B/ID3/KMT2A/CREB1/KLF9/ENOX1/EGR1/TARDBP/PSPC1/CBX3/I…	177
GO:0031589	cell-substrate adhesion	217/7994	324/14868	7.09299640820295e-07	6.51137070273031e-05	5.14486330564227e-05	ITGA3/PKD1/CD44/VCL/EPHA3/GPM6B/ARHGAP6/VAMP3/PIK3CB/LIMCH1/SLK/COL17A1/RHOA/PRKCZ/ROCK1/MAP4K4/ACTN1/FERMT2/ST6GAL1/CLASP1/NTN4/FBLN1/ITGA8/CARMIL1/COL5A3/GSK3B/ITGB5/ITGAE/CTTN/EPDR1/NID2/PXN/LAMB1/ITGA6/CCDC80/TRPM7/TYRO3/SORBS1/JAK2/ABL1/NRP1/CRKL/PPM1F/TRIOBP/STK4/FERMT1/JAG1/ARHGEF7/CORO2B/SFRP1/CDK6/ITGB8/SERPINE1/KANK1/C1QBP/COL1A1/DUSP3/BST1/TECTA/VWF/CORO1C/GCNT2/NEDD9/PPARD/BVES/SRF/DU…	217
GO:0044380	protein localization to cytoskeleton	49/7994	58/14868	7.70776323221807e-07	6.91179091088562e-05	5.46124941385633e-05	MARK4/NUDCD3/PCM1/MID2/GSK3B/PIBF1/MAPRE3/SNX10/AURKA/NSFL1C/RAB11FIP3/ABL1/MAPRE1/FAM83D/CEP192/MID1/HTR2A/PARD6A/RAB11A/ABHD17B/DVL1/TTK/CEP72/STIL/CEP250/TTBK2/DIAPH1/APC/CEP350/ABHD17C/NUMA1/KIF20B/BBS4/CSNK1D/MCPH1/BICD1/KLHL21/DISC1/MAP1A/MAPRE2/C2CD3/HOOK3/GOLGB1/CEP83/DCTN2/FAM83H/CHAMP1/KIAA0753/UBXN2B	49
GO:0031032	actomyosin structure organization	133/7994	187/14868	7.76085119874873e-07	6.91179091088562e-05	5.46124941385633e-05	CFLAR/ANLN/CUL3/ARHGAP6/ARHGEF5/LIMCH1/RHOA/ROCK1/MEF2A/WDR1/FERMT2/CLASP1/ARHGEF10L/NEBL/RAPGEF3/CARMIL1/EPB41L2/EPB41L3/ITGB5/WNT11/ASAP3/ARHGAP28/PXN/TRPM7/CAPN3/EPB41L4B/SORBS1/ABL1/NRP1/PPM1F/MYH9/SIX4/RGCC/CORO2B/SFRP1/ARHGEF10/ARHGEF18/TNNT1/MYH14/MET/TGFBR1/PDLIM1/PRKAR1A/TNFAIP1/SRF/PDGFRB/ECT2/RTKN/EPB41L5/CCDC88A/ALMS1/CNN3/CCN2/SORBS3/OBSL1/MKKS/FLNC/CGNL1/TMOD2/CNN1/PPFIA1/RHPN2/INPP…	133
GO:0001525	angiogenesis	309/7994	479/14868	8.4008964324894e-07	7.31933471233192e-05	5.78326412400389e-05	PLXND1/TNFRSF12A/ADIPOR2/NOX1/E2F2/STAB1/PIK3C2A/DCN/BRCA1/ADGRA2/RNH1/GRN/SARS1/FLT4/HDAC9/PIK3CB/FOXC1/ATP2B4/WNK1/HDAC7/CASP8/NGFR/HIPK2/SLC12A2/FGFR2/SP100/PKM/RHOA/ROCK1/RORA/JMJD6/EPN2/NOTCH3/MYDGF/MCAM/FAP/RAPGEF3/CEACAM1/MMP2/NRCAM/APOH/SEMA6A/AGO1/TGFB2/SIRT1/ABL1/NRP1/CARD10/XBP1/HMOX1/MYH9/HIF1A/NFATC4/CD40/STK4/POFUT1/JAG1/PGK1/SRPX2/KLF5/FLT1/RGCC/SFRP1/PRKD2/TGFB1/RASIP1/PIK3CG/ITGB…	309
GO:0034504	protein localization to nucleus	201/7994	298/14868	8.46378574075586e-07	7.31933471233192e-05	5.78326412400389e-05	CREBBP/FYN/POLA2/WWTR1/KPNA6/CTNNA1/TPR/INTS13/NGFR/TNPO3/IPO5/ELAVL1/SP100/HYAL2/POLR1A/NUP133/BCL3/TFRC/FERMT2/MARK3/PSEN1/GSK3B/XPO1/TNPO1/IPO11/RBM22/MAVS/OSBPL8/NUP50/NUP188/JAK2/CARD10/SUN2/EP300/RANGAP1/SIX4/STK4/FERMT1/KPNA3/NUP93/ARL2BP/TSC2/SPG11/STK3/UBR5/TGFB1/TYK2/TNPO2/DNAJB6/GLI3/DVL1/LZTS2/KPNB1/NUP88/COL1A1/YWHAE/ZBTB16/ZPR1/NUP98/NUP107/MAPK14/RAB23/E2F3/BYSL/LMNB1/NUP155/KPNA1/…	201
GO:0044843	cell cycle G1/S phase transition	165/7994	239/14868	8.79725789713618e-07	7.49903398174451e-05	5.9252508453042e-05	KMT2E/DBF4/E2F2/PKD1/BID/MNAT1/PIAS1/CUL3/ARID1B/CUL1/CDK14/ATP2B4/CDK17/BCAT1/SMARCD1/SMARCE1/GTSE1/DLG1/JADE1/SMARCA2/RBL1/ZNF324/CDC6/WAC/CDC7/FBXO7/E2F1/FAM83D/RBBP8/PIM2/CDK16/RGCC/FBXO31/GSPT1/RBL2/CCNE1/CDK6/EZH2/BCL7B/CUL2/RPS6KB1/SMARCD2/FBXW7/ZPR1/CCND1/AMBRA1/CDKN1B/E2F3/CCND3/EIF4G1/ACVR1/ID2/RHOU/CDK18/ARID1A/RPA2/KIF14/PKD2/CCND2/CPSF3/PPP6C/KHDRBS1/INHBA/ECD/STIL/BTN2A2/CDKN1A/SMAR…	165
GO:0070828	heterochromatin organization	68/7994	86/14868	8.94222653464159e-07	7.51524869467695e-05	5.93806266103183e-05	KDM1A/JARID2/UBR2/TPR/MBD3/KDM5A/BAZ2A/RIF1/ATRX/SIRT1/SMCHD1/SUV39H1/UBR5/DOT1L/EZH2/LMNB1/BCL6/HDAC1/NRDE2/DNMT3A/HELLS/CBX3/ZNFX1/SNAI1/PCID2/TRIM28/DNMT1/RRP8/H3-3B/MORC2/TEX15/LOXL2/MBD2/PPHLN1/SETDB2/MYC/TET1/RB1/BAHD1/SAMD1/PRDM16/SETDB1/SETD7/HMGA2/SMARCA5/TRIP12/DYRK1A/LMNA/H3-3A/TASOR/ATF7IP2/KMT2D/MECP2/SIN3A/PPM1D/ATF7IP/RESF1/LMNB2/MTHFR/BEND3/SUZ12/SPTY2D1/EHMT1/MPHOSPH8/HDAC2/PHF2/…	68
GO:0072698	protein localization to microtubule cytoskeleton	46/7994	54/14868	1.03758574304913e-06	8.59899184551967e-05	6.79436629110681e-05	MARK4/NUDCD3/PCM1/MID2/GSK3B/PIBF1/MAPRE3/SNX10/AURKA/NSFL1C/RAB11FIP3/ABL1/MAPRE1/FAM83D/CEP192/MID1/PARD6A/RAB11A/ABHD17B/DVL1/TTK/CEP72/STIL/CEP250/TTBK2/DIAPH1/APC/CEP350/ABHD17C/NUMA1/KIF20B/BBS4/CSNK1D/MCPH1/BICD1/DISC1/MAP1A/MAPRE2/C2CD3/HOOK3/GOLGB1/CEP83/DCTN2/CHAMP1/KIAA0753/UBXN2B	46
GO:0051347	positive regulation of transferase activity	240/7994	364/14868	1.23816599202505e-06	0.000101207	7.9967490674552e-05	ALS2/CAMKK1/DVL2/PKD1/TENM1/CD74/MRE11/MAP2K3/FLT4/RFC2/ARHGEF5/TAB2/ATP2B4/ERBB3/FGFR2/RHOA/FGFR3/MARK2/FERMT2/MAP3K13/TRAF4/FGFR1/XRCC5/PTPRC/CDC14B/DUSP12/DLG3/PIBF1/MAPRE3/MAP3K4/TPX2/MAPKAPK5/ERP29/OSBPL8/TYRO3/CLSPN/TGFB2/TREM2/SIRT1/JAK2/ABL1/MAPK1/CARD10/TAB1/TELO2/CD40/TRIB3/RASSF2/PSMD10/FLT1/RGCC/ACD/AXIN1/CEMIP/NBN/TNFRSF10A/PIH1D1/FZR1/TGFB1/PIK3CG/MET/EZH2/PRKAG2/DKK1/CCNY/FBXW7/RAP…	240
GO:0010634	positive regulation of epithelial cell migration	102/7994	139/14868	1.44563679184462e-06	0.000116569	9.21053654434148e-05	ITGA3/PIK3C2A/ADGRA2/GRN/MAP2K3/FLT4/HDAC9/BCAR1/PIK3CB/HDAC7/MAP4K4/SCARB1/CLASP1/FGFR1/TGFB2/EPB41L4B/SIRT1/ABL1/NRP1/PPM1F/HMOX1/LGMN/HIF1A/ARHGAP5/CD40/SRPX2/RAB11A/GPI/PRKD2/TGFB1/PIK3CG/MET/ATP5F1B/SASH1/SEMA5A/HBEGF/SPARC/WNT5A/FOXP1/EPB41L5/RTN4/NFE2L2/AKT3/NRP2/GLIPR2/PLCG1/RREB1/SOX9/RRAS/STAT5A/RHOJ/VIL1/AAMP/CAPN7/RIN2/ROCK2/ETS1/ANXA1/P2RX4/ENPP2/THBS1/FGF2/PDPK1/BCAS3/AKT1/RHOB/IQSE…	102
GO:0051054	positive regulation of DNA metabolic process	194/7994	288/14868	1.49994331553185e-06	0.000119335	9.42911734774339e-05	DBF4/MBTD1/WIZ/BRCA1/ERCC1/DDX11/HGF/MRE11/PARP3/RFC2/ARID1B/RAD51/FAM168A/TMEM161A/MAP2K4/SMARCD1/TP53BP1/ING3/TFRC/SMARCE1/GLI2/MLH1/TOP2B/ZCWPW1/XRCC5/RIF1/SMARCA2/PTPRC/ATRX/MAP3K4/UIMC1/MAPKAPK5/FUS/TINF2/MSH2/SIRT1/CDC7/MAPK1/YY1/CD40/SMCHD1/RGCC/ACD/EYA1/NBN/ERCC2/PRKD2/TGFB1/BCL7B/TNKS2/STN1/SMARCD2/TNFAIP1/NSD2/PPARGC1A/KMT5B/PTGES3/RFC5/TIMELESS/RNF8/EYA4/BRD8/RAD50/PDGFRB/ACTR8/WDR48/I…	194
GO:0001934	positive regulation of protein phosphorylation	320/7994	500/14868	1.57630649333471e-06	0.000123761	9.77877670865123e-05	ALS2/CAMKK1/DVL2/CRLF1/PKD1/TENM1/FYN/PLAUR/RALBP1/CD74/HGF/MRE11/RB1CC1/FAS/CD44/MAP2K3/FLT4/KITLG/ARHGEF5/FNIP2/TAB2/ATP2B4/TNK2/LIMCH1/CDON/HIPK2/ERBB3/MAP2K4/RHOA/FGFR3/TFRC/MARK2/FERMT2/MAP3K13/MYDGF/TRAF4/FGFR1/ARAF/UBE2K/XRCC5/PSEN1/PTPRC/DLG3/PIBF1/MAPRE3/MAP3K4/TPX2/MAVS/P2RX7/ERP29/OSBPL8/CLSPN/TGFB2/IL11/TREM2/SIRT1/JAK2/ABL1/NRP1/CRKL/MAPK1/CARD10/TAB1/TELO2/CD40/STK4/ADNP/RASSF2/PSMD…	320
GO:0007051	spindle organization	137/7994	195/14868	1.62295270754713e-06	0.000125768	9.93739600424276e-05	PKD1/ZNF207/TACC3/SPAST/PARP3/TPR/MAP4/RNF4/INTS13/ASPM/EML1/RHOA/KIF2A/SMC1A/CLASP1/WDR62/DLG1/MLH1/PIBF1/CHMP2B/MAPRE3/ATRX/CHMP5/AURKA/TPX2/KIZ/KIF4A/EZR/EFHC1/SUN2/MYH9/MYBL2/RAE1/KIF3B/MAPRE1/CEP192/STAG2/RAB11A/ARHGEF10/FSD1/PPP2R1A/LZTS2/BCCIP/SMC3/KPNB1/CEP126/FBXO5/SENP6/TTK/CEP72/CHMP3/WRAP73/CDC20/NEK2/STAG1/PTPA/NEK6/VPS4B/STIL/TUBGCP3/SBDS/DLGAP5/GNAI1/INO80/KNSTRN/MAP1S/TUBGCP2/CHMP…	137
GO:2000147	positive regulation of cell motility	314/7994	490/14868	1.6690345285526e-06	0.000127681	0.000100885	SEMA3F/ITGA3/SPAG9/PIK3C2A/SEMA3B/RUFY3/SNAI2/CD74/HGF/ADGRA2/GRN/MAP2K3/FLT4/RIPOR1/HSPA5/HDAC9/KITLG/BCAR1/PIK3CB/PHPT1/SYNE2/WNK1/HDAC7/NTN1/MYLK/RHOA/CFAP20/MAP4K4/SCARB1/FERMT2/CLASP1/SEMA3A/SEMA3C/WDR62/MCAM/FGFR1/CARMIL1/PTPRC/SSH1/CPNE3/MMP2/DNM1L/ICAM1/LAMB1/ITGA6/TF/SEMA6A/TGFB2/EPB41L4B/TREM2/SIRT1/JAK2/ABL1/NRP1/CRKL/MAPK1/PPM1F/XBP1/SUN2/HMOX1/LGMN/HIF1A/ARHGAP5/CD40/STK4/FERMT1/CD99…	314
GO:0006310	DNA recombination	207/7994	310/14868	1.75782450226627e-06	0.000132771	0.000104907	KDM1A/RECQL/LIG3/REV3L/MBTD1/BRCA1/ERCC1/MRE11/UBR2/HMGB3/PARP3/FOXP3/RAD51/POLQ/MSH4/TP53BP1/NUCKS1/ING3/TRIP13/TCF3/ZFYVE26/TFRC/MCM2/MCM6/MLH1/UNG/TOP2B/ZCWPW1/THOC1/XRCC5/RIF1/EXD2/PTPRC/PALB2/FUS/CDC45/MSH2/ABL1/CDC7/MCM5/YY1/CCNB1IP1/APEX1/CD40/ZMYND8/SAMHD1/SMCHD1/RBBP8/NBN/MCM4/ERCC2/IL27RA/TGFB1/SETX/NSMCE4A/RAD51C/RECQL5/SUPT6H/NSD2/KMT5B/TIMELESS/MCM9/MCM3/RNF8/BRD8/MSH3/RAD50/ACTR8/BC…	207
GO:0022604	regulation of cell morphogenesis	159/7994	231/14868	1.83772709721925e-06	0.000137071	0.000108305	PLXND1/DVL2/PAFAH1B1/CDKL5/SPAG9/FYN/ZRANB1/PLEKHO1/CD44/STAU2/CUL7/NEDD4L/HEXB/MYO9A/SYT1/WDR1/MARK2/FERMT2/MAP3K13/DLG1/PLXNA2/CAPZB/RAB21/EPB41L3/ZMPSTE24/SLC23A2/EZR/BAMBI/PALM/MYH9/COCH/MYL12A/FGD1/ARHGEF7/EEF2K/ARHGEF18/ANKRD27/MYH14/KANK1/DVL1/SH3D19/CORO1C/CAPRIN2/RASAL1/BVES/SPARC/DBN1/TBCCD1/WNT5A/PLXNA1/FN1/EPHA4/RHOU/RHOQ/BCL11A/GNA13/SEPTIN7/OBSL1/RREB1/RHOJ/MACF1/VIL1/CDC42EP1/STRIP…	159
GO:0031507	heterochromatin formation	62/7994	78/14868	1.9478166111022e-06	0.000143489	0.000113376	KDM1A/JARID2/UBR2/TPR/MBD3/KDM5A/BAZ2A/RIF1/ATRX/SIRT1/SMCHD1/SUV39H1/UBR5/DOT1L/EZH2/LMNB1/BCL6/HDAC1/NRDE2/DNMT3A/HELLS/CBX3/ZNFX1/TRIM28/DNMT1/RRP8/H3-3B/MORC2/TEX15/MBD2/PPHLN1/SETDB2/MYC/TET1/RB1/BAHD1/SAMD1/SETDB1/HMGA2/SMARCA5/TRIP12/DYRK1A/LMNA/H3-3A/TASOR/ATF7IP2/KMT2D/MECP2/SIN3A/PPM1D/ATF7IP/RESF1/LMNB2/BEND3/SUZ12/SPTY2D1/EHMT1/MPHOSPH8/HDAC2/PHF2/BAZ1A/KCNQ1OT1	62
GO:0031331	positive regulation of cellular catabolic process	214/7994	322/14868	1.98052442571017e-06	0.000144119	0.000113874	UPF1/SLC25A5/CSDE1/MLXIPL/ABHD5/PIK3C2A/DCN/SAMD4A/RB1CC1/TNFRSF1B/VPS13D/PIK3CB/PUM2/RC3H2/GNAI3/ROCK1/MLH1/NRDC/TNRC6C/ITCH/SLC4A4/SESN1/MID2/PSEN1/GSK3B/TUT7/ULK2/DIS3/ATG16L1/P2RX7/SPTLC1/TNRC6A/RNF31/WAC/SIRT1/SH3GLB1/DEPDC5/FBXO7/GTPBP1/TOM1/HMOX1/TNRC6B/SPTLC2/HIF1A/ABCD1/PIM2/CDK16/HTR2A/TSC2/RIPK2/BNIP3L/AKT2/ZC3HAV1/NOD1/ABCA2/CCNY/SH3D19/ATG2A/DCPS/CPT1A/AMBRA1/CAMKK2/CNOT2/TRIM38/EPM2…	214
GO:2001252	positive regulation of chromosome organization	81/7994	107/14868	2.19062798869551e-06	0.000157488	0.000124437	NCAPD2/ERCC1/DDX11/MRE11/NCAPH2/TPR/XRCC5/ATRX/MAP3K4/MAPKAPK5/TINF2/MAPK1/YY1/ACD/NBN/TNKS2/NCAPG/RAD50/ACTR8/INO80D/CCT4/UCHL5/NEK2/SLF2/TCP1/NCAPH/HNRNPA2B1/MAD2L1BP/POT1/INO80/TRIM28/DKC1/TERF2/SLF1/MORC2/PPHLN1/CCT7/SETDB2/ACTL6A/SMC2/NUMA1/NABP2/PARN/SETDB1/NAF1/GTF2H2/CCT6A/NCAPG2/HMBOX1/TERF1/ATM/CCT5/NEK7/NCAPD3/CCT8/NSMCE2/CCT3/GNL3/TASOR/RAD21/CCT2/ATF7IP2/TERF2IP/CTNNB1/FEN1/BUB1/NFRK…	81
GO:0032984	protein-containing complex disassembly	158/7994	230/14868	2.37801784829575e-06	0.000168924	0.000133473	UPF1/LAMP2/VTA1/SPAST/CLEC16A/CAPG/LIMA1/ATG5/WNK1/VMP1/SMARCD1/DHX8/NAV3/KIF2A/WDR1/SMARCE1/CLASP1/CAPZB/PIK3C3/CARMIL1/GSK3B/CHMP2B/ZMPSTE24/WDR47/CHMP5/OGFOD1/ADD1/TPX2/IRAK3/SUPT16H/SNAP29/TRIOBP/TFIP11/TOM1/MID1/EEF2K/GSPT1/ZFAND1/GRWD1/SETX/SMARCD2/PEX12/CRACD/HSPA8/SEMA5A/APC2/SPTBN1/CHMP3/ARHGEF2/DNAJC6/ARID1A/CAMSAP2/SET/VPS4B/ETF1/KIF18A/PIK3CA/DSTN/KLC1/ATG14/SMARCA4/VIL1/TMOD2/TTBK2/F…	158
GO:0010810	regulation of cell-substrate adhesion	137/7994	196/14868	2.54343186029829e-06	0.000178549	0.000141078	ITGA3/VCL/EPHA3/GPM6B/ARHGAP6/PIK3CB/LIMCH1/SLK/RHOA/PRKCZ/ROCK1/MAP4K4/FERMT2/ST6GAL1/CLASP1/FBLN1/CARMIL1/GSK3B/ITGA6/CCDC80/JAK2/ABL1/NRP1/CRKL/PPM1F/TRIOBP/STK4/FERMT1/JAG1/ARHGEF7/CORO2B/SFRP1/CDK6/SERPINE1/KANK1/C1QBP/COL1A1/DUSP3/BST1/CORO1C/GCNT2/NEDD9/DUSP22/BCL6/EPB41L5/FN1/NID1/GBP1/ONECUT2/PLAU/PREX1/RREB1/CCR7/RRAS/MACF1/ACTN4/RIN2/PTPRA/ROCK2/TLN1/THBS1/EMILIN1/AP1AR/ACVRL1/CDH13/MI…	137
GO:0060828	regulation of canonical Wnt signaling pathway	162/7994	237/14868	2.84788847053752e-06	0.000196838	0.000155529	FUZ/MKS1/RNF14/WWTR1/SNAI2/ADGRA2/DKK3/CDK14/WNK1/PTPRU/TLE2/ASPM/FGFR2/OTUD5/VPS35/NLE1/JADE1/PSEN1/GSK3B/CYLD/WNT11/BAMBI/PPM1A/GSKIP/CHD8/STK4/ADNP/GID8/FERMT1/TBL1X/XIAP/AXIN1/SFRP1/STK3/UBR5/TGFB1/CAV1/GLI3/TLE4/KANK1/LZTS2/TNKS2/DKK1/CCNY/COL1A1/SMURF2/NFKB1/CAPRIN2/MAPK14/PTK7/TBX18/SEMA5A/CSNK1A1/KPNA1/WNT5A/APC2/IGFBP2/USP34/HDAC1/MAD2L2/WLS/RNF146/INVS/EGR1/TMEM131L/RECK/BICC1/TTC21B/SO…	162
GO:0043038	amino acid activation	39/7994	45/14868	2.86993742220283e-06	0.000196838	0.000155529	LARS2/SARS1/GATB/KARS1/IARS2/AARS1/EARS2/SARS2/GARS1/HARS2/TARS1/RARS1/DARS1/FARSB/WARS2/DARS2/QRSL1/LRRC47/LARS1/NARS1/YARS1/CARS2/EPRS1/NARS2/YARS2/WARS1/TARS2/FARS2/RARS2/AASDH/PARS2/MARS1/HARS1/QARS1/DALRD3/FARSA/TARS3/IARS1/GATC	39
GO:0010632	regulation of epithelial cell migration	146/7994	211/14868	3.01459085103344e-06	0.00020441	0.000161511	ITGA3/PIK3C2A/DCN/ADGRA2/GRN/MAP2K3/FLT4/HDAC9/BCAR1/PIK3CB/ATP2B4/HDAC7/SP100/RHOA/MAP4K4/SCARB1/CLASP1/PTPN23/FGFR1/CEACAM1/MEF2C/APOH/TGFB2/EPB41L4B/SIRT1/ABL1/NRP1/PPM1F/CARD10/PATZ1/HMOX1/LGMN/HIF1A/ARHGAP5/CD40/SRPX2/RGCC/RAB11A/GPI/PRKD2/TGFB1/PIK3CG/PTN/MET/HDAC5/FBXW7/CORO1C/ATP5F1B/SASH1/NR2E1/SEMA5A/HBEGF/SPARC/ARSB/PDCD10/WNT5A/FOXP1/EPB41L5/RTN4/NFE2L2/AKT3/NRP2/GLIPR2/PLCG1/RREB1/SO…	146
GO:0045814	negative regulation of gene expression, epigenetic	80/7994	106/14868	3.11384809523486e-06	0.000208768	0.000164955	KDM1A/JARID2/BRCA1/UBR2/TPR/HDAC9/HDAC4/MBD3/KDM5A/BAZ2A/RIF1/ATRX/TFAP2C/SIRT1/SMCHD1/SUV39H1/CTCF/UBR5/DOT1L/EZH2/TASOR2/TRIM37/HDAC5/LMNB1/BCL6/HDAC1/PHF19/NRDE2/DNMT3A/HELLS/EPC1/CBX3/ZNFX1/TRIM28/DNMT1/RRP8/H3-3B/MORC2/TEX15/MBD2/PPHLN1/SETDB2/MYC/TET1/RB1/BAHD1/SAMD1/SETDB1/CHEK1/HMGA2/SUV39H2/SMARCA5/TRIP12/DYRK1A/LMNA/H3-3A/IFI16/TASOR/ATF7IP2/KMT2D/ING2/MECP2/SIN3A/PPM1D/ATF7IP/RESF1/LMN…	80
GO:0045860	positive regulation of protein kinase activity	163/7994	239/14868	3.27823928444282e-06	0.000217347	0.000171734	ALS2/CAMKK1/DVL2/PKD1/TENM1/MAP2K3/ARHGEF5/TAB2/ATP2B4/ERBB3/RHOA/MARK2/FERMT2/MAP3K13/TRAF4/FGFR1/XRCC5/PTPRC/DLG3/PIBF1/MAPRE3/MAP3K4/TPX2/ERP29/OSBPL8/CLSPN/TGFB2/SIRT1/JAK2/ABL1/CARD10/TAB1/TELO2/CD40/RASSF2/PSMD10/FLT1/RGCC/AXIN1/CEMIP/TNFRSF10A/PIH1D1/TGFB1/PIK3CG/EZH2/PRKAG2/DKK1/CCNY/FBXW7/RAPGEF2/CCND1/CAMKK2/IL23A/NEDD9/SASH1/CCND3/GHR/PRLR/PDGFRB/PDCD10/WNT5A/ECT2/CCDC88A/EPHA4/PARK7/R…	163
GO:0016197	endosomal transport	166/7994	244/14868	3.37020022896917e-06	0.000220989	0.000174611	ALS2/VPS50/SPAG9/HEATR5B/VTA1/EHD3/SNX1/EIPR1/LRRC7/TBC1D23/CLEC16A/ZFYVE16/VAMP3/AP5M1/ATP9A/AP3D1/EVI5/GRIPAP1/VPS35/RNF126/PICALM/RAB7A/PTPN23/ERC1/CHMP2B/RAB10/EPS15/CHMP5/SNX5/RAB11FIP3/CMTM6/WASHC2A/MICALL1/TOM1/CCDC22/EEA1/CLN5/VPS35L/RAB11A/EHD4/TMEM87A/ZDHHC2/LAPTM4B/LEPROTL1/ANKRD27/SNX8/YKT6/RIC1/RGP1/GBF1/GOSR1/EHD1/CORO1C/GOLT1B/BVES/ACAP2/SNX4/PIKFYVE/STAM2/CHMP3/PLEKHA3/ALMS1/RAB29…	166
GO:0045787	positive regulation of cell cycle	198/7994	297/14868	3.45368415642351e-06	0.000224001	0.000176991	MAD1L1/KMT2E/DBF4/MARK4/PAFAH1B1/PKD1/NCAPD2/WIZ/DDX11/SPAST/NCAPH2/CUL3/YTHDC2/TPR/RRM2B/WNK1/PKN2/FGFR2/RHOA/LRP6/ASNS/RAD18/THOC1/CDC14A/CDC14B/MAPRE3/ATRX/AURKA/NSFL1C/ANAPC5/MAP3K20/TGFB2/CDC6/CDC23/ABL1/CDC7/THOC5/LGMN/KIF3B/FAM83D/PSMD10/RGCC/SMPD3/RAB11A/CSPP1/HOXA13/EZH2/SHB/CCNY/RAD51C/RPS6KB1/DUSP3/NCAPG/ZPR1/CCND1/FBXO5/NR2E1/CCND3/PDGFRB/KAT2B/WNT5A/HES1/ECT2/KLHL18/EIF4G1/TTL/CHMP3/…	198
GO:1902115	regulation of organelle assembly	145/7994	210/14868	3.92147709019029e-06	0.000251607	0.000198804	MARK4/CDKL5/FUZ/BRCA1/IFT88/TPR/MAP4/ARHGEF5/MAPK9/MPHOSPH9/SDCCAG8/SYNE2/GDI2/ATG5/RNF4/RHOA/FSCN1/GSK3B/CYLD/CHMP2B/CHMP5/RAB11FIP3/EFNB1/SCFD1/EZR/SH3GLB1/MTMR3/USP10/CCP110/RAB11A/PTPRS/TBC1D12/TRIM37/KAT2A/ATG2A/TBC1D30/CNOT2/MAK/SENP6/CNOT6/KAT2B/SNX4/PIKFYVE/CCDC88A/CHMP3/RAB3GAP1/SDC1/ALMS1/WRAP73/RAB3GAP2/VPS4B/SEPTIN7/STIL/CNOT1/ARHGEF9/CHMP1A/WDR44/PRKAA1/TBC1D14/EPHB2/DZIP1/CAPRIN1/PA…	145
GO:0016358	dendrite development	148/7994	215/14868	4.09719429892146e-06	0.000260085	0.000205502	SARM1/ARHGAP33/PAFAH1B1/CDKL5/MAPK8IP2/FYN/UBA6/STAU2/CUL7/NEDD4L/DGKG/LZTS1/NGEF/MEF2A/NEDD4/MAPK6/NCK2/PICALM/SEMA3A/PAK3/RAB21/PSEN1/MEF2C/GSK3B/LZTS3/MAPKAPK5/ABL1/NRP1/CRKL/NFATC4/ZMYND8/FMR1/EEF2K/ANKRD27/PTPRS/PTN/WASL/TMEM106B/EZH2/DVL1/RAPGEF2/EIF4G2/CAPRIN2/SLC11A2/NR2E1/DBN1/GORASP1/STRN/EPHA4/MARK1/CAMSAP2/KLF7/ABITRAM/BCL11A/OBSL1/PREX1/PACSIN1/RAB17/RAP2A/RTN4IP1/MAP1S/PAK4/SYNE1/MA…	148
GO:0070646	protein modification by small protein removal	81/7994	108/14868	4.15220576942722e-06	0.000260802	0.000206069	ZRANB1/USP28/USP13/OTUD5/USP33/ITCH/SENP1/CYLD/USP40/ATXN7L3/USP48/JOSD1/DESI1/USP14/USP11/USP10/USP31/USP42/USP46/USP5/SENP6/USP4/USP9Y/PSMD14/USP34/PARK7/UCHL5/TNFAIP3/UCHL3/SENP5/COPS5/DESI2/USP45/STAMBP/USP22/USP9X/MINDY2/USPL1/USP30/USP15/USP37/TANK/TOR1A/USP20/STAMBPL1/SENP7/USP8/COPS4/COPS3/MINDY1/TNIP1/USP12/OTULIN/USP25/USP16/SPATA2/SENP3/UBXN1/USP24/USP1/SENP2/BAP1/OTUD4/VCP/OTUD1/ABRAX…	81
GO:0048041	focal adhesion assembly	62/7994	79/14868	4.30277052056729e-06	0.000267444	0.000211317	VCL/EPHA3/GPM6B/ARHGAP6/LIMCH1/SLK/RHOA/ROCK1/MAP4K4/ACTN1/FERMT2/CLASP1/CTTN/SORBS1/ABL1/NRP1/PPM1F/ARHGEF7/CORO2B/SFRP1/DUSP3/CORO1C/DUSP22/EPB41L5/MACF1/PTPRA/ROCK2/THSD1/TLN1/THBS1/ACVRL1/CDH11/PIP5K1A/WDPCP/PHLDB2/PTPRJ/TAOK2/PTPRK/MMP14/DMTN/WNT4/CLASP2/ITGA2/DLC1/TSC1/GREM1/SMAD3/DAPK3/PTK2/LIMS1/BCL2/PTEN/RHOD/PEAK1/RCC2/ACTG1/EFNA5/BCR/SRC/LDB1/STON1/FMN1	62
GO:0006282	regulation of DNA repair	146/7994	212/14868	4.56719439472346e-06	0.000280953	0.000221991	KDM1A/MBTD1/BRCA1/DDX11/PARP3/ERCC8/ARID1B/RAD51/POLQ/FAM168A/TAF2/TMEM161A/SMARCD1/TP53BP1/ING3/SMARCE1/TOP2B/ZCWPW1/RIF1/SMARCA2/ATXN7L3/UIMC1/FUS/SIRT1/ABL1/TFIP11/YY1/SMCHD1/SUPT20H/EYA1/TAF6/BCL7B/RECQL5/SMARCD2/KAT2A/NSD2/KMT5B/TIMELESS/RNF8/EYA4/BRD8/ACTR8/OGG1/KAT2B/WDR48/INO80D/MAD2L2/UCHL5/ARID1A/RPA2/SUPT7L/SLF2/EPC1/SHLD2/CYREN/MORF4L2/USP22/DEK/HELB/YEATS4/SMARCA4/POT1/INO80/PHF10/TA…	146
GO:0043039	tRNA aminoacylation	38/7994	44/14868	4.65746675378501e-06	0.000283583	0.000224069	LARS2/SARS1/GATB/KARS1/IARS2/AARS1/EARS2/SARS2/GARS1/HARS2/TARS1/RARS1/DARS1/FARSB/WARS2/DARS2/QRSL1/LRRC47/LARS1/NARS1/YARS1/CARS2/EPRS1/NARS2/YARS2/WARS1/TARS2/FARS2/RARS2/PARS2/MARS1/HARS1/QARS1/DALRD3/FARSA/TARS3/IARS1/GATC	38
GO:0000819	sister chromatid segregation	152/7994	222/14868	4.93017421128186e-06	0.000294665	0.000232825	MAD1L1/CDC27/BAZ1B/ZNF207/NCAPD2/TACC3/NCAPH2/CUL3/SPDL1/TPR/ARID1B/ANAPC4/WAPL/SMARCD1/RHOA/KIF2A/TRIP13/SMC1A/CHFR/SMARCE1/CLASP1/TOP2B/KIF22/SMARCA2/PIBF1/CHMP2B/SEH1L/CHMP5/ZW10/TPX2/ANAPC5/KIF4A/MAP3K20/CDC6/CDC23/KLHL22/MYBL2/KIF3B/MAPRE1/CEP192/STAG2/CENPI/RAB11A/ARHGEF10/AKAP8/PPP2R1A/BCL7B/BCCIP/SMC3/KPNB1/SMARCD2/NCAPG/FBXO5/TTK/TENT4A/KAT2B/CHMP3/WRAP73/PHF13/MAD2L2/CDC20/NEK2/NSL1/ARI…	152
GO:0010586	miRNA metabolic process	75/7994	99/14868	4.93824368172867e-06	0.000294665	0.000232825	RC3H2/NGFR/SREBF1/NFATC3/TUT7/REST/ESR1/TGFB2/DDX17/HIF1A/DICER1/YY1/NFATC4/KLF5/TGFB1/BMPR1A/NFKB1/PPARD/SRF/DROSHA/NR3C1/FOXO3/EGR1/TENT4B/AGO2/XPO5/BMP4/SOX9/BMP2/SMARCA4/FOXA1/RARA/PPARG/AGO4/TUT4/ETS1/RC3H1/KLF4/MYC/PNPT1/FGF2/PARN/NCOR1/TP53/SMAD4/POU2F1/DIS3L2/EGFR/NFIB/GNL3/TENT2/SMAD3/STAT3/ATOH8/AR/SMAD1/RELA/FOSL1/JUN/GATA2/WT1/MRTFB/PPARA/TEAD1/LIN28B/NCOR2/MRTFA/ZNF512B/SND1/SREBF2/T…	75
GO:0018205	peptidyl-lysine modification	144/7994	209/14868	5.09072494070093e-06	0.000300756	0.000237638	NFYA/MSL3/CREBBP/BAZ1B/BRCA1/PHF20/PIAS1/HDAC9/HDAC7/HMG20B/DIP2B/HDAC4/JMJD6/PIAS2/SENP1/PLOD1/CAPN3/SIRT1/SETD1A/EP300/RANGAP1/SETD6/KAT8/EYA1/DOT1L/STX1A/PLOD3/NSMCE4A/ZMIZ1/KAT2A/PPARGC1A/P3H3/ZNF451/TRIM38/SENP6/BRD8/LOX/KAT2B/KANSL3/SF3B1/PARK7/ASH1L/CTH/RBBP5/KMT2A/EEF2KMT/SENP5/SET/BCL11A/SLF2/KANSL1/EGR1/NFYB/ZMIZ2/MORF4L2/SIRT5/SOX4/DEK/UBA2/YEATS4/LOXL1/PHF20L1/ASH2L/DOHH/GNL3L/TRPM4/T…	144
GO:0019080	viral gene expression	73/7994	96/14868	5.19520215819751e-06	0.000303919	0.000240137	ST3GAL1/CSDE1/PTBP1/FUT8/RSF1/ATG5/CTDP1/NUCKS1/ST6GALNAC2/MGAT4A/ST6GAL1/MID2/CCNT2/GSK3B/REST/EDEM2/EIF3L/EIF3D/EP300/MON1B/EIF3B/TRIM14/EIF3A/MAN2A1/CSNK1A1/SPCS1/MOGS/HDAC1/TRIM62/TARDBP/ZNF639/PRMT1/CANX/SMARCA4/ZFP36/EIF2AK4/SPCS3/CCNT1/MGAT1/INPP5K/MDFIC/DHX9/CDK9/GTF2B/SSB/PARP9/PARP16/LEF1/TARBP2/FURIN/GALNT1/IFITM3/EIF2D/ATG12/HMGA2/MGAT5/UBP1/CHD1/TRIM11/ST3GAL2/USF1/RRP1B/PSMC3/MGAT2/…	73
GO:0001952	regulation of cell-matrix adhesion	82/7994	110/14868	5.47120901018401e-06	0.000316958	0.00025044	VCL/EPHA3/GPM6B/ARHGAP6/PIK3CB/LIMCH1/SLK/RHOA/PRKCZ/ROCK1/MAP4K4/FERMT2/CLASP1/GSK3B/ABL1/NRP1/PPM1F/FERMT1/JAG1/SFRP1/CDK6/SERPINE1/DUSP3/BST1/CORO1C/DUSP22/BCL6/EPB41L5/ONECUT2/PLAU/CCR7/RRAS/MACF1/RIN2/PTPRA/ROCK2/TLN1/THBS1/ACVRL1/CDH13/MINK1/ADAM15/WDPCP/PHLDB2/PIK3R1/RASA1/CASK/PTPRJ/UTRN/MMP14/DMTN/WNT4/DISC1/CLASP2/DLC1/TSC1/GREM1/SMAD3/DAPK3/PTK2/LIMS1/ONECUT1/BCL2/PTEN/EFEMP2/DAG1/PEAK…	82
GO:0051650	establishment of vesicle localization	134/7994	193/14868	5.73169306395076e-06	0.000328856	0.000259841	PAFAH1B1/TBC1D23/CUL3/TRAPPC3/ATP9A/AP3D1/PRKCZ/RAB27A/EXOC5/AP3M2/FBXW11/PICALM/CLASP1/RAB7A/KIFAP3/SAR1A/DNM2/PSEN1/TMEM230/EXOC1/SNAP29/TRIP11/KIF3B/ASIP/SMPD3/RAB11A/SPG11/BLOC1S6/WASL/YKT6/GBF1/NAGLU/CDR2L/TCIRG1/LIN7A/EXOC2/TRAPPC13/ARL6/TFG/ITGA4/MLPH/SDC1/TRAK2/EXOC8/KLHL12/MREG/PPP6C/VPS4B/WDR11/COPS5/RAB17/BBS2/MKKS/MYO1B/MYO5C/KIF1C/ACTN4/KIF3A/EXOC4/STARD3/VPS4A/SYT11/AP3B1/STAM/TOR1A…	134
GO:1990778	protein localization to cell periphery	215/7994	327/14868	5.85350084406864e-06	0.000332646	0.000262835	SLC4A1/ITGA3/EHD3/ATP2C1/PRKCH/ANK1/RABEP1/LRRC7/PIAS1/EPHA3/VAMP3/ATP2B4/WNK1/PPP2R5A/PRKCZ/ROCK1/GRIPAP1/VPS35/ATP1B3/LRP6/EXOC5/PICALM/DLG1/RAB7A/GPC4/EPB41L2/STX7/FYB1/EPB41L3/EFR3B/RAB10/TESC/HECTD1/EZR/SORBS1/TREM2/PALM/ZDHHC8/PPIL2/SEC23A/MYL12A/PSMD10/PGRMC1/NUBP1/GGA2/RAB11A/EHD4/ZDHHC2/IKBKB/AKT2/TGFB1/RAB3D/CAV1/SLC1A1/ABCA2/RAB11FIP2/TSPAN14/RAB34/RAPGEF2/EHD1/CD81/LIN7A/KRT18/PRPH2/G…	215
GO:0150116	regulation of cell-substrate junction organization	51/7994	63/14868	5.95772141993254e-06	0.000335375	0.000264991	VCL/EPHA3/GPM6B/ARHGAP6/LIMCH1/SLK/RHOA/ROCK1/MAP4K4/FERMT2/CLASP1/ABL1/NRP1/PPM1F/SFRP1/DUSP3/CORO1C/DUSP22/EPB41L5/MACF1/PTPRA/ROCK2/TLN1/THBS1/ACVRL1/WDPCP/IQSEC1/PHLDB2/PIK3R1/PTPRJ/MMP14/DMTN/WNT4/CLASP2/DLC1/ARF6/TSC1/GREM1/SMAD3/MAPRE2/DAPK3/PTK2/LIMS1/PTEN/PEAK1/RCC2/ACTG1/EFNA5/SRC/LDB1/FMN1	51
GO:0072594	establishment of protein localization to organelle	280/7994	437/14868	6.12618693945265e-06	0.000341635	0.000269938	LAMP2/RALA/AGK/VPS41/SEC62/POLA2/BID/TOMM34/SEC63/KPNA6/MIPEP/LRRC7/PEX3/ZFYVE16/HSPA5/TPR/TSPAN17/VPS13D/SEC61A1/TNPO3/AP3D1/IPO5/SEC61A2/ELAVL1/TRAM1/HYAL2/NUP133/BCL3/NEDD4/CSNK2A2/SREBF1/LMAN1/CACNG4/RAB7A/PTPN23/LAMP3/PIK3C3/PSEN1/TNPO1/RAB10/DNAJA1/IPO11/RBM22/HUWE1/MAVS/GNPTG/RNF31/NUP50/NUP188/JAK2/SH3GLB1/HPS4/FBXO7/EP300/SRP54/STK4/FERMT1/UBL4A/KPNA3/NUP93/LONP2/ACD/MON1B/NAGPA/TSC2/RAB…	280
GO:0007178	transmembrane receptor protein serine/threonine kinase signaling pathway	222/7994	339/14868	6.32695827727424e-06	0.000349564	0.000276203	CREBBP/ITGA3/HFE/ZC3H3/WWTR1/STRAP/VIM/FUT8/HSPA5/LTBP1/DKK3/ARID4B/HIPK2/NEO1/TGFBR3/FSTL3/FERMT2/ITGA8/ITGB5/PXN/LTBP4/GLG1/TF/TGFB2/BAMBI/HIVEP1/SIRT1/JAK2/ABL1/TAB1/EP300/PPM1A/BRMS1L/HNF4A/FERMT1/SMAD7/XIAP/RBBP7/NUP93/ZNF423/SMPD3/AXIN1/STUB1/NOMO1/INTS9/SFRP1/TGFB1/MEGF8/COMP/ITGB8/CAV2/HOXA13/TGFBR1/ENG/BMPR1A/DKK1/ZMIZ1/MTMR4/SMURF2/UBE2D3/SNX25/SUDS3/GCNT2/MAPK14/ZNF451/DUSP22/LOX/SUB1/…	222
GO:0140014	mitotic nuclear division	177/7994	264/14868	6.63418991288718e-06	0.000360624	0.000284942	MAD1L1/BAZ1B/ZNF207/NCAPD2/ANLN/SPAST/NCAPH2/CUL3/SPDL1/CUL7/TPR/CTDP1/WAPL/RHOA/KIF2A/TRIP13/SMC1A/CLASP1/CDC14A/KIF22/CDC14B/PIBF1/CHMP2B/SEH1L/CHMP5/ZW10/AURKA/TPX2/NSFL1C/ANAPC5/KIF4A/CDC23/KLHL22/PRMT5/MYBL2/KIF3B/MAPRE1/CEP192/STAG2/CENPI/RGCC/SMPD3/RAB11A/ARHGEF10/AKAP8/PPP2R1A/CAV2/HOXA13/BCCIP/SMC3/KPNB1/NCAPG/CDKN1B/FBXO5/CUL9/TTK/TENT4A/PDGFRB/KAT2B/CHMP3/WRAP73/PHF13/MAD2L2/CDC20/NEK2…	177
GO:0000018	regulation of DNA recombination	92/7994	126/14868	6.64800951021429e-06	0.000360624	0.000284942	KDM1A/MBTD1/MRE11/PARP3/FOXP3/RAD51/POLQ/TP53BP1/ING3/TFRC/MLH1/ZCWPW1/THOC1/RIF1/PTPRC/FUS/MSH2/ABL1/CD40/SMCHD1/ERCC2/IL27RA/TGFB1/RECQL5/SUPT6H/NSD2/KMT5B/TIMELESS/BRD8/MSH3/RAD50/BCL6/KPNA1/WDR48/MSH6/MAD2L2/TNFSF4/RPA2/EPC1/ZRANB3/SHLD2/PMS2/MORF4L2/H1-3/HELB/YEATS4/NDFIP1/FIGNL1/TERF2/TEX15/FBH1/EPC2/ACTL6A/ACTR2/ZNF365/SLC15A4/PARP1/CHEK1/MMS19/PAXIP1/UBQLN4/MRNIP/SENP3/SMARCAD1/HELQ/PPP4R…	92
GO:0072659	protein localization to plasma membrane	183/7994	274/14868	6.7300634069179e-06	0.000361786	0.00028586	SLC4A1/ITGA3/EHD3/ATP2C1/PRKCH/ANK1/LRRC7/EPHA3/VAMP3/ATP2B4/WNK1/PPP2R5A/PRKCZ/ROCK1/GRIPAP1/VPS35/ATP1B3/LRP6/EXOC5/PICALM/DLG1/RAB7A/STX7/FYB1/EPB41L3/EFR3B/RAB10/TESC/HECTD1/EZR/SORBS1/TREM2/PALM/ZDHHC8/PPIL2/SEC23A/MYL12A/PSMD10/PGRMC1/GGA2/RAB11A/EHD4/ZDHHC2/IKBKB/AKT2/TGFB1/RAB3D/RAB11FIP2/TSPAN14/RAB34/RAPGEF2/EHD1/CD81/KRT18/PRPH2/GOLPH3/GORASP1/KCNIP3/ASB3/SPTBN1/CCDC88A/TMEM59/RAP1A/GB…	183
GO:0030038	contractile actin filament bundle assembly	74/7994	98/14868	7.02628619330393e-06	0.000371025	0.00029316	CUL3/ARHGAP6/ARHGEF5/LIMCH1/RHOA/ROCK1/FERMT2/CLASP1/ARHGEF10L/RAPGEF3/CARMIL1/ITGB5/WNT11/ASAP3/ARHGAP28/PXN/SORBS1/ABL1/NRP1/PPM1F/RGCC/CORO2B/SFRP1/ARHGEF10/ARHGEF18/MET/TGFBR1/PDLIM1/TNFAIP1/SRF/CCDC88A/ALMS1/CCN2/SORBS3/MKKS/CGNL1/PPFIA1/RHPN2/INPP5K/ROCK2/FHOD1/FHDC1/ARRB1/TPM1/BBS4/PHLDB2/PIK3R1/FAM171A1/PAK1/RHOC/BAG4/BRAF/RHPN1/WASF2/F11R/ZYX/WNT4/CLASP2/DLC1/TTC8/TSC1/SMAD3/ZEB2/S1PR1/P…	74
GO:0043149	stress fiber assembly	74/7994	98/14868	7.02628619330393e-06	0.000371025	0.00029316	CUL3/ARHGAP6/ARHGEF5/LIMCH1/RHOA/ROCK1/FERMT2/CLASP1/ARHGEF10L/RAPGEF3/CARMIL1/ITGB5/WNT11/ASAP3/ARHGAP28/PXN/SORBS1/ABL1/NRP1/PPM1F/RGCC/CORO2B/SFRP1/ARHGEF10/ARHGEF18/MET/TGFBR1/PDLIM1/TNFAIP1/SRF/CCDC88A/ALMS1/CCN2/SORBS3/MKKS/CGNL1/PPFIA1/RHPN2/INPP5K/ROCK2/FHOD1/FHDC1/ARRB1/TPM1/BBS4/PHLDB2/PIK3R1/FAM171A1/PAK1/RHOC/BAG4/BRAF/RHPN1/WASF2/F11R/ZYX/WNT4/CLASP2/DLC1/TTC8/TSC1/SMAD3/ZEB2/S1PR1/P…	74
GO:0006346	DNA methylation-dependent heterochromatin formation	23/7994	24/14868	7.27336721121864e-06	0.000380703	0.000300807	KDM1A/MBD3/SIRT1/HDAC1/DNMT3A/HELLS/TRIM28/DNMT1/MORC2/TEX15/MBD2/PPHLN1/SETDB2/MYC/TET1/SAMD1/SETDB1/DYRK1A/TASOR/ATF7IP2/ATF7IP/RESF1/MPHOSPH8	23
GO:0044786	cell cycle DNA replication	37/7994	43/14868	7.53354134457475e-06	0.000390893	0.000308858	UPF1/DBF4/WIZ/RTF2/RAD51/MCM2/TIPIN/MCM6/ZMPSTE24/ATRX/CDC45/CDC7/POLA1/MCM4/LIG1/RECQL5/ZPR1/FBXO5/MCM3/GMNN/BCL6/INO80/TERF2/PCNA/DNA2/BRCA2/TERF1/DONSON/WRN/E2F7/CDT1/TK1/FEN1/ATAD5/GINS3/BLM/DACH1	37
GO:0009895	negative regulation of catabolic process	203/7994	308/14868	8.31862351100567e-06	0.000427907	0.000338104	CYP51A1/SLC4A1/MYCBP2/TMEM132A/CSDE1/HFE/FYN/HGF/RRAGD/TIMP2/NSUN2/CLEC16A/TAB2/ATP2B4/WNK1/LZTS1/HIPK2/CTSA/ELAVL1/KDM4A/ROCK1/HDAC4/VPS35/PTPN3/CSNK2A2/IGF2BP2/ACACB/LAMP3/OPHN1/PSEN1/RRAGB/MTMR2/FUS/IRAK3/SCFD1/HNRNPC/WAC/TREM2/KLHL22/TIMP3/HMOX1/EP300/CSNK2A1/E2F1/USP14/FMR1/TIMP1/N4BP1/TSC2/SLC7A5/HERC1/BMF/LAPTM4B/MTMR9/SGTA/RASIP1/PIK3CG/MET/RIC1/RGP1/TRDMT1/LARP4B/EIF4G2/MAPK14/TENT5A/TEN…	203
GO:0038127	ERBB signaling pathway	86/7994	117/14868	8.49775593687105e-06	0.000433386	0.000342433	WDR54/RALA/RHBDF1/PIK3C2A/PLAUR/MVP/BCAR1/ERBB3/PTPN3/RNF126/NCK2/RAB7A/DGKD/CEACAM1/CPNE3/SNX5/KIF16B/ABL1/MAPK1/LGMN/STUB1/TGFB1/DUSP3/GAB1/CBL/ERBIN/HBEGF/RTN4/CCDC88A/EFEMP1/SOS1/ERRFI1/PIK3CA/PLCG1/EREG/SOX9/VIL1/HIP1/PTPN12/SNX6/RHBDF2/DAB2IP/BCAR3/PLCE1/PRICKLE1/IQGAP1/CDH13/PDPK1/GAREM1/ERBB2/MVB12A/AKT1/RALB/EGFR/SHC3/PTPRJ/FER/PTPRR/NRG1/BRAF/ZFYVE28/NPR2/SHKBP1/SHC1/NEU3/TGFA/CAMLG/CUL…	86
GO:0043068	positive regulation of programmed cell death	302/7994	476/14868	8.9445155489852e-06	0.000452304	0.000357382	CFLAR/TNFRSF12A/MAP3K9/MARK4/NOX1/BID/FAS/TNFRSF1B/BCLAF1/GRN/NSMAF/AIFM2/CTNNA1/MAPK9/PIK3CB/SPHK2/CASP8/NGFR/DDX20/MAP2K4/HYAL2/NCK2/RPS6KA2/PDCD2/FAP/TP73/DNM2/PSEN1/MEF2C/PTPRC/STK17B/CYLD/REST/NCOA1/WNT11/DNAJA1/MMP2/DNM1L/P2RX7/ITGA6/MAP3K20/TGFB2/SIRT1/JAK2/ABL1/GADD45B/LGALS1/TIMP3/HMOX1/NFATC4/CD40/MYBL2/STK4/NTSR1/RASSF2/E2F1/HTR2A/ARHGEF7/RGCC/TSC22D1/BMF/TRIM35/RIPK2/SFRP1/STK3/TNFRSF…	302
GO:2000628	regulation of miRNA metabolic process	62/7994	80/14868	9.09494187021518e-06	0.000456046	0.000360338	RC3H2/NGFR/SREBF1/NFATC3/REST/ESR1/TGFB2/HIF1A/YY1/NFATC4/KLF5/TGFB1/BMPR1A/NFKB1/PPARD/SRF/DROSHA/NR3C1/FOXO3/EGR1/BMP4/SOX9/BMP2/SMARCA4/FOXA1/RARA/PPARG/ETS1/RC3H1/KLF4/MYC/PNPT1/FGF2/NCOR1/TP53/SMAD4/POU2F1/EGFR/NFIB/GNL3/TENT2/SMAD3/STAT3/ATOH8/AR/SMAD1/RELA/FOSL1/JUN/GATA2/WT1/MRTFB/PPARA/TEAD1/LIN28B/NCOR2/MRTFA/ZNF512B/SREBF2/ZSWIM8/NEAT1/KCNQ1OT1	62
GO:0045931	positive regulation of mitotic cell cycle	84/7994	114/14868	9.19295105473378e-06	0.000457119	0.000361186	KMT2E/PAFAH1B1/CUL3/RRM2B/PKN2/ASNS/AURKA/ANAPC5/CDC6/CDC23/ABL1/CDC7/LGMN/RGCC/RAB11A/SHB/RAD51C/RPS6KB1/DUSP3/CCND1/FBXO5/HES1/KLHL18/EIF4G1/TTL/CDC20/CCND2/CPSF3/VPS4B/STIL/USP22/MAD2L1BP/DLGAP5/HSPA2/FOXA1/CDC16/ANKRD17/CCNB1/MEIS2/ANXA1/MDM2/RDX/TMOD3/BRCA2/RB1/CUL4A/CYP1A1/RPTOR/BRD4/APP/AKT1/DTL/EGFR/CDCA5/MEPCE/ADAM17/CENPJ/PRKCA/ADAMTS1/LSM11/NSMCE2/CUL4B/DDR2/CDC25A/STOX1/RRM1/MECP2/SIN…	84
GO:0006892	post-Golgi vesicle-mediated transport	75/7994	100/14868	9.37237564049626e-06	0.00046219	0.000365192	EHD3/ATP2C1/OSBPL5/RABEP1/GOPC/VAMP3/MON2/AP3D1/EXOC5/KLHL20/DNM2/DOP1A/RAB10/SCAMP1/EPS15/KIF16B/EXOC1/SCFD1/CCDC22/RP2/GGA2/VPS35L/GBF1/SORCS1/RAB34/KRT18/EXOC2/GOLPH3/SPTBN1/EXOC8/BLZF1/RAB14/LYPLA1/CCDC91/OPTN/ACSL3/ARFGEF2/BBS2/GGA3/MACF1/MYO1B/VPS13C/RBSN/EXOC4/LLGL1/SORT1/KIF13A/SORL1/PREPL/EXOC6/AP1AR/DOP1B/VPS54/EXOC6B/GOLGA4/SEC16A/ANK3/VTI1A/STEAP2/AP3S2/CNST/PKDCC/AMN/AP1G1/RAB31/COMM…	75
GO:0098813	nuclear chromosome segregation	192/7994	290/14868	9.45320463251986e-06	0.000462355	0.000365323	MAD1L1/CDC27/BAZ1B/ZNF207/NCAPD2/TACC3/MRE11/NCAPH2/CENPQ/CUL3/SPDL1/TPR/ARID1B/ANAPC4/MSH4/NDC1/WAPL/SMARCD1/ASPM/STAG3/RHOA/KIF2A/TRIP13/SMC1A/CHFR/SMARCE1/CLASP1/MLH1/TOP2B/ZCWPW1/KIF22/SMARCA2/PIBF1/CHMP2B/SEH1L/CHMP5/ZW10/AURKA/TPX2/ANAPC5/KIF4A/MAP3K20/CDC6/CDC23/KLHL22/CCNB1IP1/MYBL2/KIF3B/MAPRE1/FAM83D/CEP192/STAG2/CENPI/RAB11A/ARHGEF10/AKAP8/CCNE1/PPP2R1A/BCL7B/BCCIP/SMC3/KPNB1/SMARCD2/N…	192
GO:0033260	nuclear DNA replication	34/7994	39/14868	9.7295705531599e-06	0.000472003	0.000372946	UPF1/DBF4/WIZ/RTF2/RAD51/MCM2/TIPIN/MCM6/ZMPSTE24/ATRX/CDC45/CDC7/POLA1/MCM4/LIG1/RECQL5/MCM3/GMNN/BCL6/INO80/TERF2/PCNA/DNA2/BRCA2/TERF1/DONSON/WRN/CDT1/TK1/FEN1/ATAD5/GINS3/BLM/DACH1	34
GO:0001701	in utero embryonic development	240/7994	371/14868	1.02942627297236e-05	0.000491407	0.000388278	SOX8/PKD1/PSMC4/FUT8/CUL3/NSUN2/FOXC1/PRDM1/CASP8/FGFR2/ATP11A/MBD3/NLE1/XAB2/KEAP1/PALB2/NCOA1/HECTD1/MSH2/MAPK1/RTCB/TTLL1/TAB1/MYH9/ALKBH1/HIF1A/CCNB1IP1/CHD8/STK4/SALL4/DHX35/MIB1/RBBP8/AXIN1/NBN/STK3/ERCC2/ASF1B/GPI/ELL/SMG9/DNAJB6/PLOD3/GLI3/TGFBR1/KDM4C/APBA1/BMPR1A/SH3PXD2A/ZMIZ1/KAT2A/SUPT6H/ZPR1/CNOT2/MDFI/BYSL/SRF/MAN2A1/CERT1/DBN1/HES1/EPB41L5/ACVR1/RTN4/BIRC6/ATF2/EPAS1/MFN2/SYF2/NEK…	240
GO:0043434	response to peptide hormone	240/7994	371/14868	1.02942627297236e-05	0.000491407	0.000388278	GCLC/CFLAR/CRY1/PIK3C2A/CPS1/HDAC9/ARID1B/BCAR1/KCNQ1/PKM/PRKCZ/ROCK1/NUCKS1/TGFBR3/LRP6/EIF2B3/ATP2B1/SREBF1/CEACAM1/GSK3B/NCOA1/RAB10/HADHA/CAD/SNX5/PXN/OSBPL8/CDC6/UPRT/SORBS1/SIRT1/JAK2/MAPK1/XBP1/RANGAP1/SOS2/TRIB3/LPIN2/PHEX/TIMP1/TSC2/EEF2K/ZNF106/SLC39A14/LEPROTL1/AKT2/TYK2/CAV2/CAV1/GRB10/KANK1/SHOC2/RPS6KB1/COL1A1/HDAC5/PRKAR1A/NFKB1/GAB1/LTA4H/CDKN1B/EIF2B1/MAPK14/GHR/STC2/KAT2B/GNAI2/…	240
GO:0045930	negative regulation of mitotic cell cycle	149/7994	219/14868	1.04572270479515e-05	0.000495224	0.000391294	MAD1L1/ZNF207/BRCA1/MBTPS2/MRE11/SPDL1/YTHDC2/TPR/FOXN3/FOXC1/PTPN3/TRIP13/CHFR/NLE1/TIPIN/GTSE1/DLG1/JADE1/RBL1/CDC14B/ORC1/ZW10/UIMC1/MAP3K20/CLSPN/CDC6/MSH2/WAC/ABL1/KLHL22/FBXO7/RBBP8/RGCC/FBXO31/RBL2/TRIM35/FZD3/NBN/FZR1/EZH2/CCND1/CDKN1B/FBXO5/HECA/TTK/CCNG1/RAD50/BCL6/NEK11/ACVR1/ATF2/MAD2L2/MIIP/CDC20/SYF2/CENPF/RPA2/PKD2/DUSP1/INHBA/ZWINT/BTN2A2/MAD2L1BP/CDKN1A/BMP4/PCID2/PSMG2/CDKN1C/VP…	149
GO:0007015	actin filament organization	271/7994	424/14868	1.13556969007445e-05	0.000533539	0.000421568	BAIAP2L1/RHOBTB2/TENM1/RUFY3/RNH1/CUL3/CAPG/ARHGAP6/ARHGEF5/LIMA1/BCAR1/TTC17/CYFIP2/NCKAP1/LIMCH1/ARFGEF1/RHOA/ROCK1/GBA2/NCK2/WDR1/ACTN1/RHOBTB1/FERMT2/CLASP1/ARHGEF10L/FSCN1/DLG1/PAK3/CAPZB/NEBL/RAPGEF3/CARMIL1/ITGB5/FAT1/SSH1/CTTN/WNT11/ADD1/ASAP3/ARHGAP28/PXN/PLEKHG2/TF/EZR/SORBS1/JAK2/ABL1/NRP1/WASHC2A/PPM1F/TRIOBP/PICK1/PLS3/RGCC/CORO2B/SFRP1/ARHGEF10/ARHGEF18/MET/WASL/MEGF9/TGFBR1/KANK1/P…	271
GO:0021537	telencephalon development	167/7994	249/14868	1.16044308596188e-05	0.000540328	0.000426932	KDM1A/PAFAH1B1/POMT2/TACC3/UBA6/PHLPP2/WDR37/SYNE2/ATP2B4/CDON/ASPM/RHOA/CSNK2A2/SEMA3A/WDR62/PSEN1/GSK3B/NCOA1/WDR47/ATG16L1/POMGNT1/XRN2/KDM2B/LAMB1/EFHC1/CRKL/SUN2/NIN/HIF1A/SALL1/HERC1/NUMBL/PTPRS/CDK6/OGDH/EZH2/GLI3/ZMIZ1/KAT2A/YWHAE/SLC1A2/CORO1C/MDGA1/NR2E1/SRF/WNT5A/HES1/FXR1/FOXP1/RTN4/ID2/HDAC1/UCHL5/SLC2A1/KIF14/INHBA/BBS2/BMP4/BMP2/MKKS/FOXP2/SMO/KCNC1/FXR2/FGF13/NSUN5/ZSWIM6/RARA/RAN…	167
GO:0007160	cell-matrix adhesion	147/7994	216/14868	1.16812935405057e-05	0.000540328	0.000426932	ITGA3/PKD1/CD44/VCL/EPHA3/GPM6B/ARHGAP6/PIK3CB/LIMCH1/SLK/COL17A1/RHOA/PRKCZ/ROCK1/MAP4K4/ACTN1/FERMT2/CLASP1/ITGA8/COL5A3/GSK3B/ITGB5/ITGAE/CTTN/EPDR1/NID2/ITGA6/TRPM7/SORBS1/ABL1/NRP1/PPM1F/FERMT1/JAG1/ARHGEF7/CORO2B/SFRP1/CDK6/ITGB8/SERPINE1/DUSP3/BST1/TECTA/CORO1C/SRF/DUSP22/BCL6/EPB41L5/ITGA4/FN1/NID1/CCN2/ONECUT2/PLAU/CCR7/RRAS/MACF1/MKLN1/HOXD3/PPFIA1/ITGB4/RIN2/PTPRA/ROCK2/THSD1/TLN1/THBS…	147
GO:0071711	basement membrane organization	31/7994	35/14868	1.20590525323241e-05	0.000546009	0.000431421	POMT2/PHLDB1/CLASP1/NTN4/POMGNT1/NID2/LAMB1/FERMT1/LAMA1/CAV2/CAV1/PLOD3/NID1/PXDN/LARGE1/LAMC1/PRICKLE1/HMCN1/PHLDB2/GAS2/ITGB1/CTSS/CLASP2/COL3A1/LAMB2/DAG1/RIC8A/EXT1/FLRT2/COL4A1/LAMA2	31
GO:1905508	protein localization to microtubule organizing center	31/7994	35/14868	1.20590525323241e-05	0.000546009	0.000431421	MARK4/NUDCD3/PCM1/GSK3B/PIBF1/SNX10/AURKA/NSFL1C/RAB11FIP3/MAPRE1/CEP192/PARD6A/RAB11A/CEP72/STIL/CEP250/APC/CEP350/NUMA1/BBS4/CSNK1D/MCPH1/BICD1/DISC1/C2CD3/HOOK3/GOLGB1/CEP83/DCTN2/KIAA0753/UBXN2B	31
GO:0048285	organelle fission	282/7994	443/14868	1.20786249269499e-05	0.000546009	0.000431421	MAD1L1/RALA/COX10/BAZ1B/ZNF207/NCAPD2/ANLN/DCN/RALBP1/MRE11/SPAST/UBR2/NCAPH2/CUL3/SPDL1/CUL7/TPR/RAD51/MSH4/NDC1/CTDP1/WAPL/ASPM/MTFR1/STAG3/RHOA/KIF2A/VPS35/RPS6KA2/TRIP13/SMC1A/CHFR/CLASP1/MLH1/TOP2B/ZCWPW1/CDC14A/KIF22/CDC14B/PIBF1/CHMP2B/SEH1L/DDHD2/CHMP5/ZW10/DNM1L/AURKA/TPX2/NSFL1C/ANAPC5/KIF4A/CDC23/KLHL22/MIEF1/PRMT5/DDHD1/CCNB1IP1/MYBL2/KIF3B/MAPRE1/CEP192/STAG2/CENPI/RGCC/SMPD3/RAB11A/…	282
GO:0045005	DNA-templated DNA replication maintenance of fidelity	45/7994	55/14868	1.24761931332735e-05	0.00055974	0.00044227	BRCA1/DDX11/MRE11/BOD1L1/RAD51/POLD1/NUCKS1/TIPIN/THOC1/EXD2/ATRX/SAMHD1/RBBP8/NBN/TIMELESS/MCM9/RAD50/ZRANB3/MCM8/PCNA/FBH1/CDK9/ZNF365/DNA2/SMARCAL1/BARD1/BRCA2/PARP1/ETAA1/MMS22L/EME1/DONSON/TONSL/PRIMPOL/WRN/FAM111A/RFWD3/CENPX/SLFN11/ATR/POLE/ALYREF/TRAIP/FANCM/BLM	45
GO:0000075	cell cycle checkpoint signaling	131/7994	190/14868	1.26651668187733e-05	0.000563978	0.000445619	MAD1L1/CRY1/ZNF207/BRCA1/MBTPS2/MRE11/NSUN2/SPDL1/TPR/USP28/RAD51/FOXN3/TP53BP1/TRIP13/CHFR/TIPIN/GTSE1/THOC1/CDC14B/ORC1/ZW10/UIMC1/MAP3K20/WDR76/CLSPN/CDC45/CDC6/MSH2/WAC/CDC5L/KLHL22/THOC5/TELO2/TTI1/E2F1/RBBP8/FBXO31/NBN/DOT1L/FZR1/CCND1/PRPF19/CDKN1B/TIMELESS/MAPK14/TTK/CCNG1/RAD1/RAD50/NEK11/ATF2/FBXO6/MAD2L2/CDC20/SYF2/CENPF/RPA2/DUSP1/ZWINT/MAD2L1BP/CDKN1A/PCID2/PSMG2/EIF2AK4/TTI2/VPS4A/C…	131
GO:0070482	response to oxygen levels	198/7994	301/14868	1.28915086493282e-05	0.000566946	0.000447964	CFLAR/CREBBP/NOX1/FAS/PIK3CB/GUCY1B1/HIPK2/CYB5R4/FGFR2/PDK3/RORA/TGFBR3/TFRC/ENO1/KCNK2/PLOD1/REST/MMP2/ALKBH5/SCFD1/TGFB2/TREM2/SIRT1/PICK1/HMOX1/MIEF1/EP300/HIF1A/TM9SF4/SUV39H1/PGK1/RGCC/SLC7A5/STUB1/EEF2K/SFRP1/PLAT/NDRG1/BNIP3L/ERCC2/TGFB1/CAV1/TBL2/SLC1A1/PDLIM1/COL1A1/SOD3/BIRC2/CBL/SLC11A2/CDKN1B/PPARD/SOD2/SRF/SLC29A1/STC2/CPEB4/FAM162A/ATP6V1A/SCAP/ATF2/EPAS1/NFE2L2/EPHA4/SLC2A1/PGF/DN…	198
GO:0062197	cellular response to chemical stress	192/7994	291/14868	1.309183002788e-05	0.000566946	0.000447964	WNT16/NOX1/FYN/HGF/GLRX2/FAS/VRK2/FUT8/STAU2/AIFM2/MAPK9/ATG5/WNK1/TMEM161A/MYLK/MAP2K4/TOP2B/XRCC5/KEAP1/SLC25A24/AKR1B1/DNAJA1/MMP2/PXN/CAPN3/SIRT1/ABL1/ERMP1/MAPK1/HMOX1/HIF1A/DHRS2/ABCD1/SLC25A14/NFAT5/SMPD3/GSR/RELB/CAV1/MET/EZH2/SLC1A1/SETX/MAPK8/PLEKHA1/MICU1/PPIF/PEX12/NAGLU/SOD3/PPARGC1A/CAMKK2/STX2/NCOA7/SOD2/KAT2B/PDCD10/ECT2/FOXP1/HTRA2/STK25/ATF2/EPAS1/NFE2L2/GPX7/PARK7/ARHGEF2/SLC2A…	192
GO:0051893	regulation of focal adhesion assembly	47/7994	58/14868	1.3191570524982e-05	0.000566946	0.000447964	VCL/EPHA3/GPM6B/ARHGAP6/LIMCH1/SLK/RHOA/ROCK1/MAP4K4/FERMT2/CLASP1/ABL1/NRP1/PPM1F/SFRP1/DUSP3/CORO1C/DUSP22/EPB41L5/MACF1/PTPRA/ROCK2/TLN1/THBS1/ACVRL1/WDPCP/PHLDB2/PTPRJ/MMP14/DMTN/WNT4/CLASP2/DLC1/TSC1/GREM1/SMAD3/DAPK3/PTK2/LIMS1/PTEN/PEAK1/RCC2/ACTG1/EFNA5/SRC/LDB1/FMN1	47
GO:0090109	regulation of cell-substrate junction assembly	47/7994	58/14868	1.3191570524982e-05	0.000566946	0.000447964	VCL/EPHA3/GPM6B/ARHGAP6/LIMCH1/SLK/RHOA/ROCK1/MAP4K4/FERMT2/CLASP1/ABL1/NRP1/PPM1F/SFRP1/DUSP3/CORO1C/DUSP22/EPB41L5/MACF1/PTPRA/ROCK2/TLN1/THBS1/ACVRL1/WDPCP/PHLDB2/PTPRJ/MMP14/DMTN/WNT4/CLASP2/DLC1/TSC1/GREM1/SMAD3/DAPK3/PTK2/LIMS1/PTEN/PEAK1/RCC2/ACTG1/EFNA5/SRC/LDB1/FMN1	47
GO:0006473	protein acetylation	74/7994	99/14868	1.32068920275667e-05	0.000566946	0.000447964	NFYA/MSL3/CREBBP/BAZ1B/BRCA1/PHF20/DIP2B/GSK3B/KAT6A/SIRT1/EP300/KAT2A/PPARGC1A/NAA25/BRD8/KAT2B/KANSL3/SF3B1/PARK7/SET/NFYB/NAA50/MORF4L2/SOX4/DEK/YEATS4/PHF20L1/PRKAA1/MYBBP1A/CLOCK/NAA35/MAP3K7/NAT10/TAF5L/KAT7/ACTL6A/DSCC1/GTF2B/NAA30/ESCO1/KAT14/FOXO1/SMARCA5/FLCN/NAA11/DIP2A/TAOK1/PRKAA2/YEATS2/KLF15/NAA15/DDX21/CEP295/ING5/ESCO2/NAA16/KAT5/TADA2B/NAA20/MSL2/RUVBL1/SPHK1/SGF29/GATA2/RUVBL2/…	74
GO:0002244	hematopoietic progenitor cell differentiation	88/7994	121/14868	1.36227399258433e-05	0.000579457	0.000457849	ANLN/KITLG/FOXC1/EIF2AK2/EML1/ZFAT/HYAL2/FSTL3/PDCD2/ITCH/XRCC5/PSEN1/PTPRC/REST/PUS7/WDR7/ABL1/SETD1A/SOS2/SMPD3/SLC7A6OS/SFRP1/ERCC2/TGFB1/ARMC6/SIPA1L3/CDK6/PTPRZ1/ZNHIT1/LIPA/SH2B3/BVES/ZBTB24/SRF/HSPA9/HES1/SOS1/ATF2/NFE2L2/INHBA/SOX4/BMP4/MED1/PCID2/SBDS/ZBTB1/ZFP36/TOP2A/RARA/AP3B1/DPF2/FST/HERC6/LMBR1L/TP53/NOTCH1/FLCN/AGPAT5/SSBP3/BRAF/ACE/ADAR/ACP6/RBM47/TENT2/METTL3/JAM3/PLD4/NUDT21/EE…	88
GO:0016445	somatic diversification of immunoglobulins	49/7994	61/14868	1.36925513501605e-05	0.000579457	0.000457849	ERCC1/PARP3/FOXP3/POLQ/TP53BP1/TCF3/TFRC/MLH1/UNG/THOC1/RIF1/PTPRC/MSH2/YY1/CD40/SAMHD1/NBN/IL27RA/TGFB1/SUPT6H/NSD2/KMT5B/RNF8/MSH3/BCL6/MSH6/MAD2L2/TNFSF4/SHLD2/PMS2/CYREN/NDFIP1/CTNNBL1/SWAP70/SLC15A4/HSPD1/XRCC4/PAXIP1/MCM3AP/RNF168/STAT6/EXO1/LIG4/CLCF1/ATAD5/HMCES/NHEJ1/EXOSC6/PRKDC	49
GO:0006470	protein dephosphorylation	129/7994	187/14868	1.4116613705229e-05	0.000593196	0.000468705	PTBP1/PPP5C/PHPT1/CTDP1/PTPRU/PPP2R5A/ROCK1/PPP2R5B/PTPN3/FBXW11/PPP2R3A/NUAK1/PPP2R5C/PTPRH/PTPRC/CDC14B/DUSP12/GSK3B/SSH1/MTMR2/PPP1R15A/PTPN4/PPM1F/PPP6R2/SBF1/MTMR3/PPM1A/PPP4R3A/IKBKB/PPP2CB/PPP6R1/TGFB1/PTPRS/PPP2R1A/PTPRZ1/MTMR4/DUSP3/YWHAE/PPP6R3/AMBRA1/PPM1H/DUSP16/PPP2R5D/DUSP22/PDGFRB/PPP1R8/PTPA/PPP6C/DUSP1/MASTL/PPP3CC/PTPRB/PIN1/PTPN12/DUSP9/LGALS3/PTPRE/PTPRA/SWAP70/ROCK2/PPP2R1B/P…	129
GO:1902275	regulation of chromatin organization	38/7994	45/14868	1.43611974109455e-05	0.00059554	0.000470557	KDM1A/MSL3/PHF20/TPR/SETD1A/METTL4/KAT8/KANSL3/KANSL1/TRIM28/RLIM/MORC2/PPHLN1/SETDB2/TET1/SAMD1/SETDB1/TLK2/OGT/MKI67/SSRP1/LSM11/DYRK1A/TASOR/ATF7IP2/SETD5/ATF7IP/MLLT3/HCFC1/MSL2/RESF1/MCRS1/MSL1/MPHOSPH8/WDR5/PHF2/TLK1/BAZ1A	38
GO:1903844	regulation of cellular response to transforming growth factor beta stimulus	98/7994	137/14868	1.44680498111734e-05	0.00059554	0.000470557	CFLAR/CREBBP/ITGA3/STRAP/HSPA5/LTBP1/DKK3/ARID4B/HIPK2/TGFBR3/ITGA8/LTBP4/GLG1/BAMBI/SIRT1/EP300/PPM1A/BRMS1L/FERMT1/SMAD7/RBBP7/AXIN1/STUB1/INTS9/TGFB1/CAV2/ENG/MTMR4/SMURF2/SNX25/SUDS3/ZNF451/LOX/HDAC1/ONECUT2/GIPC1/PMEPA1/BMP2/PIN1/SNX6/CDKN1C/LATS1/PPARG/USP15/SKIL/SAP130/SDCBP/THBS1/EMILIN1/TET1/FBN2/SINHCAF/TGFB1I1/PDPK1/TP53/SMAD4/PRDM16/DLX1/IL17RD/OGT/ZEB1/LATS2/ADAM17/FLCN/CD109/RNF111/…	98
GO:1901652	response to peptide	281/7994	442/14868	1.44718173768267e-05	0.00059554	0.000470557	GCLC/CFLAR/CRY1/FYN/PIK3C2A/DDX11/CPS1/VIM/HDAC9/ARID1B/BCAR1/KCNQ1/NGFR/PKM/PRKCZ/ROCK1/NUCKS1/TGFBR3/LRP6/EIF2B3/ATP2B1/SREBF1/CEACAM1/PSEN1/GSK3B/NCOA1/RAB10/HADHA/CAD/CHMP5/MMP2/SNX5/PXN/ICAM1/OSBPL8/NLRP1/CDC6/UPRT/SORBS1/TREM2/SIRT1/JAK2/MAPK1/XBP1/RANGAP1/SOS2/LGMN/CD40/TRIB3/JAG1/LPIN2/PHEX/TIMP1/SMPD3/TSC2/EEF2K/ZNF106/RIPK2/SLC39A14/LEPROTL1/AKT2/TYK2/CAV2/CAV1/GRB10/NOD1/KANK1/SHOC2/RP…	281
GO:0001503	ossification	241/7994	374/14868	1.48701930668613e-05	0.000607743	0.000480199	SOX8/MRC2/WWTR1/SNAI2/HGF/RUNX3/VCAN/GPM6B/FOXC1/HDAC7/SBNO2/FGFR2/RHOA/FGFR3/FSTL3/ATP2B1/FERMT2/GLI2/MEF2C/GSK3B/ZMPSTE24/REST/WNT11/SNX10/TXLNG/MMP2/P2RX7/HNRNPC/SUCO/TMEM38B/BAMBI/MAPK1/HIRA/HIF1A/RASSF2/JAG1/SMAD7/PHEX/SMPD3/XYLT1/SFRP1/CCN4/ERCC2/COMP/CDK6/PTN/ATP6V0A4/HOXA2/GLI3/BMPR1A/MINPP1/GTPBP4/DKK1/COL1A1/MAP2K6/ZBTB16/TCIRG1/ATP5F1B/VDR/FBXO5/MAPK14/PEX7/TENT5A/LOX/SMAD5/WNT5A/ACVR2…	241
GO:0032231	regulation of actin filament bundle assembly	70/7994	93/14868	1.49885760936819e-05	0.000608414	0.000480729	ARHGAP6/ARHGEF5/LIMCH1/RHOA/ROCK1/FERMT2/CLASP1/ARHGEF10L/RAPGEF3/CARMIL1/WNT11/ASAP3/ARHGAP28/PXN/ABL1/NRP1/PPM1F/RGCC/CORO2B/SFRP1/ARHGEF10/ARHGEF18/MET/TGFBR1/CCDC88A/ALMS1/CCN2/SORBS3/MKKS/VIL1/CGNL1/PPFIA1/RHPN2/INPP5K/SWAP70/ROCK2/FHOD1/RDX/TPM1/BBS4/PHLDB2/PIK3R1/PAK1/RHOC/BAG4/BRAF/RHPN1/WASF2/F11R/SHANK1/WNT4/CLASP2/DLC1/TTC8/TSC1/SMAD3/S1PR1/SYNPO/SYNPO2/PPM1E/PAK2/ACTG1/NF2/ARAP1/EVL/C…	70
GO:0031330	negative regulation of cellular catabolic process	127/7994	184/14868	1.57330835101369e-05	0.000630062	0.000497835	CSDE1/HGF/RRAGD/TIMP2/NSUN2/CLEC16A/TAB2/ATP2B4/WNK1/LZTS1/CTSA/ELAVL1/KDM4A/ROCK1/PTPN3/IGF2BP2/ACACB/RRAGB/MTMR2/FUS/SCFD1/HNRNPC/TREM2/KLHL22/TIMP3/HMOX1/EP300/E2F1/FMR1/TIMP1/TSC2/SLC7A5/HERC1/BMF/MTMR9/RASIP1/PIK3CG/MET/TRDMT1/LARP4B/EIF4G2/MAPK14/TENT5A/TENT4A/DAP/EIF4G1/QSOX1/LEPR/RRAGC/CNR1/SLIRP/NRDE2/TARDBP/TENT4B/ZCCHC17/PIK3CA/TRAF2/METTL16/ZFP36/APOC1/DKC1/TBC1D14/DHX34/USP30/SYNCRIP…	127
GO:1901888	regulation of cell junction assembly	127/7994	184/14868	1.57330835101369e-05	0.000630062	0.000497835	MYCBP2/SNAI2/PRKCH/VCL/STAU2/EPHA3/GPM6B/ARHGAP6/LZTS1/LIMCH1/NTN1/SLK/RHOA/ROCK1/VPS35/MAP4K4/FERMT2/CLASP1/GPC4/MEF2C/ABL1/NRP1/PPM1F/SIX4/ADNP/SRPX2/EEF2K/SFRP1/IKBKB/PTPRS/CAV1/RAPGEF1/DKK1/DUSP3/RAPGEF2/NECTIN1/CORO1C/MDGA1/DUSP22/WNT5A/EIF4G1/EPB41L5/RAP1A/SNAI1/RAB17/RAP2A/FLRT3/LRFN3/SIX1/RAP1B/MACF1/NPHP4/PTPRA/EPHB2/ROCK2/APLNR/ADGRB3/EPHA7/TLN1/TLR2/THBS1/CLSTN3/AMIGO2/ACVRL1/APP/EPHA2…	127
GO:0030900	forebrain development	232/7994	359/14868	1.59521505188225e-05	0.000634577	0.000501401	KDM1A/PAFAH1B1/POMT2/FYN/TACC3/UBA6/PHLPP2/WDR37/SYNE2/ATP2B4/CDON/ASPM/FGFR2/RHOA/NDST1/CSNK2A2/GLI2/NOTCH3/SEMA3A/WDR62/TOP2B/PCM1/OPHN1/DCT/PSEN1/GSK3B/NCOA1/ATRX/WDR47/ATG16L1/POMGNT1/XRN2/KDM2B/LAMB1/TYRO3/EFHC1/NRP1/CRKL/SUN2/NIN/HIF1A/E2F1/SALL1/HERC1/NUMBL/PTPRS/CDK6/OGDH/EZH2/GLI3/AKNA/BMPR1A/DKK1/ZMIZ1/KAT2A/YWHAE/RAPGEF2/SLC1A2/CORO1C/MDGA1/NR2E1/SRF/SEMA5A/WNT5A/HES1/FXR1/PLXNA1/FOXP1…	232
GO:0016570	histone modification	84/7994	115/14868	1.61664352144825e-05	0.000638842	0.000504771	NFYA/MSL3/CREBBP/BAZ1B/BRCA1/PHF20/HDAC4/BAZ2A/UBE2A/ATXN7L3/SIRT1/SETD1A/EP300/PRMT5/SUV39H1/RBBP7/KAT8/RNF40/DOT1L/MIER2/KAT2A/PPARGC1A/BRD8/KAT2B/KANSL3/SF3B1/HDAC1/ASH1L/RBBP5/KMT2A/SET/KANSL1/NFYB/MORF4L2/DEK/YEATS4/PHF20L1/ASH2L/RRP8/MYBBP1A/MAP3K7/TAF5L/SETDB2/ACTL6A/SETD1B/SETDB1/SMYD2/KDM6A/OGT/KAT14/MTA2/SETBP1/SMARCA5/FLCN/RNF20/PCGF6/RBBP4/HDAC11/YEATS2/DDX21/MECP2/HCFC1/TADA2B/MSL2/R…	84
GO:0098781	ncRNA transcription	94/7994	131/14868	1.75073957817469e-05	0.000679477	0.000536879	DDX11/POLR3E/NGFR/TCOF1/SREBF1/NFATC3/GTF3C1/REST/ESR1/TGFB2/POLR2F/HIF1A/YY1/NFATC4/NFATC2/KLF5/PIH1D1/ERCC2/TGFB1/ELL/SPIN1/BMPR1A/PPARD/SRF/NR3C1/NCL/GTF3C2/TAF1B/FOXO3/ELL2/GTF3C3/EGR1/GTF3A/RPAP2/BMP4/SOX9/GTF3C4/POLR1B/BMP2/IPPK/SMARCA4/ICE2/FOXA1/NOL11/RARA/CC2D1A/PPARG/USPL1/ETS1/PWP1/KLF4/MYC/POLR1E/FGF2/NCOR1/TP53/SMAD4/POU2F1/EGFR/MEPCE/NFIB/GTF3C5/GTF3C6/GNL3/WDR82/ICE1/SNAPC3/ZNF143/…	94
GO:1901992	positive regulation of mitotic cell cycle phase transition	64/7994	84/14868	1.76346363286286e-05	0.000679477	0.000536879	KMT2E/CUL3/RRM2B/ANAPC5/CDC6/CDC23/CDC7/RGCC/RAB11A/RAD51C/CCND1/FBXO5/KLHL18/EIF4G1/CDC20/CCND2/CPSF3/VPS4B/STIL/MAD2L1BP/DLGAP5/HSPA2/CDC16/ANKRD17/CCNB1/ANXA1/MDM2/RDX/TMOD3/RB1/CUL4A/CYP1A1/RPTOR/BRD4/APP/AKT1/DTL/EGFR/CDCA5/MEPCE/ADAM17/CENPJ/ADAMTS1/LSM11/NSMCE2/CUL4B/DDR2/CDC25A/STOX1/RRM1/MECP2/SIN3A/PLRG1/RRM2/MTBP/RCC2/RAD51B/UBE2E2/PLCB1/PBX1/ANAPC7/TFDP1/PHB2/DDX3X	64
GO:0043543	protein acylation	99/7994	139/14868	1.76447300834059e-05	0.000679477	0.000536879	NFYA/MSL3/CREBBP/BAZ1B/BRCA1/PHF20/HHAT/DIP2B/GSK3B/KAT6A/DLD/SIRT1/ZDHHC8/EP300/PPM1A/ZDHHC2/OGDH/KAT2A/PPARGC1A/NAA25/BRD8/KAT2B/KANSL3/SF3B1/PARK7/SET/DLST/NFYB/NAA50/MORF4L2/SOX4/DEK/YEATS4/PHF20L1/PRKAA1/MYBBP1A/CLOCK/NAA35/MAP3K7/NAT10/TAF5L/GLUL/NMT1/KAT7/ACTL6A/DSCC1/GTF2B/PPM1B/NAA30/ESCO1/KAT14/FOXO1/CDYL/SMARCA5/ZDHHC7/FLCN/GOLGA7B/NAA11/ZDHHC5/DIP2A/ZDHHC12/TAOK1/PRKAA2/ZDHHC3/YEATS2/…	99
GO:0045732	positive regulation of protein catabolic process	136/7994	199/14868	1.76502334656222e-05	0.000679477	0.000536879	GCLC/ANKIB1/MYLIP/PSMC4/NUB1/RNF14/TNFRSF1B/PIAS1/RNF19A/NEDD4L/MAPK9/USP13/VPS35/NEDD4/TRIB2/CHFR/RAB7A/NRDC/ITCH/KEAP1/PSEN1/GSK3B/AURKA/HECTD1/EZR/TREM2/PSMC6/TRIB3/CSNK2A1/SMAD7/PSMD10/ASB9/FMR1/AXIN1/STUB1/OAZ1/SGTA/FZR1/CAV1/ABCA2/DVL1/FBXW7/SH3D19/CD81/CDKN1B/USP5/BAG2/CSNK1A1/WNT5A/APC2/NFE2L2/RNF19B/CDC20/TNFAIP3/FBXL5/IDE/CLU/LRP1/SOX9/GGA3/LDLR/SNX9/NDFIP1/RNF128/HSPBP1/APC/UBQLN1/MDM2…	136
GO:0034599	cellular response to oxidative stress	156/7994	232/14868	1.79538675114842e-05	0.000686735	0.000542614	WNT16/FYN/HGF/GLRX2/VRK2/FUT8/STAU2/AIFM2/MAPK9/TMEM161A/MAP2K4/TOP2B/KEAP1/SLC25A24/MMP2/PXN/SIRT1/ABL1/ERMP1/MAPK1/HMOX1/HIF1A/DHRS2/ABCD1/SLC25A14/SMPD3/GSR/MET/EZH2/SLC1A1/SETX/MAPK8/PLEKHA1/PPIF/PEX12/NAGLU/SOD3/PPARGC1A/CAMKK2/STX2/NCOA7/SOD2/KAT2B/PDCD10/ECT2/FOXP1/HTRA2/STK25/ATF2/EPAS1/NFE2L2/GPX7/PARK7/TNFAIP3/FOXO3/PKD2/MAPKAP1/PYROXD1/CAT/TRAP1/H19/SESN2/GCH1/PRKAA1/PCNA/OSER1/AGAP3/E…	156
GO:0043087	regulation of GTPase activity	177/7994	267/14868	1.85483155673894e-05	0.000704954	0.000557009	ALS2/PLXND1/CDKL5/RABGAP1/RALBP1/EPHA3/ARHGEF5/TBC1D22A/WNK1/TBC1D22B/ZC3H15/TBC1D1/NGEF/ARFGEF1/EVI5/MAP4K4/SNX13/FERMT2/PICALM/PLXNA2/RAP1GAP/GPR137B/RAPGEF3/GSK3B/WNT11/ASAP3/DOCK9/GMIP/ITGA6/TBC1D2/SYDE2/RANGAP1/SOS2/CD40/FGD1/ARHGEF7/SFRP1/ARHGEF10/SYDE1/RASIP1/SIPA1L3/CAV2/MET/EZH2/TBC1D13/RIC1/RGP1/RAPGEF1/RAB11FIP2/TBC1D12/TBC1D9/RAPGEF2/CORO1C/TBC1D30/RIPOR2/BVES/RASGRF2/ECT2/PLXNA1/APC2…	177
GO:0030099	myeloid cell differentiation	244/7994	380/14868	1.90841688384794e-05	0.000720729	0.000569474	CFLAR/SLC4A1/SLC25A5/KMT2E/FARP2/PAFAH1B1/CD74/ALAS1/GAB2/KITLG/KCNQ1/PITHD1/CASP8/HIPK2/SBNO2/FECH/TGFBR3/FSTL3/JMJD6/WDR1/ACTN1/TFRC/SLC25A40/GPR137B/CEACAM1/PSEN1/OSTM1/MEF2C/KAT6A/SNX10/PIR/TESC/RCOR1/MAEA/TF/IL11/TREM2/SIRT1/JAK2/ANKRD54/HSCB/THOC5/MYH9/EP300/BRD1/HIF1A/DHRS2/SRP54/RASSF2/JAG1/NKAP/KAT8/SFRP1/CCN4/RELB/ERCC2/SLC1A5/TGFB1/RPS19/DNASE2/CDK6/ITGB8/LIPA/SH3PXD2A/NAGLU/DHRS7B/FBX…	244
GO:1900180	regulation of protein localization to nucleus	97/7994	136/14868	1.94586512356732e-05	0.000721627	0.000570183	CREBBP/FYN/WWTR1/CTNNA1/TPR/NGFR/IPO5/HYAL2/POLR1A/TFRC/FERMT2/MARK3/PSEN1/GSK3B/RBM22/MAVS/JAK2/CARD10/EP300/FERMT1/UBR5/TGFB1/TYK2/GLI3/LZTS2/ZPR1/MAPK14/RAB23/BYSL/ECT2/CCT4/PARK7/TCP1/UFM1/TARDBP/BMP4/GLIS2/PIN1/SMO/TRIM28/SESN2/DKC1/LATS1/RAN/DCLK1/MDFIC/CCT7/GLUL/KAT7/YAP1/PARP9/NUP54/NUP58/AKT1/NVL/PARP1/PIK3R1/CCT6A/MEPCE/MFHAS1/TCF7L2/LATS2/CCT5/BAG3/ZIC1/ANGPT1/FLCN/CCT8/LMNA/JAK1/CCT3/…	97
GO:0006418	tRNA aminoacylation for protein translation	35/7994	41/14868	1.95048910003235e-05	0.000721627	0.000570183	LARS2/SARS1/KARS1/IARS2/AARS1/EARS2/SARS2/GARS1/HARS2/TARS1/RARS1/DARS1/FARSB/WARS2/DARS2/LRRC47/LARS1/NARS1/YARS1/CARS2/EPRS1/NARS2/YARS2/WARS1/TARS2/FARS2/RARS2/PARS2/MARS1/HARS1/QARS1/DALRD3/FARSA/TARS3/IARS1	35
GO:0071364	cellular response to epidermal growth factor stimulus	35/7994	41/14868	1.95048910003235e-05	0.000721627	0.000570183	CFLAR/SNAI2/FOXC1/PDE8A/CAD/COL1A1/DUSP3/ZPR1/DUSP22/NCL/PLCG1/SOX9/MED1/VIL1/PTPN12/ZFP36/KNSTRN/SNX6/INPP5K/DAB2IP/IQGAP1/PDPK1/GAREM1/ERBB2/AKT1/EGFR/EEF1A1/BAG4/MARS1/SYAP1/STAT5B/BAIAP2/ERBB4/PTPN11/ZFP36L1	35
GO:0009314	response to radiation	241/7994	375/14868	1.95916825780483e-05	0.000721627	0.000570183	KDM1A/CREBBP/CRY1/SPRTN/MAP4K3/BRCA1/ERCC1/SNAI2/PIAS1/USP28/ERCC8/PER3/RAD51/OPN3/POLD1/TMEM161A/KARS1/FECH/TP53BP1/HYAL2/NUCKS1/BCL3/NEDD4/RDH11/SMC1A/SLC24A1/TIPIN/POLD3/UBE2A/SDF4/SLC1A3/XRCC5/DCT/PTPRC/ZMPSTE24/MAP3K4/DDHD2/UIMC1/MMP2/GNA11/MAP3K20/NLRP1/MSH2/SIRT1/EP300/HIF1A/YY1/NFATC4/TIMP1/N4BP1/BMF/EYA1/SFRP1/EEF1D/ERCC2/AKT2/CRTC1/BRAT1/MAPK8/MAPK10/CCND1/CBL/SLC1A2/PITPNM1/MAPK14/SOD2…	241
GO:0042692	muscle cell differentiation	228/7994	353/14868	1.98529949734619e-05	0.000725606	0.000573327	CFLAR/KDM1A/IFRD1/SPAG9/PTBP1/PLEKHO1/PIAS1/HDAC9/PTCD2/ATG5/CTDP1/CDON/MAP2K4/FGFR2/NEO1/HDAC4/MEF2A/ATP11A/RORA/WDR1/ACTN1/NFATC3/IL4R/ITGA8/NEBL/MEF2C/ZMPSTE24/LAMB1/CAPN3/SIRT1/HIRA/XBP1/MYH9/SIX4/YY1/NFATC4/NFATC2/LAMA1/KLF5/PIEZO1/SPG11/TNNT1/OLFM2/PLD3/TGFB1/COMP/CAV2/ZNHIT1/EZH2/ENG/BMPR1A/DKK1/KAT2A/NAGLU/CNTNAP1/HDAC5/PRKAR1A/SUPT6H/EHD1/CD81/SOX6/WNT5B/RIPOR2/MAPK14/SOD2/BVES/QKI/SRF/T…	228
GO:0071539	protein localization to centrosome	30/7994	34/14868	1.99936661700816e-05	0.000725606	0.000573327	MARK4/NUDCD3/PCM1/GSK3B/PIBF1/SNX10/AURKA/NSFL1C/RAB11FIP3/MAPRE1/CEP192/PARD6A/RAB11A/CEP72/STIL/CEP250/APC/CEP350/BBS4/CSNK1D/MCPH1/BICD1/DISC1/C2CD3/HOOK3/GOLGB1/CEP83/DCTN2/KIAA0753/UBXN2B	30
GO:0043065	positive regulation of apoptotic process	289/7994	457/14868	2.00645296526148e-05	0.000725606	0.000573327	CFLAR/TNFRSF12A/MAP3K9/NOX1/BID/FAS/TNFRSF1B/BCLAF1/GRN/NSMAF/AIFM2/CTNNA1/MAPK9/PIK3CB/SPHK2/CASP8/NGFR/DDX20/MAP2K4/HYAL2/NCK2/RPS6KA2/PDCD2/FAP/TP73/DNM2/PSEN1/MEF2C/PTPRC/STK17B/CYLD/REST/NCOA1/WNT11/DNAJA1/MMP2/DNM1L/P2RX7/ITGA6/MAP3K20/TGFB2/SIRT1/JAK2/ABL1/GADD45B/LGALS1/TIMP3/HMOX1/NFATC4/CD40/MYBL2/STK4/NTSR1/RASSF2/E2F1/HTR2A/ARHGEF7/RGCC/BMF/TRIM35/RIPK2/SFRP1/STK3/TNFRSF10A/BNIP3L/TGF…	289
GO:0090287	regulation of cellular response to growth factor stimulus	187/7994	284/14868	2.03158445335632e-05	0.000730269	0.000577011	CFLAR/CREBBP/ITGA3/FUZ/DCN/ADGRA2/STRAP/HSPA5/LTBP1/DKK3/PIK3CB/ARID4B/CYFIP2/ATP2B4/GPC1/NGFR/HIPK2/NEO1/PPP2R5B/TGFBR3/NEDD4/FSTL3/EPN2/FGFR1/ITGA8/LTBP4/GLG1/SEMA6A/BAMBI/SIRT1/ABL1/NRP1/EP300/PPM1A/HIF1A/BRMS1L/FERMT1/SMAD7/XIAP/RBBP7/ZNF423/AXIN1/STUB1/INTS9/SFRP1/PRKD2/TGFB1/CAV2/HOXA13/GRB10/ENG/DKK1/MTMR4/SMURF2/UBE2D3/SNX25/SUDS3/ZNF451/LOX/WNT5A/HES1/HDAC1/ONECUT2/MSX2/GIPC1/PMEPA1/BMP4…	187
GO:1902893	regulation of miRNA transcription	52/7994	66/14868	2.09634123916226e-05	0.000749034	0.000591838	NGFR/SREBF1/NFATC3/REST/ESR1/TGFB2/HIF1A/YY1/NFATC4/KLF5/TGFB1/BMPR1A/PPARD/SRF/NR3C1/FOXO3/EGR1/BMP4/SOX9/BMP2/SMARCA4/FOXA1/RARA/PPARG/ETS1/KLF4/MYC/FGF2/NCOR1/TP53/SMAD4/POU2F1/EGFR/NFIB/GNL3/SMAD3/STAT3/ATOH8/AR/SMAD1/RELA/FOSL1/JUN/GATA2/WT1/MRTFB/PPARA/TEAD1/NCOR2/MRTFA/ZNF512B/SREBF2	52
GO:0031400	negative regulation of protein modification process	252/7994	394/14868	2.11977569211053e-05	0.000752899	0.000594892	GCLC/DBNDD1/PRKAR2B/IBTK/SPAG9/CRY1/MLXIPL/FYN/BRCA1/MVP/WWTR1/HGF/PIK3CB/ATG5/ATP2B4/WNK1/HMG20B/IPO5/PRKCZ/ROCK1/HYAL2/LRP6/NCK2/TRIB2/FRY/DNAJC10/FBLN1/CEACAM1/PSEN1/PTPRC/GSK3B/PIBF1/GSTP1/DNAJA1/PPP1R15A/RTRAF/IRAK3/CAPN3/SIRT1/ABL1/CRKL/PPM1F/GSKIP/ADNP/TRIB3/RASSF2/CDK5RAP1/SNTA1/SMAD7/DNAJC3/N4BP1/PARD6A/TSC2/SFRP1/IKBKB/CACTIN/TGFB1/RASIP1/PPP2R1A/CAV1/PRKAG2/ENG/DVL1/GTPBP4/DKK1/DUSP3/P…	252
GO:0018210	peptidyl-threonine modification	76/7994	103/14868	2.2349629905731e-05	0.000789114	0.000623507	WNK1/HIPK2/ROCK1/CSNK2A2/MARK2/UBE2K/GSK3B/CAD/MAPK1/GALNT16/CSNK2A1/SMAD7/AXIN1/CEMIP/RIPK2/PRKD2/TGFB1/PRKAG2/TGFBR1/MAPK8/HIPK3/PPP2R5D/WNT5A/EIF4G1/ACVR1/ATF2/TRIM6/DYRK2/INPP5K/CHI3L1/ROCK2/ACVR1B/CAB39/GALNT6/PDPK1/GALNT1/RPTOR/APP/AKT1/DYRK3/GALNT2/CDC42BPA/GALNT13/DGKQ/CAMK2D/TAF1/PARD3/TNKS1BP1/CHEK1/PRKCA/DYRK1A/DMTN/HIPK1/EOGT/TGFBR2/PRKCD/LMTK2/CDK5/STOX1/SPRED1/PLK1/CDC42BPG/OXSR1/TN…	76
GO:0070849	response to epidermal growth factor	37/7994	44/14868	2.2735649895892e-05	0.000798021	0.000630545	CFLAR/SNAI2/TPR/FOXC1/PDE8A/CAD/MAPK1/COL1A1/DUSP3/ZPR1/DUSP22/NCL/PLCG1/SOX9/MED1/VIL1/PTPN12/ZFP36/KNSTRN/SNX6/INPP5K/DAB2IP/IQGAP1/PDPK1/GAREM1/ERBB2/AKT1/EGFR/EEF1A1/BAG4/MARS1/SYAP1/STAT5B/BAIAP2/ERBB4/PTPN11/ZFP36L1	37
GO:0036293	response to decreased oxygen levels	182/7994	276/14868	2.2887300482038e-05	0.000798646	0.000631039	CFLAR/CREBBP/PIK3CB/HIPK2/FGFR2/PDK3/RORA/TGFBR3/TFRC/ENO1/KCNK2/PLOD1/REST/MMP2/ALKBH5/SCFD1/TGFB2/TREM2/SIRT1/PICK1/HMOX1/MIEF1/EP300/HIF1A/TM9SF4/SUV39H1/PGK1/RGCC/STUB1/EEF2K/SFRP1/PLAT/NDRG1/BNIP3L/ERCC2/TGFB1/CAV1/TBL2/SLC1A1/PDLIM1/SOD3/BIRC2/CBL/SLC11A2/CDKN1B/PPARD/SOD2/SRF/SLC29A1/STC2/CPEB4/FAM162A/SCAP/ATF2/EPAS1/NFE2L2/EPHA4/SLC2A1/PGF/DNMT3A/EGR1/APAF1/CAT/PLAU/ITPR2/PTGIS/SOX4/BMP2…	182
GO:0090263	positive regulation of canonical Wnt signaling pathway	74/7994	100/14868	2.41205155907676e-05	0.000833803	0.000658817	ADGRA2/WNK1/ASPM/FGFR2/VPS35/NLE1/BAMBI/PPM1A/GSKIP/ADNP/GID8/TBL1X/XIAP/SFRP1/UBR5/TGFB1/CAV1/KANK1/TNKS2/COL1A1/SMURF2/NFKB1/CAPRIN2/PTK7/SEMA5A/USP34/WLS/RNF146/RECK/TTC21B/SOX4/PIN1/TRPM4/CSNK1G2/YAP1/PPM1B/USP8/FGF2/LGR5/CSNK1D/DAAM2/EGFR/GPC3/CSNK1G3/HHEX/LRRK1/CCAR2/WNK2/VCP/DACT1/FRAT1/ILK/SMAD3/GPRC5B/DAPK3/RBPJ/CSNK1G1/ZEB2/USP47/TNKS/RUVBL1/TBL1XR1/GPC5/ATP6AP2/AMER1/LYPD6/RNF220/TMEM1…	74
GO:0043254	regulation of protein-containing complex assembly	247/7994	386/14868	2.42902961740872e-05	0.000833803	0.000658817	DHX33/BAIAP2L1/FARP2/VPS41/MARK4/TENM1/BID/CAPG/HSPA5/ARHGEF5/MAPK9/FNIP2/CYFIP2/EIF2AK2/NCKAP1/RNF4/ARFGEF1/RHOA/PRKCZ/NAV3/PPP2R5B/VPS35/JMJD6/GBA2/NCK2/TFRC/FERMT2/CLASP1/FSCN1/DLG1/PAK3/CAPZB/SAR1A/CARMIL1/GSK3B/SSH1/MAPRE3/CTTN/ADD1/ARHGAP28/MAVS/PLEKHG2/TREM2/ABL1/SH3GLB1/TRIOBP/TFIP11/EP300/PSMC6/FERMT1/MAPRE1/RIOK3/ARHGEF7/STUB1/PIEZO1/BMF/VPS18/MED25/ANKRD27/TGFB1/RASIP1/MET/STX1A/MEGF9/…	247
GO:0072001	renal system development	195/7994	298/14868	2.43140071003008e-05	0.000833803	0.000658817	CFLAR/PLXND1/HOXA11/SOX8/ITGA3/CRLF1/AP2B1/PKD1/WWTR1/NUP160/IFT88/CC2D2A/RRM2B/ADAMTS6/PTCD2/FOXC1/PRDM1/SEC61A1/FGFR2/RHOA/HYAL2/NUP133/JMJD6/NLE1/GLI2/NOTCH3/ACAT1/DLG1/ITGA8/TP73/ARG2/MEF2C/ZMPSTE24/AKR1B1/WNT11/TGFB2/PCSK5/NRP1/AP1B1/IFT27/SIX4/JAG1/SMAD7/SALL1/EYA1/CALB1/SFRP1/C1GALT1/EZH2/GLI3/TGFBR1/ACTA2/LZTS2/ZBTB16/NUP107/SIM1/PTK7/TBX18/SMAD5/PDGFRB/WNT5A/HES1/ACVR2B/STAT1/ODC1/SDC1/E…	195
GO:0001822	kidney development	189/7994	288/14868	2.49111897873243e-05	0.0008494	0.000671141	CFLAR/PLXND1/HOXA11/SOX8/ITGA3/CRLF1/AP2B1/PKD1/WWTR1/NUP160/IFT88/CC2D2A/RRM2B/ADAMTS6/PTCD2/FOXC1/PRDM1/SEC61A1/FGFR2/RHOA/HYAL2/NUP133/JMJD6/NLE1/GLI2/NOTCH3/ACAT1/DLG1/ITGA8/TP73/ARG2/MEF2C/ZMPSTE24/AKR1B1/WNT11/TGFB2/PCSK5/NRP1/AP1B1/IFT27/SIX4/JAG1/SMAD7/SALL1/EYA1/CALB1/SFRP1/C1GALT1/EZH2/GLI3/TGFBR1/ACTA2/LZTS2/ZBTB16/NUP107/SIM1/PTK7/SMAD5/PDGFRB/WNT5A/HES1/ACVR2B/STAT1/ODC1/SDC1/EPHA4/N…	189
GO:0007265	Ras protein signal transduction	208/7994	320/14868	2.50834252143865e-05	0.000850414	0.000671942	ALS2/ITGA3/RALA/FARP2/CYTH3/RHOBTB2/NISCH/RALBP1/CUL3/RIPOR1/ARHGAP6/KITLG/PIK3CB/NCKAP1/NGFR/NTN1/ARFGEF1/RHOA/ROCK1/MAP4K4/RHOBTB1/HACD3/CELSR1/PLD1/ARHGEF1/GNB1/RAPGEF3/OPHN1/RAB21/HACE1/MAPKAPK5/BRAP/TGFB2/ABL1/SYDE2/NRP1/MYO9B/CRKL/SOS2/ARHGAP5/ARFGAP1/PPP2CB/ARHGEF18/SYDE1/DENND3/RASIP1/PIK3CG/MET/KANK1/RAPGEF1/GBF1/SHOC2/KPNB1/CYTH1/TNFAIP1/RAPGEF2/CBL/MADD/RASAL1/RIPOR2/ARFGEF3/RASGRF2/BC…	208
GO:0014812	muscle cell migration	63/7994	83/14868	2.52453780087645e-05	0.000851069	0.000672459	PLEKHO1/ROCK1/MEF2C/SSH1/NRP1/SIX4/PLAT/CCN4/GRB10/SERPINE1/BMPR1A/RPS6KB1/THBS4/PDGFRB/PLXNA1/IGFBP5/NFE2L2/DOCK7/GNA13/PLAU/LRP1/BMP4/SIX1/AAMP/DOCK4/SMO/ANXA1/MAP3K7/MDM2/CCN3/SORL1/SEMA6D/CYP1B1/TPM1/ABHD2/SLIT2/MEGF10/IGFBP3/BIN3/DOCK5/ADAMTS1/ACE/DDR2/S100A11/ITGA2/ATP7A/TCP11L2/CRK/HAS2/PDGFD/BCL2/CORO1B/TRIB1/NET1/FOXO4/PRKG1/NF1/SRC/PARVA/LPAR1/DDR1/TAFA5/ITGB3	63
GO:0090068	positive regulation of cell cycle process	153/7994	228/14868	2.54018256505664e-05	0.000851532	0.000672825	MAD1L1/KMT2E/DBF4/NCAPD2/WIZ/DDX11/SPAST/NCAPH2/CUL3/TPR/RRM2B/WNK1/PKN2/RHOA/RAD18/THOC1/CDC14A/CDC14B/ATRX/AURKA/NSFL1C/ANAPC5/MAP3K20/CDC6/CDC23/CDC7/THOC5/KIF3B/FAM83D/RGCC/SMPD3/RAB11A/CSPP1/HOXA13/EZH2/RAD51C/NCAPG/CCND1/FBXO5/PDGFRB/KAT2B/WNT5A/ECT2/KLHL18/EIF4G1/CHMP3/CDC20/KIF14/CCND2/CPSF3/VPS4B/SLF2/MSX2/NCAPH/CIT/GIPC1/STIL/MAD2L1BP/EREG/MED1/PCID2/DLGAP5/HSPA2/INO80/CDC16/ANKRD17/SLF…	153
GO:0017015	regulation of transforming growth factor beta receptor signaling pathway	96/7994	135/14868	2.6098073537313e-05	0.000869984	0.000687405	CREBBP/ITGA3/STRAP/HSPA5/LTBP1/DKK3/ARID4B/HIPK2/TGFBR3/ITGA8/LTBP4/GLG1/BAMBI/SIRT1/EP300/PPM1A/BRMS1L/FERMT1/SMAD7/RBBP7/AXIN1/STUB1/INTS9/TGFB1/CAV2/ENG/MTMR4/SMURF2/SNX25/SUDS3/ZNF451/LOX/HDAC1/ONECUT2/GIPC1/PMEPA1/BMP2/PIN1/SNX6/CDKN1C/LATS1/PPARG/USP15/SKIL/SAP130/SDCBP/THBS1/EMILIN1/TET1/FBN2/SINHCAF/TGFB1I1/PDPK1/TP53/SMAD4/PRDM16/IL17RD/OGT/ZEB1/LATS2/ADAM17/FLCN/CD109/RNF111/SKI/RBBP4/S…	96
GO:0071897	DNA biosynthetic process	125/7994	182/14868	2.64512119218673e-05	0.000876858	0.000692836	LIG3/REV3L/SPRTN/HGF/MRE11/RFC1/PARP3/JADE2/RRM2B/RFC2/POLQ/POLD1/POLD3/JADE1/XRCC5/KCNK2/MAP3K4/MAPKAPK5/HNRNPC/TINF2/SIRT1/MAPK1/TELO2/POLI/POLA1/JADE3/RGCC/ACD/SMPD3/USP10/PRKD2/LIG1/TNKS2/STN1/PTGES3/RFC5/LOX/RAD50/PDGFRB/XRN1/CCT4/MAD2L2/NEK2/CENPF/CCN2/TCP1/TENT4B/POLK/HNRNPA2B1/WRNIP1/CDKN1A/HROB/ZBTB1/GFER/CHTF18/POT1/GNL3L/DKC1/POLN/NFATC1/RPA1/TERF2/PCNA/RFC3/NAT10/CCT7/REV1/KAT7/KLF4/N…	125
GO:0051648	vesicle localization	142/7994	210/14868	2.72160712479048e-05	0.000897228	0.000708932	PAFAH1B1/SYN1/TBC1D23/CUL3/TRAPPC3/ATP9A/AP3D1/PRKCZ/RAB27A/EXOC5/AP3M2/FBXW11/PICALM/CLASP1/RAB7A/KIFAP3/SAR1A/DNM2/PSEN1/TMEM230/EXOC1/SNAP29/TRIP11/KIF3B/ASIP/SMPD3/RAB11A/SPG11/BLOC1S6/PIK3CG/WASL/YKT6/GBF1/NAGLU/CDR2L/TCIRG1/LIN7A/EXOC2/TRAPPC13/ARL6/TFG/ITGA4/MLPH/SDC1/TRAK2/EXOC8/KLHL12/MREG/PPP6C/VPS4B/WDR11/COPS5/RAB17/BBS2/MKKS/MYO1B/MYO5C/KIF1C/ACTN4/KIF3A/EXOC4/STARD3/VPS4A/SYT11/AP3B…	142
GO:0007623	circadian rhythm	120/7994	174/14868	2.83114237727032e-05	0.000923138	0.000729404	MYCBP2/CRY1/PER3/MAPK9/OPN3/NGFR/RORA/SREBF1/FBXW11/KDM5A/PHLPP1/GSK3B/HUWE1/GNA11/SIRT1/SRRD/EP300/PRMT5/HNF4A/SUV39H1/RELB/CRTC1/NAMPT/EZH2/AHR/SETX/MAPK8/RAI1/NAGLU/MAPK10/FBXW7/PPARGC1A/TIMELESS/NUDT12/UBE3A/FXR1/ID2/HDAC1/SFPQ/ID3/KMT2A/CREB1/KLF9/EGR1/TARDBP/PSPC1/USP9X/HNRNPR/ID1/ASS1/TOP2A/PPARG/PER2/PRKAA1/MYBBP1A/BHLHE40/ROCK2/CLOCK/NDUFA9/NCOA2/ZFHX3/NCOR1/TP53/CSNK1D/TNFRSF11A/PARP1/F…	120
GO:1901991	negative regulation of mitotic cell cycle phase transition	120/7994	174/14868	2.83114237727032e-05	0.000923138	0.000729404	MAD1L1/ZNF207/BRCA1/MBTPS2/MRE11/SPDL1/TPR/FOXN3/TRIP13/CHFR/GTSE1/DLG1/JADE1/RBL1/CDC14B/ORC1/ZW10/UIMC1/CLSPN/CDC6/WAC/KLHL22/FBXO7/RBBP8/RGCC/FBXO31/RBL2/NBN/FZR1/EZH2/CCND1/CDKN1B/FBXO5/TTK/CCNG1/RAD50/ACVR1/MAD2L2/MIIP/CDC20/SYF2/CENPF/RPA2/PKD2/DUSP1/INHBA/ZWINT/BTN2A2/MAD2L1BP/CDKN1A/PCID2/PSMG2/VPS4A/CCNB1/CDC73/APC/TAOK3/RINT1/MDM2/GPNMB/KLF4/CDK5RAP2/KNL1/BARD1/NABP2/RB1/TICRR/MBTPS1/TP…	120
GO:0010508	positive regulation of autophagy	99/7994	140/14868	2.85248436840048e-05	0.000925042	0.000730908	SLC25A5/PIK3C2A/DCN/RB1CC1/VPS13D/PIK3CB/GNAI3/ROCK1/SESN1/MID2/GSK3B/ULK2/ATG16L1/SPTLC1/RNF31/WAC/SIRT1/SH3GLB1/DEPDC5/FBXO7/TOM1/HMOX1/SPTLC2/HIF1A/PIM2/CDK16/TSC2/RIPK2/BNIP3L/NOD1/CCNY/ATG2A/AMBRA1/CAMKK2/TRIM38/EPM2A/TRIM23/NPRL2/SNX4/RAB3GAP1/TMEM59/PARK7/ATF6/FOXO3/RAB3GAP2/TRIM6/OPTN/ATG101/WDR24/SH3BP4/SESN2/TRIM5/PRKAA1/MAP3K7/USP20/TRIM65/RALB/PLK2/MTDH/C9orf72/SNX30/PIP4K2A/FOXO1/SLC…	99
GO:0002009	morphogenesis of an epithelium	298/7994	474/14868	2.91117092637374e-05	0.000938971	0.000741914	WNT16/PLXND1/DVL2/HOXA11/SOX8/RALA/PAFAH1B1/PKD1/FUZ/MKS1/SNAI2/HGF/CD44/VCL/CC2D2A/NGFR/NTN1/FGFR2/MYO9A/RHOA/EXOC5/WDR1/FERMT2/GLI2/CLASP1/TEAD2/NTN4/SEMA3C/CELSR1/DLG1/TULP3/CEACAM1/OPHN1/PSEN1/MEF2C/DLG3/FAT1/RAB10/WNT11/MMP2/KDM2B/ESR1/HECTD1/TGFB2/ABL1/NRP1/DAAM1/SIX4/HIF1A/MTHFD1/NFATC4/IFT52/STK4/SALL4/CTSZ/FERMT1/JAG1/LAMA1/MIB1/TSC2/CLUAP1/SALL1/FZD3/EYA1/SFRP1/STK3/PRKD2/TGFB1/MEGF8/RA…	298
GO:2000736	regulation of stem cell differentiation	55/7994	71/14868	2.97865335901128e-05	0.000955571	0.00075503	NSUN2/FOXC1/EIF2AK2/CDK13/MBD3/TEAD2/ITCH/GSK3B/REST/PUS7/TGFB2/ABL1/SETD1A/JAG1/RBBP7/CDK6/PTN/EZH2/KDM4C/MTCH2/SOX6/HSPA9/HES1/KDM3A/NFE2L2/HDAC1/TRIM6/SOX9/ZFP36/SOX5/TBX3/PWP1/YAP1/FGF2/PRICKLE1/GATAD2B/NOTCH1/MTA2/RBBP4/METTL3/NUDT21/CDK12/GATAD2A/LTBP3/STAT3/CHD3/KAT5/DHX36/BBS12/NELFB/HDAC2/YTHDF2/LBH/N4BP2L2/PRKDC	55
GO:0016447	somatic recombination of immunoglobulin gene segments	45/7994	56/14868	3.03885403590387e-05	0.000969671	0.000766171	ERCC1/PARP3/FOXP3/TP53BP1/TCF3/TFRC/MLH1/UNG/THOC1/RIF1/PTPRC/MSH2/YY1/CD40/NBN/IL27RA/TGFB1/SUPT6H/NSD2/KMT5B/RNF8/MSH3/BCL6/MSH6/MAD2L2/TNFSF4/SHLD2/PMS2/CYREN/NDFIP1/SWAP70/SLC15A4/HSPD1/XRCC4/PAXIP1/RNF168/STAT6/EXO1/LIG4/CLCF1/ATAD5/HMCES/NHEJ1/EXOSC6/PRKDC	45
GO:0006605	protein targeting	207/7994	319/14868	3.0681859766341e-05	0.000973823	0.000769452	LAMP2/AGK/VPS41/SEC62/FYN/BID/TOMM34/SEC63/MIPEP/PEX3/ZFYVE16/HSPA5/VPS13D/SEC61A1/AP3D1/SEC61A2/TRAM1/NEDD4/CSNK2A2/SREBF1/LMAN1/RAB7A/PIK3C3/AP4E1/HUWE1/GNPTG/RNF31/SH3GLB1/HPS4/MICALL1/FBXO7/SYNGR1/MIEF1/AP4S1/SRP54/UBL4A/LONP2/MON1B/NAGPA/CEMIP/ZDHHC2/GDAP1/BNIP3L/SGTA/TIMM44/AKT2/PMPCB/SLC1A1/PITRM1/TRIM37/PEX12/YWHAE/UBE2D3/GRPEL1/FBXW7/MTCH2/HSPA8/AIP/GNPTAB/MAN1A1/PEX7/ERBIN/ARL6/SSR3/SPC…	207
GO:0030866	cortical actin cytoskeleton organization	34/7994	40/14868	3.12097797396655e-05	0.000985337	0.00077855	ANLN/AKAP11/NCKAP1/ROCK1/LLGL2/DLG1/EPB41L2/EPB41L3/EZR/IKBKB/ECT2/RTKN/RHOQ/PLS1/VIL1/LLGL1/VPS4A/ROCK2/FHOD3/FHOD1/TLN1/IQGAP1/STRIP1/IQGAP2/FMNL2/EPB41/FMNL3/RACGAP1/ARF6/PDCD6IP/CAVIN3/CALR/IQGAP3/FMNL1	34
GO:0140747	regulation of ncRNA transcription	66/7994	88/14868	3.19139062941081e-05	0.00100226	0.000791925	DDX11/NGFR/SREBF1/NFATC3/REST/ESR1/TGFB2/HIF1A/YY1/NFATC4/KLF5/PIH1D1/TGFB1/BMPR1A/PPARD/SRF/NR3C1/NCL/FOXO3/EGR1/BMP4/SOX9/BMP2/IPPK/SMARCA4/FOXA1/NOL11/RARA/CC2D1A/PPARG/ETS1/PWP1/KLF4/MYC/FGF2/NCOR1/TP53/SMAD4/POU2F1/EGFR/MEPCE/NFIB/GNL3/WDR82/ZNF143/SMAD3/MARS1/STAT3/ATOH8/AR/SMAD1/RELA/FOSL1/JUN/GATA2/WT1/MYBL1/MRTFB/PPARA/TEAD1/SIRT7/NCOR2/MRTFA/ZNF512B/MTOR/SREBF2	66
GO:0032868	response to insulin	158/7994	237/14868	3.24307719885894e-05	0.00101316	0.000800537	GCLC/CFLAR/CRY1/PIK3C2A/HDAC9/BCAR1/KCNQ1/PKM/PRKCZ/NUCKS1/ATP2B1/SREBF1/CEACAM1/GSK3B/NCOA1/RAB10/HADHA/CAD/SNX5/OSBPL8/UPRT/SORBS1/SIRT1/MAPK1/XBP1/SOS2/TRIB3/LPIN2/TSC2/EEF2K/ZNF106/SLC39A14/AKT2/CAV2/GRB10/KANK1/RPS6KB1/COL1A1/HDAC5/GAB1/MAPK14/GHR/KAT2B/GNAI2/SCAP/NCL/STAT1/SOS1/STXBP3/SLC2A1/PIK3R3/RHOQ/IDE/GOT1/EGR1/CAT/PIK3CA/ACVR1C/NCOA5/SRSF6/INSIG2/VGF/VPS13C/SESN2/RAF1/PPARG/PTPRE/PRK…	158
GO:0006417	regulation of translation	255/7994	401/14868	3.45742669289728e-05	0.00106905	0.000844691	UPF1/CSDE1/SAMD4A/VIM/SARS1/TPR/EIF2AK2/PUM2/RC3H2/EIF4B/ELAVL1/FECH/PKM/DHX29/ROCK1/BCL3/ELP1/TCOF1/NCK2/IGF2BP2/EIF4G3/PLD1/MLH1/TNRC6C/DDX1/PUM3/BZW1/GEMIN5/TUT7/DIS3/MTIF2/PPP1R15A/OGFOD1/MAPKAPK5/GCN1/AARS1/TNRC6A/PUS7/AGO1/MKNK2/POLDIP3/EIF3D/TNRC6B/ALKBH1/EIF5/PCIF1/MTG2/CSNK2A1/CDK5RAP1/FMR1/DNAJC3/EEF2K/GSPT1/EIF3E/AKT2/EIF3B/LARP4B/CASC3/RPS6KB1/C1QBP/SEPSECS/TRIM2/ELP4/DCPS/EIF4G2/DDX6…	255
GO:1902903	regulation of supramolecular fiber organization	228/7994	355/14868	3.45778187036035e-05	0.00106905	0.000844691	BAIAP2L1/TENM1/SPAST/RNH1/CAPG/ARHGAP6/ARHGEF5/LIMA1/CYFIP2/NCKAP1/LIMCH1/ARFGEF1/RHOA/NAV3/ROCK1/GBA2/NCK2/WDR1/FERMT2/CLASP1/ARHGEF10L/DLG1/PAK3/CAPZB/RAPGEF3/CARMIL1/PSEN1/SSH1/MAPRE3/WDR47/CTTN/WNT11/ADD1/ASAP3/TPX2/ARHGAP28/PXN/PLEKHG2/TREM2/ABL1/NRP1/WASHC2A/PPM1F/TRIOBP/PICK1/MAPRE1/MID1/ARHGEF7/RGCC/CORO2B/SFRP1/ARHGEF10/ARHGEF18/MET/AEBP1/MEGF9/TGFBR1/KANK1/SLAIN2/CRACD/HSPA8/CDKN1B/SEMA…	228
GO:0010212	response to ionizing radiation	95/7994	134/14868	3.49042388202373e-05	0.00107358	0.00084827	KDM1A/BRCA1/ERCC1/SNAI2/USP28/ERCC8/RAD51/KARS1/TP53BP1/NUCKS1/XRCC5/PTPRC/ZMPSTE24/UIMC1/MAP3K20/MSH2/SIRT1/EYA1/SFRP1/EEF1D/BRAT1/CBL/MAPK14/SOD2/RNF8/RAD1/ECT2/CCND2/DNMT3A/EGR1/CDKN1A/INO80/PRKAA1/FIGNL1/CLOCK/ANXA1/MDM2/TANK/MYC/YAP1/BARD1/NABP2/BRCA2/TICRR/TP53/COP1/INTS7/PARP1/RHOB/FANCD2/TLK2/INIP/ALAD/TNKS1BP1/ATM/XRCC4/DCLRE1C/PAXIP1/MRNIP/IFI16/TOPBP1/RNF168/NIPBL/CASP3/SPIDR/WRN/IKBIP…	95
GO:0120032	regulation of plasma membrane bounded cell projection assembly	127/7994	186/14868	3.53130599854786e-05	0.00108058	0.000853804	RALA/MARK4/CDKL5/TENM1/FUZ/ANLN/IFT88/STAU2/MAP4/MPHOSPH9/SDCCAG8/SYNE2/GDI2/ATG5/NCKAP1/FSCN1/PLD1/RAP1GAP/CAPZB/GSK3B/CYLD/P2RX7/ICAM1/RAB11FIP3/NRP1/PALM/PLEK2/ZMYND8/FMR1/KLF5/CCP110/RAB11A/CAV1/WASL/TGFBR1/KANK1/CORO1C/TBC1D30/MAK/RIPOR2/SRF/DPYSL3/FXR1/ACTR3/CCDC88A/WRAP73/ABITRAM/RHOQ/FAM98A/PIK3CA/SEPTIN7/RAB17/CCR7/RAB3IP/CDC42EP1/PODXL/FXR2/WDR44/EPHB2/DZIP1/APC/YAP1/RDX/FNBP1L/DYNC2LI1…	127
GO:0051492	regulation of stress fiber assembly	62/7994	82/14868	3.60132048253675e-05	0.00109638	0.00086629	ARHGAP6/ARHGEF5/LIMCH1/RHOA/ROCK1/FERMT2/CLASP1/ARHGEF10L/RAPGEF3/CARMIL1/WNT11/ASAP3/ARHGAP28/PXN/ABL1/NRP1/PPM1F/RGCC/CORO2B/SFRP1/ARHGEF10/ARHGEF18/MET/TGFBR1/CCDC88A/ALMS1/CCN2/SORBS3/MKKS/CGNL1/PPFIA1/RHPN2/INPP5K/ROCK2/FHOD1/TPM1/BBS4/PHLDB2/PIK3R1/PAK1/RHOC/BAG4/BRAF/RHPN1/WASF2/F11R/WNT4/CLASP2/DLC1/TTC8/TSC1/SMAD3/S1PR1/PPM1E/PAK2/ACTG1/NF2/ARAP1/EVL/CD47/LPAR1/MTOR	62
GO:0000725	recombinational repair	122/7994	178/14868	3.81510055598335e-05	0.00115113	0.000909546	KDM1A/RECQL/LIG3/REV3L/MBTD1/BRCA1/MRE11/RAD51/POLQ/TP53BP1/NUCKS1/ING3/ZFYVE26/MCM2/MCM6/XRCC5/RIF1/EXD2/PALB2/FUS/CDC45/ABL1/CDC7/MCM5/YY1/ZMYND8/SAMHD1/SMCHD1/RBBP8/NBN/MCM4/NSMCE4A/RAD51C/RECQL5/TIMELESS/MCM9/MCM3/BRD8/WDR48/PSMD14/SFPQ/MAD2L2/RPA2/SLF2/EPC1/SHLD2/MORF4L2/HROB/AP5S1/MCM8/HELB/YEATS4/INO80/POLN/GINS2/RPA1/FIGNL1/SLF1/TEX15/FBH1/RNF138/EPC2/ACTL6A/ACTR2/ZNF365/NABP2/BRCA2/POGZ/…	122
GO:0019058	viral life cycle	184/7994	281/14868	3.84279326908461e-05	0.00115113	0.000909546	CD74/KPNA6/YTHDC2/EIF2AK2/ATG5/PKN2/HYAL2/NUCKS1/NEDD4/TFRC/SCARB1/HACD3/RAB7A/TOP2B/LAMP3/PIK3C3/ITCH/MID2/ITGB5/CHMP2B/PPIE/EPS15/ATG16L1/CHMP5/MAVS/CCNK/ICAM1/TYRO3/SRPK1/PCSK5/NRP1/LGALS1/APOBEC3H/VAPA/FMR1/HTATSF1/HTR2A/KPNA3/N4BP1/VPS18/SLC1A5/ZC3HAV1/CAV2/CAV1/HSPA8/DDX6/NECTIN1/CD81/TRIM38/SPCS1/PIKFYVE/CHMP3/TRIM62/NR5A2/CD46/VPS4B/IDE/TRIM25/TRIM6/ZNF639/WWP1/VAPB/ZNFX1/NUP153/DEK/EFNB2…	184
GO:0048813	dendrite morphogenesis	93/7994	131/14868	3.8583110139734e-05	0.00115113	0.000909546	SARM1/ARHGAP33/PAFAH1B1/CDKL5/MAPK8IP2/FYN/STAU2/CUL7/NEDD4L/LZTS1/NGEF/MEF2A/NEDD4/PICALM/SEMA3A/PAK3/RAB21/GSK3B/LZTS3/NRP1/NFATC4/EEF2K/ANKRD27/PTN/WASL/TMEM106B/DVL1/RAPGEF2/CAPRIN2/SLC11A2/NR2E1/DBN1/GORASP1/EPHA4/KLF7/ABITRAM/OBSL1/RAP2A/SYNE1/BTBD3/DCLK1/EPHB2/KIDINS220/LRP4/ADGRB3/CAPRIN1/DOCK10/ABI1/ZNF365/HECW2/ABI2/PPP3CA/PPFIA2/MINK1/CELSR2/DCDC2/TPBG/VLDLR/TAOK2/ITGB1/FARP1/PTPRD/TNI…	93
GO:2000779	regulation of double-strand break repair	93/7994	131/14868	3.8583110139734e-05	0.00115113	0.000909546	KDM1A/MBTD1/DDX11/PARP3/ARID1B/RAD51/POLQ/SMARCD1/TP53BP1/ING3/SMARCE1/TOP2B/ZCWPW1/RIF1/SMARCA2/FUS/SIRT1/ABL1/TFIP11/SMCHD1/BCL7B/RECQL5/SMARCD2/NSD2/KMT5B/TIMELESS/BRD8/OGG1/WDR48/MAD2L2/ARID1A/RPA2/SLF2/EPC1/SHLD2/CYREN/MORF4L2/DEK/HELB/YEATS4/SMARCA4/POT1/PHF10/FIGNL1/SLF1/TEX15/DPF2/SPIRE1/FBH1/EPC2/ACTL6A/ACTR2/ZNF365/PARP1/CHEK1/HMGA2/MMS19/FMN2/UBQLN4/MRNIP/SENP3/HELQ/PPP4R2/PBRM1/ATRIP/…	93
GO:0018107	peptidyl-threonine phosphorylation	69/7994	93/14868	3.90569892278971e-05	0.00115947	0.000916136	WNK1/HIPK2/ROCK1/CSNK2A2/MARK2/UBE2K/GSK3B/CAD/MAPK1/CSNK2A1/SMAD7/AXIN1/CEMIP/RIPK2/PRKD2/TGFB1/PRKAG2/TGFBR1/MAPK8/HIPK3/PPP2R5D/WNT5A/EIF4G1/ACVR1/ATF2/TRIM6/DYRK2/INPP5K/CHI3L1/ROCK2/ACVR1B/CAB39/PDPK1/RPTOR/APP/AKT1/DYRK3/CDC42BPA/DGKQ/CAMK2D/TAF1/PARD3/TNKS1BP1/CHEK1/PRKCA/DYRK1A/DMTN/HIPK1/TGFBR2/PRKCD/LMTK2/CDK5/STOX1/SPRED1/PLK1/CDC42BPG/OXSR1/TNKS/SPHK1/ULK1/TBK1/PRKD1/LRRK2/SPRED2/STK3…	69
GO:0031098	stress-activated protein kinase signaling cascade	145/7994	216/14868	3.97649998447953e-05	0.00117464	0.000928126	WNT16/PAFAH1B1/NOX1/MAPK8IP2/MAP4K3/ZMYND11/HGF/RB1CC1/FAS/MAP2K3/FLT4/MAPK9/EIF2AK2/HIPK2/MAP2K4/MAP4K4/MAP3K13/HACD3/SEMA3A/DLG1/TRAF4/ITCH/PHLPP1/CYLD/ZMPSTE24/GSTP1/MAP3K4/DNAJA1/MAP3K20/NLRP1/EZR/TGFB2/TREM2/GADD45B/CRKL/MAPK1/RASSF2/MID1/XIAP/AXIN1/RIPK2/IKBKB/STK3/NOD1/FKTN/MAPK8/DUSP3/MAP2K6/NFKB1/MAPK10/HIPK3/DUSP16/SASH1/MAPK14/DUSP22/PDCD10/WNT5A/STK25/ATF2/CCN2/DUSP1/COPS5/MAPK8IP1/UN…	145
GO:0031669	cellular response to nutrient levels	154/7994	231/14868	4.05884172251516e-05	0.00118756	0.000938331	CREBBP/LAMP2/VPS41/MYH13/MLXIPL/HFE/SNAI2/RRAGD/FAS/CLEC16A/RIPOR1/HSPA5/EIF2AK2/ATG5/ASNS/SREBF1/NUAK1/PLD1/USP33/PIK3C3/SESN1/RRAGB/NCOA1/SEH1L/GCN1/TNRC6A/SIRT1/SH3GLB1/MAPK1/DEPDC5/PICK1/XBP1/MTMR3/EP300/SUV39H1/PHEX/STK24/WDR59/TSC2/SLC7A5/SFRP1/GDAP1/PLIN3/PRKAG2/TBL2/MAPK8/RPS6KB1/COL1A1/HSPA8/CBL/AMBRA1/ITFG2/VDR/PRKAB1/PPARD/SRF/DAP/CSNK1A1/CPEB4/KAT2B/NPRL2/EIF4G1/ATF2/NFE2L2/RRAGC/SLC2…	154
GO:0060491	regulation of cell projection assembly	128/7994	188/14868	4.06002688185166e-05	0.00118756	0.000938331	RALA/MARK4/CDKL5/TENM1/FUZ/ANLN/IFT88/STAU2/MAP4/MPHOSPH9/SDCCAG8/SYNE2/GDI2/ATG5/NCKAP1/FSCN1/PLD1/RAP1GAP/CAPZB/GSK3B/CYLD/P2RX7/ICAM1/RAB11FIP3/NRP1/PALM/PLEK2/ZMYND8/FMR1/KLF5/CCP110/RAB11A/CAV1/WASL/TGFBR1/KANK1/CORO1C/TBC1D30/MAK/RIPOR2/SRF/DPYSL3/FXR1/ACTR3/CCDC88A/WRAP73/ABITRAM/RHOQ/FAM98A/PIK3CA/SEPTIN7/RAB17/CCR7/RAB3IP/CDC42EP1/PODXL/FXR2/WDR44/EPHB2/DZIP1/APC/YAP1/RDX/FNBP1L/DYNC2LI1…	128
GO:0010976	positive regulation of neuron projection development	101/7994	144/14868	4.08590629139036e-05	0.0011893	0.000939706	CFLAR/KDM1A/ITGA3/PAFAH1B1/FYN/CNTN1/GRN/LRRC7/STAU2/EPHA3/PUM2/PPP2R5B/MARK2/CBFA2T2/ITGA6/ABL1/NRP1/EP300/ADNP/STK24/EEF2K/ANKRD27/PTN/TMEM106B/EZH2/RAPGEF1/SETX/DVL1/SHOC2/RAPGEF2/EHD1/CAPRIN2/PTK7/TMEM30A/ARSB/DPYSL3/DBN1/KAT2B/WNT5A/NFE2L2/RAP1A/P3H1/CNR1/ATF1/PACSIN1/SERPINF1/ATP8A2/EPHB2/KIDINS220/CAPRIN1/DDX56/DAB2IP/TUBB2B/SCARB2/IGF1R/KATNB1/RETREG3/ABL2/FBXO38/VLDLR/FEZ1/TWF1/TIAM1/NPT…	101
GO:0036092	phosphatidylinositol-3-phosphate biosynthetic process	20/7994	21/14868	4.13585498428657e-05	0.00119799	0.000946576	PIK3C2A/INPP4A/PIK3CB/PIK3C3/SYNJ2/PIK3CG/INPP4B/FIG4/PIKFYVE/PIK3R3/PIK3CA/OCRL/ATG14/PIK3C2B/INPP5E/ATM/SYNJ1/PIK3CD/PIK3R4/UVRAG	20
GO:0032434	regulation of proteasomal ubiquitin-dependent protein catabolic process	96/7994	136/14868	4.20326870612489e-05	0.00120581	0.000952755	GCLC/ANKIB1/HFE/NUB1/RNF14/PIAS1/RNF19A/MAPK9/TRIB2/CHFR/ARAF/UBE2K/KEAP1/PSEN1/GSK3B/XPO1/AURKA/HECTD1/WAC/DESI1/TRIB3/USP14/SMAD7/PSMD10/N4BP1/AXIN1/STUB1/SGTA/FZR1/CAV1/DVL1/USP5/CSNK1A1/NFE2L2/PARK7/RNF19B/UCHL5/CDC20/RAD23B/CLU/GIPC1/USP9X/PHF20L1/HSPBP1/UBQLN1/MDM2/DNAJB2/RNF144B/BBS7/PRICKLE1/CSNK1D/AKT1/COP1/RNF217/TLK2/TAF1/OGT/EIF3H/RNF144A/SH3RF1/CCAR2/ZER1/UBQLN4/UBXN1/ZYG11B/RYBP/RCH…	96
GO:0051053	negative regulation of DNA metabolic process	96/7994	136/14868	4.20326870612489e-05	0.00120581	0.000952755	LIG3/ERCC1/PARP3/FOXP3/POLQ/WAPL/TP53BP1/TIPIN/MLH1/THOC1/XRCC5/RIF1/KCNK2/HNRNPC/TINF2/CDC6/MSH2/ABL1/TFIP11/SMCHD1/ACD/NBN/TNKS2/GTPBP4/STN1/RECQL5/TIMELESS/FBXO5/GMNN/MSH3/SUB1/RAD50/BCL6/OGG1/XRN1/MSH6/MAD2L2/TENT4B/PDS5A/ZRANB3/SHLD2/CYREN/H1-3/CDKN1A/TTF1/HELB/POT1/GNL3L/TRIM28/NDFIP1/TERF2/FBH1/NAT10/NIBAN2/ACVRL1/PIF1/TP53/PARP1/TERF1/ANKRD1/ATM/CHEK1/HMGA2/RAD17/FLCN/DFFA/UBQLN4/SENP3/S1…	96
GO:0007173	epidermal growth factor receptor signaling pathway	74/7994	101/14868	4.28638681249759e-05	0.00122377	0.000966947	WDR54/RALA/RHBDF1/PIK3C2A/PLAUR/MVP/BCAR1/PTPN3/RNF126/NCK2/RAB7A/DGKD/CEACAM1/SNX5/KIF16B/ABL1/TGFB1/DUSP3/GAB1/CBL/ERBIN/HBEGF/CCDC88A/EFEMP1/SOS1/ERRFI1/PIK3CA/PLCG1/EREG/SOX9/VIL1/HIP1/PTPN12/SNX6/RHBDF2/DAB2IP/BCAR3/PLCE1/PRICKLE1/IQGAP1/CDH13/PDPK1/GAREM1/ERBB2/MVB12A/AKT1/RALB/EGFR/SHC3/PTPRJ/FER/BRAF/ZFYVE28/NPR2/SHKBP1/SHC1/NEU3/TGFA/CAMLG/AFAP1L2/PTK2/REPS2/HAP1/BTC/PTPN2/CHMP6/GRB2/ERB…	74
GO:0007034	vacuolar transport	112/7994	162/14868	4.37092410667728e-05	0.00124197	0.000981322	ALS2/LAMP2/VPS41/VTA1/EHD3/GRN/CLEC16A/ZFYVE16/VPS13D/AP3D1/VPS35/NEDD4/CACNG4/RAB7A/PTPN23/PIK3C3/CHMP2B/CHMP5/GNPTG/HOOK2/NDFIP2/MGRN1/MON1B/NAGPA/VPS18/LEPROTL1/DENND3/TMEM106B/LIPA/HSPA8/GNPTAB/ARSB/STAM2/CHMP3/VPS4B/CLU/CCDC91/LRP1/GGA3/ATG14/VPS13C/CHMP1A/RBSN/NDFIP1/VPS4A/AP3B1/ARL8B/SORT1/TGFBRAP1/GCC2/SCYL2/STAM/KIF13A/SORL1/SCARB2/VPS37B/VPS53/NPC1/MVB12A/SNX27/LYST/RHOB/VPS54/CHMP7/C9o…	112
GO:0061614	miRNA transcription	52/7994	67/14868	4.47063651554992e-05	0.00125971	0.000995343	NGFR/SREBF1/NFATC3/REST/ESR1/TGFB2/HIF1A/YY1/NFATC4/KLF5/TGFB1/BMPR1A/PPARD/SRF/NR3C1/FOXO3/EGR1/BMP4/SOX9/BMP2/SMARCA4/FOXA1/RARA/PPARG/ETS1/KLF4/MYC/FGF2/NCOR1/TP53/SMAD4/POU2F1/EGFR/NFIB/GNL3/SMAD3/STAT3/ATOH8/AR/SMAD1/RELA/FOSL1/JUN/GATA2/WT1/MRTFB/PPARA/TEAD1/NCOR2/MRTFA/ZNF512B/SREBF2	52
GO:0031668	cellular response to extracellular stimulus	170/7994	258/14868	4.47560076826554e-05	0.00125971	0.000995343	CREBBP/LAMP2/VPS41/MYH13/MLXIPL/HFE/SNAI2/GLRX2/RRAGD/FAS/CLEC16A/RIPOR1/HSPA5/EIF2AK2/ATG5/ASNS/SREBF1/NUAK1/PLD1/USP33/PIK3C3/SESN1/PTPRC/RRAGB/NCOA1/SEH1L/P2RX7/GCN1/TNRC6A/SIRT1/SH3GLB1/MAPK1/DEPDC5/PICK1/XBP1/MTMR3/EP300/ADNP/SUV39H1/PHEX/STK24/WDR59/TSC2/SLC7A5/SFRP1/GDAP1/PLIN3/PRKAG2/TBL2/MAPK8/RPS6KB1/COL1A1/HSPA8/CBL/SLC1A2/AMBRA1/ITFG2/VDR/PRKAB1/PPARD/SRF/DAP/CSNK1A1/CPEB4/KAT2B/NPRL2…	170
GO:0006913	nucleocytoplasmic transport	205/7994	317/14868	4.56809688661206e-05	0.00127373	0.00100642	UPF1/PKD1/POLA2/KPNA6/NUP160/RANBP3/NSUN2/LSG1/TPR/ZC3H11A/NDC1/WNK1/TNPO3/IPO5/ELAVL1/SP100/HYAL2/NUP133/BCL3/NEDD4/THOC1/RAPGEF3/PSEN1/GSK3B/XPO1/TNPO1/SEH1L/IPO11/RBM22/MAVS/ALKBH5/NUP50/NUP188/JAK2/ANKRD54/POLDIP3/THOC5/EP300/RANGAP1/DESI1/PPM1A/STK4/RAE1/FERMT1/FMR1/KPNA3/NUP93/AXIN1/TSC2/SPG11/STK3/UBR5/TGFB1/TNPO2/GLI3/LZTS2/CASC3/KPNB1/NUP88/YWHAE/SUPT6H/HTATIP2/ZPR1/NUP98/DUSP16/CDKN1B/N…	205
GO:0051169	nuclear transport	205/7994	317/14868	4.56809688661206e-05	0.00127373	0.00100642	UPF1/PKD1/POLA2/KPNA6/NUP160/RANBP3/NSUN2/LSG1/TPR/ZC3H11A/NDC1/WNK1/TNPO3/IPO5/ELAVL1/SP100/HYAL2/NUP133/BCL3/NEDD4/THOC1/RAPGEF3/PSEN1/GSK3B/XPO1/TNPO1/SEH1L/IPO11/RBM22/MAVS/ALKBH5/NUP50/NUP188/JAK2/ANKRD54/POLDIP3/THOC5/EP300/RANGAP1/DESI1/PPM1A/STK4/RAE1/FERMT1/FMR1/KPNA3/NUP93/AXIN1/TSC2/SPG11/STK3/UBR5/TGFB1/TNPO2/GLI3/LZTS2/CASC3/KPNB1/NUP88/YWHAE/SUPT6H/HTATIP2/ZPR1/NUP98/DUSP16/CDKN1B/N…	205
GO:0000280	nuclear division	252/7994	397/14868	4.60018453126237e-05	0.00127671	0.00100877	MAD1L1/BAZ1B/ZNF207/NCAPD2/ANLN/MRE11/SPAST/UBR2/NCAPH2/CUL3/SPDL1/CUL7/TPR/RAD51/MSH4/NDC1/CTDP1/WAPL/ASPM/STAG3/RHOA/KIF2A/RPS6KA2/TRIP13/SMC1A/CHFR/CLASP1/MLH1/TOP2B/ZCWPW1/CDC14A/KIF22/CDC14B/PIBF1/CHMP2B/SEH1L/CHMP5/ZW10/AURKA/TPX2/NSFL1C/ANAPC5/KIF4A/CDC23/KLHL22/PRMT5/CCNB1IP1/MYBL2/KIF3B/MAPRE1/CEP192/STAG2/CENPI/RGCC/SMPD3/RAB11A/ARHGEF10/AKAP8/CCNE1/FZR1/PPP2R1A/CAV2/HOXA13/BCCIP/SMC3/R…	252
GO:0032970	regulation of actin filament-based process	219/7994	341/14868	4.91359229346903e-05	0.00135738	0.00107251	RALA/BAIAP2L1/TENM1/RNH1/STAU2/CAPG/EPHA3/DSG2/GPM6B/ARHGAP6/ARHGEF5/LIMA1/CYFIP2/NCKAP1/LIMCH1/ARFGEF1/RHOA/ROCK1/GBA2/NCK2/WDR1/FERMT2/CLASP1/ARHGEF10L/SRI/CELSR1/FSCN1/DLG1/PAK3/CAPZB/RAPGEF3/CARMIL1/SSH1/CTTN/WNT11/ADD1/ASAP3/ARHGAP28/PXN/PLEKHG2/DSP/ABL1/NRP1/WASHC2A/PPM1F/TRIOBP/PICK1/MYH9/RGCC/CORO2B/SFRP1/ARHGEF10/ARHGEF18/CAV1/MET/MEGF9/TGFBR1/KANK1/ACTA2/CRACD/BST1/NEDD9/SEMA5A/PDE4D/PD…	219
GO:0032956	regulation of actin cytoskeleton organization	197/7994	304/14868	5.31898213502276e-05	0.0014626	0.00115565	RALA/BAIAP2L1/TENM1/RNH1/STAU2/CAPG/EPHA3/GPM6B/ARHGAP6/ARHGEF5/LIMA1/CYFIP2/NCKAP1/LIMCH1/ARFGEF1/RHOA/ROCK1/GBA2/NCK2/WDR1/FERMT2/CLASP1/ARHGEF10L/CELSR1/FSCN1/DLG1/PAK3/CAPZB/RAPGEF3/CARMIL1/SSH1/CTTN/WNT11/ADD1/ASAP3/ARHGAP28/PXN/PLEKHG2/ABL1/NRP1/WASHC2A/PPM1F/TRIOBP/PICK1/RGCC/CORO2B/SFRP1/ARHGEF10/ARHGEF18/MET/MEGF9/TGFBR1/KANK1/CRACD/BST1/NEDD9/SEMA5A/PDGFRB/ECT2/SPTBN1/CCDC88A/ALMS1/RGS4…	197
GO:0048771	tissue remodeling	100/7994	143/14868	5.39162478612357e-05	0.0014722	0.00116324	WNT16/SYT7/CAPN1/NCDN/FLT4/FOXC1/ATG5/ROCK1/TFRC/SEMA3C/RAB7A/GPR137B/CEACAM1/MEF2C/SNX10/MMP2/P2RX7/TF/SUCO/HIF1A/RASSF2/JAG1/TIMP1/SFRP1/IL7/TGFB1/RAB3D/PTN/CAV1/HOXA3/LIPA/NFKB1/TCIRG1/IL23A/VDR/THBS4/NPR3/ACVR2B/IGFBP5/EPAS1/LEPR/TNFAIP3/GDF5/LIF/PPARG/GNAT2/NOTCH2/ROCK2/MDM2/GPNMB/PPP3CA/ACVRL1/DEF8/TP53/TNFRSF11A/P3H4/EPHA2/CTSK/DOCK5/EDNRA/ADAM8/GJA1/UBASH3B/PRKCA/LRRK1/PPARGC1B/MMP14/ACE/…	100
GO:1901989	positive regulation of cell cycle phase transition	75/7994	103/14868	5.41788062205557e-05	0.0014722	0.00116324	KMT2E/CUL3/RRM2B/THOC1/ANAPC5/CDC6/CDC23/CDC7/THOC5/FAM83D/RGCC/RAB11A/EZH2/RAD51C/CCND1/FBXO5/KLHL18/EIF4G1/CDC20/CCND2/CPSF3/VPS4B/STIL/MAD2L1BP/DLGAP5/HSPA2/CDC16/ANKRD17/CCNB1/CDC73/ANXA1/MDM2/RDX/TMOD3/RB1/CUL4A/CYP1A1/RPTOR/BRD4/APP/AKT1/DTL/DYRK3/EGFR/CDCA5/MEPCE/ADAM17/CENPJ/ADAMTS1/LSM11/NSMCE2/CUL4B/DDR2/CDC25A/STOX1/STXBP4/RRM1/MECP2/SIN3A/ZNF16/PLRG1/RRM2/MTBP/ATAD5/RCC2/MAPK15/NPM1/R…	75
GO:0016241	regulation of macroautophagy	108/7994	156/14868	5.42793837374384e-05	0.0014722	0.00116324	SLC25A5/DCN/CAPN1/CLEC16A/ATP6V1H/VPS13D/ATG5/LZTS1/GNAI3/VPS35/NEDD4/PIK3C3/SESN1/SNX5/SPTLC1/EXOC1/RNF31/SCFD1/WAC/SIRT1/SH3GLB1/TOM1/HMOX1/ATP6V1D/SPTLC2/HIF1A/PIM2/TSC2/RIPK2/BNIP3L/NOD1/MAPK8/ATG2A/AMBRA1/EPM2A/SNX4/ATP6V1A/RAB3GAP1/QSOX1/EXOC8/RAB3GAP2/PIK3CA/VPS26A/OPTN/CAPNS1/ATG14/WDR24/VPS13C/SNX6/SESN2/EXOC4/UBQLN1/USP30/MAP3K7/NPC1/TP53/AKT1/ATP6V1C2/RALB/RUBCN/ATG12/ATP6V1B2/C9orf72/…	108
GO:0140694	non-membrane-bounded organelle assembly	244/7994	384/14868	5.45690536710692e-05	0.00147336	0.00116416	CFLAR/FARP2/CSDE1/ZNF207/ANLN/BRCA1/TPR/ARHGEF5/MAPK9/MRTO4/PUM2/WNK1/RNF4/ASPM/DHX29/RHOA/MEF2A/KIF2A/JMJD6/WDR1/SMC1A/NLE1/CLASP1/FSCN1/WDR62/MLH1/NEBL/XRCC5/PIBF1/RPS5/CHMP2B/NOA1/MAPRE3/CHMP5/OGFOD1/AURKA/TPX2/RPLP0/KIF4A/CAPN3/EZR/SIX4/EIF5/MYBL2/CDS2/KIF3B/MAPRE1/CEP192/STAG2/FMR1/CENPT/USP10/CCP110/RAB11A/CEP152/SQLE/ARHGEF10/TNNT1/RPS19/LZTS2/BCCIP/SMC3/TRIM37/KPNB1/C1QBP/KAT2A/PRKAR1A/DD…	244
GO:0000724	double-strand break repair via homologous recombination	119/7994	174/14868	5.49480300808538e-05	0.00147691	0.00116696	KDM1A/RECQL/LIG3/REV3L/MBTD1/BRCA1/MRE11/RAD51/POLQ/TP53BP1/NUCKS1/ING3/ZFYVE26/MCM2/MCM6/RIF1/EXD2/PALB2/FUS/CDC45/ABL1/CDC7/MCM5/YY1/ZMYND8/SAMHD1/SMCHD1/RBBP8/NBN/MCM4/NSMCE4A/RAD51C/RECQL5/TIMELESS/MCM9/MCM3/BRD8/WDR48/PSMD14/SFPQ/MAD2L2/RPA2/SLF2/EPC1/SHLD2/MORF4L2/AP5S1/MCM8/HELB/YEATS4/INO80/POLN/GINS2/RPA1/FIGNL1/SLF1/TEX15/FBH1/RNF138/EPC2/ACTL6A/ACTR2/ZNF365/NABP2/BRCA2/POGZ/PARP1/MMS22…	119
GO:0060412	ventricular septum morphogenesis	35/7994	42/14868	5.63104049658855e-05	0.00150675	0.00119053	FGFR2/TGFBR3/WNT11/TGFB2/SMAD7/TGFBR1/BMPR1A/NSD2/WNT5A/HES1/ACVR1/SOX4/BMP4/FGFRL1/APLNR/TBX3/EGLN1/SMAD4/SLIT2/NOTCH1/SAV1/FZD1/RBM15/TGFBR2/HEYL/HEY1/NOS3/RBPJ/ROBO1/ZFPM2/ZFPM1/SLIT3/ROBO2/BMPR2/MIR17HG	35
GO:1902850	microtubule cytoskeleton organization involved in mitosis	111/7994	161/14868	5.68588674040398e-05	0.00151463	0.00119676	PAFAH1B1/PKD1/ZNF207/TACC3/SPAST/SPDL1/PARP3/TPR/MAP4/INTS13/EML1/RHOA/KIF2A/SMC1A/FBXW11/CLASP1/WDR62/PIBF1/CHMP2B/CHMP5/ZW10/AURKA/TPX2/NSFL1C/KIF4A/EFHC1/SUN2/MYBL2/RAE1/KIF3B/MAPRE1/CEP192/STAG2/RAB11A/ARHGEF10/FSD1/BCCIP/SMC3/KPNB1/CEP126/TTK/CHMP3/WRAP73/CDC20/NEK2/STAG1/PTPA/NEK6/VPS4B/STIL/SBDS/DLGAP5/GNAI1/MAP1S/CHMP1A/TUBG1/RAN/CCNB1/BORA/CDK5RAP2/NUMA1/KIF23/KIF11/TACC2/CENPE/PRICKLE1/…	111
GO:0016579	protein deubiquitination	66/7994	89/14868	5.8768221893668e-05	0.00155164	0.001226	ZRANB1/USP28/USP13/OTUD5/USP33/ITCH/CYLD/USP40/ATXN7L3/USP48/JOSD1/USP14/USP11/USP10/USP31/USP42/USP46/USP5/USP4/USP9Y/PSMD14/USP34/PARK7/UCHL5/TNFAIP3/UCHL3/COPS5/DESI2/USP45/STAMBP/USP22/USP9X/MINDY2/USP30/USP15/USP37/TANK/USP20/STAMBPL1/USP8/MINDY1/TNIP1/USP12/OTULIN/USP25/USP16/SPATA2/UBXN1/USP24/USP1/BAP1/OTUD4/VCP/OTUD1/ABRAXAS2/OTUB1/USP38/USP47/USP32/USP19/VCPIP1/EIF3F/SHMT2/USP7/OTUD7B/U…	66
GO:1900182	positive regulation of protein localization to nucleus	66/7994	89/14868	5.8768221893668e-05	0.00155164	0.001226	CREBBP/FYN/WWTR1/TPR/NGFR/IPO5/HYAL2/TFRC/FERMT2/PSEN1/RBM22/MAVS/JAK2/CARD10/EP300/UBR5/TGFB1/TYK2/GLI3/ZPR1/MAPK14/ECT2/CCT4/PARK7/TCP1/TARDBP/BMP4/GLIS2/SMO/TRIM28/SESN2/DKC1/RAN/CCT7/KAT7/YAP1/PARP9/AKT1/PARP1/PIK3R1/CCT6A/MEPCE/TCF7L2/CCT5/BAG3/ZIC1/CCT8/JAK1/CCT3/DTX3L/PRKCD/CCT2/PLK1/SMAD3/NMD3/TRIM8/EIF2AK3/NPM1/CACNB4/LIMK2/PRKD1/MCRS1/FLNA/SRC/CD2AP/IPO7	66
GO:0034248	regulation of amide metabolic process	288/7994	460/14868	6.12759424219365e-05	0.00159884	0.0012633	UPF1/CSDE1/SAMD4A/VIM/IFNGR1/SARS1/TPR/EIF2AK2/PUM2/RC3H2/EIF4B/SPHK2/ELAVL1/FECH/PKM/DHX29/ROCK1/PDK3/BCL3/ELP1/TCOF1/NCK2/IGF2BP2/PICALM/EIF4G3/PLD1/MLH1/TNRC6C/DDX1/PUM3/BZW1/GEMIN5/TUT7/DIS3/MTIF2/PPP1R15A/OGFOD1/MAPKAPK5/GCN1/AARS1/TNRC6A/PUS7/AGO1/MKNK2/POLDIP3/EIF3D/TNRC6B/ALKBH1/EIF5/PCIF1/MTG2/CSNK2A1/CDK5RAP1/FMR1/DNAJC3/EEF2K/GSPT1/EIF3E/AKT2/EIF3B/ABCA2/LARP4B/CASC3/RPS6KB1/C1QBP/SEPS…	288
GO:1902116	negative regulation of organelle assembly	37/7994	45/14868	6.14674926387706e-05	0.00159884	0.0012633	BRCA1/MAP4/MPHOSPH9/GDI2/SCFD1/USP10/CCP110/TRIM37/KAT2A/TBC1D30/MAK/KAT2B/WDR44/CDK5RAP2/YAP1/TCHP/SMAD4/AKT1/EVI5L/TBC1D7/FEZ1/PINK1/FEZ2/MTM1/NUPR1/TMEM39A/SMCR8/CEP97/CAV3/LIMK2/KIF24/LRRK2/LPAR1/NBDY/EHMT2/RBM14/SEC22B	37
GO:0000045	autophagosome assembly	78/7994	108/14868	6.18825523791572e-05	0.00159884	0.0012633	RB1CC1/IFT88/ATG5/VMP1/ATG2B/RAB7A/PIK3C3/PSEN1/ULK2/ATG16L1/NSFL1C/EFNB1/SCFD1/SH3GLB1/TOM1/MTMR3/ATG4A/TBC1D12/ATG2A/AMBRA1/TCIRG1/RAB23/SNX4/PIKFYVE/RAB3GAP1/MFN2/STX12/RAB3GAP2/ATG101/ATG4C/ATG14/ATG4D/TBC1D14/EPHB2/UBQLN1/STX17/RAB1A/MAP1LC3B/WDR45B/RALB/RAB5A/ATG3/ATG12/C9orf72/SNX30/FEZ1/PIP4K2A/BAG3/ATG10/PINK1/SNX7/TMEM41B/ATG16L2/FEZ2/MTM1/RAB33B/RAB43/UBXN2A/ATP2A2/TRAF6/ATG13/NUPR1/TM…	78
GO:0002062	chondrocyte differentiation	78/7994	108/14868	6.18825523791572e-05	0.00159884	0.0012633	HOXA11/SNAI2/RUNX3/FGFR3/MEF2C/GLG1/HIF1A/TRIP11/SMAD7/SMPD3/CCN4/TRPS1/SLC39A14/TGFB1/COMP/GLI3/TGFBR1/BMPR1A/ZBTB16/SOX6/WNT5B/MAPK14/EFEMP1/ATF2/MEF2D/CCN2/MSX2/SNX19/TGFBI/BMP4/SOX9/BMP2/GDF5/TWSG1/CHSY1/LOXL2/WNT2B/SOX5/ADAMTS7/CCN3/SULF1/PRKG2/BMPR1B/COL2A1/ACVRL1/RB1/ECM1/MBOAT2/WNT9A/OSR1/LNPK/NFIB/SERPINH1/HMGA2/EXT2/ADAMTS12/SLC26A2/NPR2/PKDCC/TGFBR2/GREM1/SMAD3/CTNNB1/LTBP3/COL3A1/AXIN…	78
GO:0006997	nucleus organization	93/7994	132/14868	6.18958660178583e-05	0.00159884	0.0012633	PAFAH1B1/DDX11/SPAST/TPR/NDC1/HIPK2/PSME4/NUP133/ACTR6/BAZ2A/CHMP2B/ZMPSTE24/SEH1L/CHMP5/NSFL1C/SRPK1/SIRT1/SUN2/VRK1/SUV39H1/NUP93/RPS19/ZPR1/NUP98/NUP107/RNF8/LMNB1/NUP155/FXR1/RTN4/KDM3A/CHMP3/NEK6/VPS4B/EPC1/TARDBP/NUP153/POLR1B/EMG1/NECTIN2/HABP4/SYNE1/CHMP1A/RRP8/H3-3B/VPS4A/USPL1/LPIN1/ETS1/GOLM1/SRPK2/TOR1B/TOR1A/NUMA1/NUP54/SERBP1/TOR1AIP1/DYRK3/CHMP7/CHEK1/SMARCA5/AHCTF1/PRKCA/NUP205/AF…	93
GO:0043112	receptor metabolic process	53/7994	69/14868	6.28616737821699e-05	0.00160704	0.00126978	ALS2/MYLIP/EHD3/CAPN1/FUT8/VAMP3/NEDD4/ITCH/PSEN1/EPS15/CHMP5/MTMR2/KIF16B/SH3GLB1/LGMN/TGFB1/ABCA2/PEX12/SNX25/BVES/PLEKHA3/RAB29/ECE1/OPTN/ARFGEF2/USP9X/PEX6/PEX1/LDLR/SORL1/AP1AR/PEX5/FURIN/MVB12A/PEX10/DTX3L/CAMLG/LMTK2/PEX2/CDK5/TBC1D16/FNTA/PCSK9/PTPN2/SCRIB/ANXA2/ZNRF3/ARAP1/PTPN1/PIK3R4/UVRAG/SMURF1/INPP5F	53
GO:0051403	stress-activated MAPK cascade	140/7994	209/14868	6.28776420825995e-05	0.00160704	0.00126978	WNT16/PAFAH1B1/NOX1/MAPK8IP2/MAP4K3/ZMYND11/HGF/RB1CC1/FAS/MAP2K3/FLT4/MAPK9/EIF2AK2/HIPK2/MAP2K4/MAP4K4/MAP3K13/HACD3/SEMA3A/DLG1/TRAF4/ITCH/PHLPP1/CYLD/GSTP1/MAP3K4/DNAJA1/MAP3K20/EZR/TGFB2/TREM2/GADD45B/CRKL/MAPK1/RASSF2/MID1/XIAP/AXIN1/RIPK2/IKBKB/STK3/NOD1/FKTN/MAPK8/DUSP3/MAP2K6/NFKB1/MAPK10/HIPK3/DUSP16/SASH1/MAPK14/DUSP22/PDCD10/WNT5A/STK25/ATF2/CCN2/DUSP1/COPS5/MAPK8IP1/UNC5CL/RAP2A/BMP4…	140
GO:0051983	regulation of chromosome segregation	88/7994	124/14868	6.30500180092227e-05	0.00160704	0.00126978	MAD1L1/CDC27/ZNF207/NCAPD2/TACC3/NCAPH2/CUL3/SPDL1/TPR/ARID1B/ANAPC4/PUM2/SMARCD1/CSNK2A2/RAD18/TRIP13/CHFR/SMARCE1/SMARCA2/ZW10/ANAPC5/MAP3K20/CDC6/CDC23/KLHL22/CSNK2A1/BCL7B/SMARCD2/NCAPG/FBXO5/TTK/KAT2B/MAD2L2/CDC20/ARID1A/CENPF/NEK6/DUSP1/NCAPH/ZWINT/MAD2L1BP/PCID2/DLGAP5/SMARCA4/PSMG2/PHF10/CDC16/DPF2/CCNB1/PUM1/APC/ACTL6A/SMC2/CDK5RAP2/NUMA1/KNL1/HECW2/CENPE/RB1/KIF2C/NUF2/DYNC1LI1/NCAPG2/M…	88
GO:0098727	maintenance of cell number	120/7994	176/14868	6.32906413926675e-05	0.00160704	0.00126978	BRD9/ARID4B/ELAVL1/SMARCD1/ASPM/SMC1A/SMARCE1/PCM1/RIF1/SMARCA2/REST/WDR47/KDM2B/MED15/BRMS1L/SALL4/JAG1/NKAP/RBBP7/SETD6/SFRP1/PTN/EZH2/BCL7B/KDM4C/BMPR1A/SMC3/KAT2A/DDX6/CNOT2/SUDS3/NR2E1/BICRAL/HES1/KDM3A/BCL9/PRRX1/HDAC1/ARID1A/PHF19/ZNF706/ZC3H13/NCOA3/SOX4/CNOT1/SOX9/SMARCA4/LIF/SMO/PHF10/RAF1/DPF2/LOXL2/CDC73/TUT4/TBX3/TAF5L/ACTL6A/SAP130/KLF4/MYC/YAP1/RTF1/TET1/SINHCAF/CUL4A/SS18/MTF2/DIS…	120
GO:0009411	response to UV	101/7994	145/14868	6.37693580848839e-05	0.00161234	0.00127397	KDM1A/CREBBP/SPRTN/MAP4K3/ERCC1/USP28/ERCC8/OPN3/POLD1/TMEM161A/FECH/HYAL2/BCL3/NEDD4/TIPIN/POLD3/UBE2A/SDF4/MAP3K4/MMP2/MAP3K20/NLRP1/MSH2/SIRT1/EP300/YY1/NFATC4/TIMP1/N4BP1/BMF/ERCC2/MAPK8/CCND1/MAPK14/MSH6/RO60/CAT/ZRANB3/POLK/CDKN1A/ZBTB1/EIF2AK4/INO80/UBE4B/PRKAA1/PCNA/CASP9/EIF2S1/GNAT2/DDB2/MDM2/REV1/MYC/BRCA2/CUL4A/TP53/AKT1/DTL/PARP1/RHBDD1/PIK3R1/GTF2H2/EGFR/TAF1/MMP3/PTPRK/MAPK13/CUL4B…	101
GO:0018394	peptidyl-lysine acetylation	51/7994	66/14868	6.52090609892436e-05	0.00163511	0.00129196	NFYA/MSL3/CREBBP/BAZ1B/BRCA1/PHF20/DIP2B/SIRT1/EP300/KAT2A/PPARGC1A/BRD8/KAT2B/KANSL3/SF3B1/SET/NFYB/MORF4L2/SOX4/DEK/YEATS4/PHF20L1/PRKAA1/MYBBP1A/MAP3K7/TAF5L/KAT7/ACTL6A/ESCO1/KAT14/SMARCA5/FLCN/DIP2A/PRKAA2/YEATS2/KLF15/DDX21/KAT5/TADA2B/MSL2/RUVBL1/SGF29/GATA2/RUVBL2/EP400/MSL1/SUPT3H/HDAC2/BAG6/MSL3P1/ERCC6	51
GO:0031297	replication fork processing	39/7994	48/14868	6.52182180015746e-05	0.00163511	0.00129196	BRCA1/DDX11/MRE11/BOD1L1/RAD51/NUCKS1/TIPIN/THOC1/EXD2/ATRX/SAMHD1/RBBP8/NBN/RAD50/ZRANB3/PCNA/FBH1/CDK9/ZNF365/DNA2/SMARCAL1/BARD1/BRCA2/PARP1/ETAA1/MMS22L/EME1/DONSON/TONSL/PRIMPOL/WRN/FAM111A/RFWD3/CENPX/ATR/ALYREF/TRAIP/FANCM/BLM	39
GO:0051261	protein depolymerization	76/7994	105/14868	6.78084793568846e-05	0.00169294	0.00133765	SPAST/CAPG/LIMA1/NAV3/KIF2A/WDR1/CLASP1/CAPZB/CARMIL1/WDR47/ADD1/TPX2/TRIOBP/MID1/CRACD/HSPA8/SEMA5A/APC2/SPTBN1/ARHGEF2/DNAJC6/CAMSAP2/VPS4B/KIF18A/PIK3CA/DSTN/VIL1/TMOD2/TTBK2/FGF13/MAP1S/MAP1B/VPS4A/NES/SWAP70/MICAL2/APC/MICAL1/CKAP2/TMOD1/RDX/TMOD3/SH3GL3/KATNB1/SH3GL1/KIF2C/GSN/ADD3/TWF1/EPS8/PLEKHH2/DMTN/SYNJ1/TAOK1/LMOD1/CLASP2/MID1IP1/CFL2/BMERB1/MAP1A/NCKAP5L/WASHC2C/SPTBN2/CKAP5/NCKAP5/…	76
GO:0007052	mitotic spindle organization	91/7994	129/14868	6.86092714258445e-05	0.0017058	0.00134781	PKD1/ZNF207/TACC3/SPAST/PARP3/TPR/MAP4/INTS13/EML1/RHOA/KIF2A/SMC1A/CLASP1/WDR62/PIBF1/CHMP2B/CHMP5/AURKA/TPX2/KIF4A/EFHC1/SUN2/MYBL2/RAE1/KIF3B/CEP192/STAG2/RAB11A/ARHGEF10/FSD1/BCCIP/SMC3/KPNB1/CEP126/TTK/CHMP3/WRAP73/CDC20/NEK2/STAG1/PTPA/NEK6/VPS4B/STIL/SBDS/DLGAP5/GNAI1/MAP1S/CHMP1A/TUBG1/RAN/CCNB1/BORA/NUMA1/KIF23/KIF11/TACC2/CENPE/PRICKLE1/CLTC/NUF2/PLK2/CHMP7/TACC1/EML3/CENPJ/CENPH/RACGAP…	91
GO:0110053	regulation of actin filament organization	162/7994	246/14868	7.00102610343061e-05	0.00173341	0.00136963	BAIAP2L1/TENM1/RNH1/CAPG/ARHGAP6/ARHGEF5/LIMA1/CYFIP2/NCKAP1/LIMCH1/ARFGEF1/RHOA/ROCK1/GBA2/NCK2/WDR1/FERMT2/CLASP1/ARHGEF10L/DLG1/PAK3/CAPZB/RAPGEF3/CARMIL1/SSH1/CTTN/WNT11/ADD1/ASAP3/ARHGAP28/PXN/PLEKHG2/ABL1/NRP1/WASHC2A/PPM1F/TRIOBP/PICK1/RGCC/CORO2B/SFRP1/ARHGEF10/ARHGEF18/MET/MEGF9/TGFBR1/KANK1/CRACD/SEMA5A/SPTBN1/CCDC88A/ALMS1/RGS4/CCN2/ABITRAM/SORBS3/PIK3CA/PREX1/MKKS/DSTN/CCR7/VIL1/CDC42…	162
GO:0040013	negative regulation of locomotion	194/7994	300/14868	7.23998630611046e-05	0.00178517	0.00141052	SEMA3F/NISCH/FUZ/DCN/SEMA3B/CD74/VCL/CTNNA1/ARID4B/ATP2B4/PTPRU/LIMCH1/NGFR/SP100/RHOA/NAV3/HYAL2/ST6GAL1/CLASP1/SEMA3A/SEMA3C/PTPN23/FBLN1/MEF2C/WNT11/OSBPL8/APOH/SEMA6A/NRP1/CARD10/PATZ1/HMOX1/BRMS1L/ZMYND8/JAG1/SMAD7/RBBP7/TIMP1/STK24/RGCC/SFRP1/IL27RA/TGFB1/WASL/SERPINE1/C5/ENG/KANK1/BMPR1A/GTPBP4/HDAC5/DUSP3/CORO1C/SUDS3/NEDD9/RIPOR2/SRF/DUSP22/SEMA5A/ARRDC3/DPYSL3/PDCD10/WNT5A/IGFBP5/NFE2L2…	194
GO:0097284	hepatocyte apoptotic process	19/7994	20/14868	7.35277852124305e-05	0.00180552	0.0014266	CFLAR/BID/STK4/STK3/PIK3CG/KRT18/ATF2/DNMT3A/H19/PRKAA1/RB1/IGF1R/GSN/ADAR/PRKAA2/ARF6/KRT8/BCL2L1/PPARA	19
GO:0031570	DNA integrity checkpoint signaling	94/7994	134/14868	7.39113708818458e-05	0.0018075	0.00142817	CRY1/BRCA1/MBTPS2/MRE11/USP28/RAD51/FOXN3/TP53BP1/TIPIN/GTSE1/THOC1/CDC14B/ORC1/UIMC1/MAP3K20/WDR76/CLSPN/CDC45/CDC6/MSH2/WAC/CDC5L/THOC5/TELO2/TTI1/E2F1/FBXO31/NBN/DOT1L/FZR1/CCND1/PRPF19/CDKN1B/TIMELESS/MAPK14/CCNG1/RAD1/NEK11/ATF2/FBXO6/SYF2/RPA2/CDKN1A/EIF2AK4/TTI2/CLOCK/TAOK3/RINT1/MDM2/RNASEH2B/BRIP1/DNA2/BARD1/PARP9/BRCA2/CUL4A/TICRR/MBTPS1/TP53/TIPRL/DTL/INTS7/ETAA1/FANCD2/PLK2/ATM/CHEK1/…	94
GO:1902749	regulation of cell cycle G2/M phase transition	79/7994	110/14868	7.64916940662146e-05	0.00186296	0.00147199	BRCA1/MBTPS2/MRE11/RRM2B/FOXN3/CHFR/CDC14B/ORC1/UIMC1/AURKA/CLSPN/CDC6/CDC7/RBBP8/RAB11A/NBN/FZR1/CDK6/RAD51C/CCND1/FBXO5/CCNG1/RAD50/MIIP/SYF2/CENPF/KIF14/VPS4B/CDKN1A/HSPA2/PKMYT1/VPS4A/CCNB1/TAOK3/RINT1/RNASEH2B/BARD1/NABP2/TICRR/MBTPS1/TP53/BRD4/APP/DTL/DYRK3/INIP/ATM/CHEK1/TAOK2/RAD17/PAXIP1/DONSON/NAE1/BRSK1/TAOK1/MRNIP/TOPBP1/CDC25A/RAD21/STOX1/ZFYVE19/PLK1/RRM1/MECP2/ATF5/SIN3A/AVEN/USP47…	79
GO:0071453	cellular response to oxygen levels	105/7994	152/14868	7.88505482678792e-05	0.00190901	0.00150837	CFLAR/NOX1/FAS/PIK3CB/HIPK2/FGFR2/PDK3/RORA/ENO1/KCNK2/TREM2/SIRT1/PICK1/HMOX1/MIEF1/HIF1A/SUV39H1/PGK1/RGCC/STUB1/EEF2K/SFRP1/NDRG1/BNIP3L/TGFB1/CAV1/TBL2/CBL/CDKN1B/PPARD/SLC29A1/STC2/CPEB4/FAM162A/ATP6V1A/ATF2/EPAS1/NFE2L2/EPHA4/DNMT3A/EGR1/PTGIS/GNGT1/PPARG/PRKAA1/ROCK2/UBQLN1/MAP3K7/MDM2/EGLN1/BRIP1/SCN2A/MYC/CPEB2/TMBIM6/NPEPPS/TP53/RPTOR/AKT1/CCNA2/NONO/NOTCH1/HYOU1/FOXO1/ADAM8/PDK1/SUV39H…	105
GO:0031503	protein-containing complex localization	116/7994	170/14868	7.90220329240827e-05	0.00190901	0.00150837	AP2B1/RALA/FUZ/IFT88/LRRC7/STAU2/LSG1/AP2S1/NDC1/AP3D1/PRKCZ/GRIPAP1/VPS35/CACNG4/DLG1/GPC4/PCM1/OPHN1/STX7/DLG3/XPO1/SEH1L/EPS15/DYNLL1/EZR/IFT74/IFT27/IFT52/KIF3B/SMAD7/VAC14/CLUAP1/RAB11A/WASL/SLC1A1/NUP88/MAK/MDN1/CEP72/LMNB1/DBN1/FXR1/IFT57/RAP1A/SSX2IP/IFT46/WDR35/IFT81/TTC21B/EFNB2/AKAP9/HIP1/SYNE1/RAN/TERF2/NUMB/DZIP1/LTV1/ADAM10/DYNC2LI1/ATAD1/ERBB2/WDPCP/RALB/OGT/TERF1/NACC2/ATM/CEP112/…	116
GO:0050807	regulation of synapse organization	142/7994	213/14868	7.96313214512919e-05	0.00191597	0.00151387	SEMA3F/ARHGAP33/MYCBP2/PAFAH1B1/CDKL5/FYN/STAU2/LZTS1/NTN1/NGEF/RHOA/ROCK1/GRIPAP1/VPS35/NEDD4/ADGRL1/GPC4/CTTNBP2/PAK3/PSEN1/MEF2C/CHMP2B/LZTS3/NRCAM/TREM2/ABL1/SIX4/RPS6KA5/NFATC4/ZMYND8/ADNP/SRPX2/EEF2K/PTPRS/WASL/ABHD17B/DVL1/DKK1/CNTNAP1/HSPA8/NECTIN1/CAPRIN2/NEDD9/MAPK14/MDGA1/DBN1/WNT5A/EIF4G1/TANC1/EPHA4/CDC20/NRP2/SRGN/RAB17/RAP2A/FLRT3/LRFN3/SIX1/ARHGAP22/EPHB2/LRP4/ADGRB3/EPHA7/CAPRIN1…	142
GO:0034329	cell junction assembly	246/7994	389/14868	8.0894466468698e-05	0.00193854	0.00153171	PLXND1/MYCBP2/SNAI2/PRKCH/SLC39A9/VCL/STAU2/CTNNA1/EPHA3/GPM6B/ARHGAP6/LAMA3/HDAC7/LZTS1/VMP1/LIMCH1/PKN2/NTN1/SLK/COL17A1/MYO9A/RHOA/ROCK1/SDK2/VPS35/MAP4K4/WDR1/CDH19/ACTN1/FERMT2/CLASP1/FSCN1/DLG1/GPC4/OPHN1/MEF2C/EPB41L3/CTTN/WNT11/NRCAM/ITGA6/SORBS1/ABL1/NRP1/CRKL/PPM1F/SIX4/ADNP/SMAD7/SRPX2/ARHGEF7/EEF2K/CORO2B/ZDHHC2/SFRP1/IKBKB/PTPRS/CAV1/CLDN15/MPDZ/RAPGEF1/DVL1/DKK1/CNTNAP1/DUSP3/RAPGEF…	246
GO:0051494	negative regulation of cytoskeleton organization	100/7994	144/14868	8.35916681960826e-05	0.00199517	0.00157645	BRCA1/CAPG/ARHGAP6/LIMA1/ARFGEF1/NAV3/CLASP1/CAPZB/CARMIL1/SSH1/WDR47/ADD1/TPX2/ARHGAP28/TRIOBP/PICK1/MAPRE1/MID1/ARHGEF7/NUBP1/CORO2B/ARHGEF18/MET/KANK1/TRIM37/KAT2A/CRACD/KAT2B/APC2/SPTBN1/ARHGEF2/CAMSAP2/PIK3CA/EML2/MKKS/VIL1/CGNL1/TMOD2/TTBK2/FGF13/PPFIA1/MAP1B/RHPN2/INPP5K/SWAP70/FHOD3/APC/CKAP2/TMOD1/CDK5RAP2/RDX/TMOD3/BBS4/KATNB1/SSH2/TBCD/SMAD4/PHLDB2/SLIT2/PIK3R1/GSN/ADD3/TWF1/EPS8/PLEKH…	100
GO:0061448	connective tissue development	167/7994	255/14868	8.48510232036421e-05	0.00200456	0.00158388	CFLAR/HOXA11/SOX8/PKD1/SNAI2/RUNX3/CD44/PUM2/DGAT2/HYAL2/FGFR3/EVC/ACAT1/RASAL2/MEF2C/ZMPSTE24/NCOA1/WNT11/GLG1/SIRT1/XBP1/SPTLC2/HIF1A/TRIP11/NFATC2/ZNF516/SMAD7/TIMP1/SMPD3/CCN4/TRPS1/SLC39A14/TGFB1/COMP/ITGB8/HOXA3/GLI3/TGFBR1/BMPR1A/ACTA2/LIPA/KAT2A/COL1A1/DHRS7B/PPARGC1A/ZBTB16/SOX6/WNT5B/PPARD/MAPK14/SRF/GHR/LOX/ARRDC3/SMAD5/PDGFRB/WNT5A/EFEMP1/ATF2/PRRX1/MEF2D/KLF7/CCN2/SATB2/MSX2/SNX19/TG…	167
GO:0043244	regulation of protein-containing complex disassembly	82/7994	115/14868	8.4993257448841e-05	0.00200456	0.00158388	UPF1/SPAST/CLEC16A/CAPG/LIMA1/ATG5/WNK1/NAV3/WDR1/CLASP1/CAPZB/CARMIL1/ZMPSTE24/WDR47/OGFOD1/ADD1/TPX2/IRAK3/TRIOBP/TOM1/MID1/GSPT1/SETX/CRACD/SEMA5A/APC2/SPTBN1/ARHGEF2/CAMSAP2/ETF1/PIK3CA/DSTN/VIL1/TMOD2/TTBK2/FGF13/MAP1S/MAP1B/NES/SWAP70/APC/CKAP2/TMOD1/RDX/TMOD3/IGF1R/KATNB1/RUBCN/ATG12/GSN/ADD3/TWF1/EPS8/PLEKHH2/DMTN/TAOK1/UBQLN4/LMOD1/CLASP2/EIF5A2/FYCO1/MID1IP1/CFL2/BMERB1/MAP1A/INSR/WASHC…	82
GO:1905037	autophagosome organization	82/7994	115/14868	8.4993257448841e-05	0.00200456	0.00158388	RB1CC1/IFT88/ATG5/VMP1/ATG2B/ZFYVE26/RAB7A/PIK3C3/PSEN1/ULK2/ATG16L1/NSFL1C/EFNB1/SCFD1/SH3GLB1/TOM1/MTMR3/ATG4A/SPG11/TBC1D12/ATG2A/AMBRA1/TCIRG1/RAB23/SNX4/PIKFYVE/RAB3GAP1/DNAJC16/MFN2/STX12/RAB3GAP2/ATG101/ATG4C/ATG14/ATG4D/TBC1D14/PIK3C2B/EPHB2/UBQLN1/STX17/RAB1A/MAP1LC3B/WDR45B/RALB/RAB5A/ATG3/ATG12/C9orf72/SNX30/FEZ1/PIP4K2A/BAG3/ATG10/PINK1/SNX7/TMEM41B/ATG16L2/FEZ2/MTM1/RAB33B/RAB43/UBXN…	82
GO:0002200	somatic diversification of immune receptors	54/7994	71/14868	8.6457059304776e-05	0.0020231	0.00159852	ERCC1/PARP3/FOXP3/POLQ/TP53BP1/TCF3/TFRC/MLH1/UNG/THOC1/RIF1/PTPRC/MSH2/YY1/CD40/SAMHD1/NBN/IL27RA/TGFB1/SUPT6H/NSD2/KMT5B/RNF8/MSH3/BCL6/MSH6/MAD2L2/TNFSF4/SHLD2/PMS2/CYREN/NDFIP1/CTNNBL1/SWAP70/LEF1/SLC15A4/HSPD1/DCAF1/ATM/XRCC4/DCLRE1C/PAXIP1/MCM3AP/ADAR/RNF168/STAT6/EXO1/LIG4/CLCF1/ATAD5/HMCES/NHEJ1/EXOSC6/PRKDC	54
GO:0003281	ventricular septum development	54/7994	71/14868	8.6457059304776e-05	0.0020231	0.00159852	AP2B1/PRDM1/FGFR2/TGFBR3/WNT11/HECTD1/TGFB2/TRIP11/SALL4/SMAD7/SALL1/HOXA13/TGFBR1/BMPR1A/NSD2/PTK7/WNT5A/HES1/ACVR1/CNTRL/SOX4/BMP4/FGFRL1/APLNR/TBX3/MDM2/EGLN1/GATA4/SMAD4/CCN1/LMO4/SLIT2/NOTCH1/SAV1/FZD1/RBM15/TGFBR2/HEYL/HEY1/NOS3/FRS2/DCTN5/RBPJ/LUZP1/ROBO1/ZFPM2/HEG1/ZFPM1/SLIT3/ROBO2/MDM4/BMPR2/MIR17HG/MATR3	54
GO:1903829	positive regulation of protein localization	276/7994	441/14868	8.98514814999448e-05	0.00208362	0.00164634	CFTR/CREBBP/ITGA3/TMEM132A/MARK4/NADK/TENM1/FYN/ATP2C1/RUFY3/WWTR1/PRKCH/CENPQ/PIAS1/RIPOR1/EPHA3/TPR/ARHGEF5/ATP2B4/TM7SF3/NGFR/IPO5/PRKCZ/HYAL2/ACSL4/VPS35/CSNK2A2/TFRC/FERMT2/SRI/DLG1/PTPN23/GPR137B/PCM1/SAR1A/RAPGEF3/EPB41L2/PSEN1/AACS/C1QTNF3/GSK3B/SSH1/RBM22/HUWE1/DNM1L/GNA11/EDEM2/MAVS/P2RX7/RNF31/EZR/TGFB2/SORBS1/TREM2/JAK2/SH3GLB1/ZDHHC8/CARD10/HPS4/MIEF1/EP300/PPM1A/HIF1A/VRK1/TM9SF4/PG…	276
GO:0035728	response to hepatocyte growth factor	15/7994	15/14868	9.01641880206238e-05	0.00208362	0.00164634	GCLC/HGF/GCLM/BCAR1/NRP1/LGMN/GAB1/CREB1/MED1/VIL1/APPL2/ADAMTS12/APPL1/CRK/RELA	15
GO:0060411	cardiac septum morphogenesis	52/7994	68/14868	9.07807231866201e-05	0.00208362	0.00164634	MKS1/FGFR2/TGFBR3/SEMA3C/WNT11/TGFB2/NRP1/JAG1/SMAD7/DNAH11/TGFBR1/ENG/BMPR1A/NSD2/WNT5A/HES1/ACVR1/NRP2/MSX2/SOX4/BMP4/FGFRL1/SMO/NOTCH2/APLNR/TBX3/MDM2/EGLN1/GATA4/TP53/SMAD4/CCN1/SLIT2/NOTCH1/SAV1/FZD1/DHRS3/RBM15/TGFBR2/HEYL/HEY1/NOS3/RBPJ/ROBO1/ZFPM2/CHD7/ZFPM1/SLIT3/ROBO2/PARVA/BMPR2/MIR17HG	52
GO:0019827	stem cell population maintenance	117/7994	172/14868	9.07896905150485e-05	0.00208362	0.00164634	BRD9/ARID4B/ELAVL1/SMARCD1/ASPM/SMC1A/SMARCE1/PCM1/RIF1/SMARCA2/REST/WDR47/KDM2B/MED15/BRMS1L/SALL4/JAG1/NKAP/RBBP7/SETD6/SFRP1/PTN/BCL7B/KDM4C/BMPR1A/SMC3/KAT2A/DDX6/CNOT2/SUDS3/NR2E1/BICRAL/HES1/KDM3A/BCL9/PRRX1/HDAC1/ARID1A/PHF19/ZNF706/ZC3H13/NCOA3/SOX4/CNOT1/SOX9/SMARCA4/LIF/SMO/PHF10/RAF1/DPF2/LOXL2/CDC73/TUT4/TBX3/TAF5L/ACTL6A/SAP130/KLF4/MYC/YAP1/RTF1/TET1/SINHCAF/CUL4A/SS18/MTF2/DIS3L2/F…	117
GO:0021543	pallium development	117/7994	172/14868	9.07896905150485e-05	0.00208362	0.00164634	KDM1A/PAFAH1B1/POMT2/TACC3/UBA6/PHLPP2/SYNE2/ATP2B4/CDON/ASPM/RHOA/CSNK2A2/WDR62/PSEN1/GSK3B/NCOA1/WDR47/ATG16L1/POMGNT1/XRN2/LAMB1/EFHC1/CRKL/SUN2/HIF1A/PTPRS/CDK6/OGDH/EZH2/GLI3/ZMIZ1/YWHAE/MDGA1/NR2E1/SRF/FXR1/RTN4/HDAC1/SLC2A1/KIF14/BBS2/MKKS/FOXP2/SMO/FXR2/FGF13/NSUN5/RARA/RAN/BTBD3/BCAN/LARGE1/SLC38A2/NARS1/EMX1/TRA2B/SCN2A/DAB2IP/TUBB2A/TUBB2B/TACC2/ATIC/LEF1/PEX5/IGF1R/BBS4/DLX1/SLIT2/EIF…	117
GO:0021987	cerebral cortex development	85/7994	120/14868	9.32100057453643e-05	0.00213097	0.00168376	KDM1A/PAFAH1B1/TACC3/SYNE2/CDON/ASPM/RHOA/CSNK2A2/WDR62/PSEN1/GSK3B/NCOA1/WDR47/LAMB1/EFHC1/CRKL/SUN2/HIF1A/PTPRS/GLI3/ZMIZ1/YWHAE/MDGA1/NR2E1/RTN4/SLC2A1/KIF14/BBS2/MKKS/FOXP2/SMO/FGF13/NSUN5/BTBD3/SLC38A2/NARS1/EMX1/TRA2B/DAB2IP/TUBB2A/TUBB2B/TACC2/ATIC/PEX5/BBS4/SLIT2/EGFR/MCPH1/TACC1/DIXDC1/LRP8/GART/PEX13/DISC1/EOMES/SUN1/CDK5/TSC1/NDEL1/BMERB1/CRK/TUBA1A/TRAPPC9/CTNNB1/COL3A1/CEP120/MECP2/R…	85
GO:0034976	response to endoplasmic reticulum stress	168/7994	257/14868	9.35898875987732e-05	0.00213149	0.00168417	CFTR/RHBDD2/MBTPS2/ERP44/HSPA5/EIF2AK2/USP13/NCK2/SEL1L/AFF4/ATP2A3/DNAJC10/GSK3B/PPP1R15A/EDEM2/ERP29/SIRT1/ABL1/ERMP1/XBP1/FOXRED2/PSMC6/TRIB3/USP14/DNAJC3/UGGT2/STUB1/BFAR/UBXN8/PPP2CB/SGTA/CAV1/NOD1/TBL2/CREB3/ERLIN1/TMEM33/CCND1/UBE4A/MAN1A1/CERT1/FAF2/THBS4/RASGRF2/STC2/EIF4G1/NFE2L2/PARK7/EDEM3/FBXO6/CTH/MAN1C1/TXNDC12/ATF6/UFM1/SERP1/APAF1/CLU/TNFRSF10B/TARDBP/COPS5/TRIM25/HERPUD2/VAPB/TM…	168
GO:0001933	negative regulation of protein phosphorylation	175/7994	269/14868	9.9694612413634e-05	0.0022454	0.00177417	DBNDD1/PRKAR2B/IBTK/SPAG9/MLXIPL/MVP/WWTR1/HGF/PIK3CB/IPO5/PRKCZ/HYAL2/LRP6/NCK2/TRIB2/DNAJC10/FBLN1/CEACAM1/PSEN1/PTPRC/PIBF1/GSTP1/DNAJA1/RTRAF/IRAK3/SIRT1/ABL1/CRKL/PPM1F/GSKIP/ADNP/TRIB3/RASSF2/CDK5RAP1/SMAD7/DNAJC3/PARD6A/TSC2/SFRP1/CACTIN/TGFB1/RASIP1/PPP2R1A/CAV1/PRKAG2/ENG/DVL1/DKK1/DUSP3/PRKAR1A/CBL/HIPK3/CORO1C/DUSP16/CDKN1B/STK38/PPP2R5D/DUSP22/NNT/PDE4D/PRKAR2A/EIF4G1/ERRFI1/PARK7/DUS…	175
GO:0071375	cellular response to peptide hormone stimulus	175/7994	269/14868	9.9694612413634e-05	0.0022454	0.00177417	GCLC/CFLAR/PIK3C2A/CPS1/HDAC9/ARID1B/BCAR1/PKM/PRKCZ/ROCK1/NUCKS1/ATP2B1/SREBF1/CEACAM1/GSK3B/NCOA1/RAB10/SNX5/PXN/OSBPL8/CDC6/SORBS1/SIRT1/JAK2/MAPK1/XBP1/RANGAP1/SOS2/TRIB3/LPIN2/TSC2/EEF2K/ZNF106/SLC39A14/LEPROTL1/AKT2/TYK2/CAV2/CAV1/GRB10/KANK1/SHOC2/RPS6KB1/HDAC5/PRKAR1A/NFKB1/GAB1/GHR/KAT2B/GNAI2/NCL/STAT1/SOS1/NFE2L2/PIK3R3/RHOQ/IDE/GOT1/SOCS2/PIK3CA/INHBA/NR4A1/NCOA5/INSIG2/STAT5A/ASS1/MA…	175
GO:0043542	endothelial cell migration	138/7994	207/14868	9.9720399608627e-05	0.0022454	0.00177417	PLXND1/PIK3C2A/DCN/SNAI2/ADGRA2/GRN/MAP2K3/FLT4/HDAC9/BCAR1/PIK3CB/ATP2B4/HDAC7/SP100/RHOA/SCARB1/FGFR1/FAP/CEACAM1/MEF2C/PXN/APOH/SIRT1/ABL1/NRP1/CARD10/PATZ1/HMOX1/MYH9/LGMN/HIF1A/CD40/SRPX2/RGCC/GPI/PRKD2/TGFB1/PIK3CG/PTN/MET/TGFBR1/HDAC5/FBXW7/ATP5F1B/SASH1/NR2E1/SRF/SEMA5A/SPARC/PDCD10/WNT5A/FOXP1/NFE2L2/LGALS8/AKT3/PIK3R3/NRP2/PIK3CA/GIPC1/NR4A1/PLCG1/EFNB2/ID1/AMOT/RRAS/STAT5A/RHOJ/AAMP/PP…	138
GO:0010812	negative regulation of cell-substrate adhesion	42/7994	53/14868	0.000103087	0.00231248	0.00182718	ARHGAP6/RHOA/MAP4K4/FBLN1/JAG1/CORO2B/SERPINE1/KANK1/COL1A1/CORO1C/GCNT2/DUSP22/BCL6/GBP1/ACTN4/THBS1/AP1AR/ACVRL1/TBCD/ADAM15/PHLDB2/PIK3R1/RASA1/CASK/NOTCH1/SPOCK1/FZD7/MMP14/DMTN/CLASP2/MELTF/DLC1/PTEN/FZD4/ACER2/RCC2/EFNA5/NF2/SPRY4/AJAP1/NF1/SRC	42
GO:0034614	cellular response to reactive oxygen species	96/7994	138/14868	0.000103651	0.00231642	0.00183029	FYN/HGF/GLRX2/MAPK9/MAP2K4/TOP2B/MMP2/PXN/SIRT1/ABL1/MAPK1/SMPD3/MET/EZH2/SETX/MAPK8/PLEKHA1/PPIF/PEX12/SOD3/CAMKK2/SOD2/PDCD10/ECT2/FOXP1/STK25/NFE2L2/PARK7/TNFAIP3/PKD2/CAT/TRAP1/H19/GCH1/PRKAA1/PCNA/OSER1/AGAP3/ANXA1/MDM2/RIPK1/IL18BP/CYP1B1/PEX5/FBLN5/TPM1/CBX8/SOD1/TRPM2/AKT1/PEX14/RHOB/EGFR/ATM/MMP3/FER/PTPRK/PPARGC1B/AIFM1/MAPK13/PEX10/FANCC/PINK1/DDR2/PEX13/PRKCD/PEX2/NOS3/ATP7A/PRDX3/STA…	96
GO:0071496	cellular response to external stimulus	202/7994	315/14868	0.000107698	0.00239788	0.00189465	GCLC/CREBBP/LAMP2/VPS41/MYH13/MLXIPL/HFE/SNAI2/GLRX2/RRAGD/FAS/CLEC16A/RIPOR1/HSPA5/EIF2AK2/ATG5/CASP8/MAP2K4/ASNS/SREBF1/NUAK1/PLD1/USP33/PIK3C3/SESN1/PTPRC/RRAGB/NCOA1/SEH1L/WNT11/P2RX7/GCN1/TNRC6A/MAP3K1/SIRT1/SH3GLB1/MAPK1/DEPDC5/PICK1/XBP1/MTMR3/EP300/CD40/ADNP/SUV39H1/PHEX/STK24/WDR59/TSC2/SLC7A5/PIEZO1/TMEM87A/SFRP1/GDAP1/TNFRSF10A/PLIN3/PRKAG2/TBL2/ENG/MAPK8/RPS6KB1/COL1A1/NFKB1/HSPA8/CBL…	202
GO:0008360	regulation of cell shape	91/7994	130/14868	0.000108468	0.00240393	0.00189943	PLXND1/FYN/PLEKHO1/HEXB/WDR1/MARK2/FERMT2/DLG1/PLXNA2/EPB41L3/ZMPSTE24/EZR/BAMBI/PALM/MYH9/COCH/MYL12A/FGD1/ARHGEF18/MYH14/BVES/TBCCD1/PLXNA1/FN1/RHOU/RHOQ/GNA13/SEPTIN7/RHOJ/VIL1/CDC42EP1/STRIP2/MKLN1/DIAPH1/WASF3/MYH10/ANXA1/RDX/SHROOM3/FGD4/TPM1/WDPCP/LIMD1/MYO10/RASA1/PHIP/ARHGAP18/SH3KBP1/MSN/FAM171A1/GAS2/TAOK2/EPS8/CFDP1/PALM2AKAP2/FMNL2/F11R/DMTN/CDC42SE2/ARHGAP35/FMNL3/FBLIM1/CDC42EP3/PL…	91
GO:0016050	vesicle organization	219/7994	344/14868	0.000108775	0.00240393	0.00189943	SNX11/ALS2/VPS41/PAFAH1B1/VTA1/SYT7/CUL3/PI4K2B/ZFYVE16/ATP6V1H/VAMP3/TRAPPC3/PTPRN/AP3D1/SYT1/RAB27A/AP3M2/AP1M1/PICALM/RAB7A/SEC31B/SAR1A/STX7/CHMP2B/EPS15/CHMP5/SNX10/P2RX7/HOOK2/SNAP29/HPS4/AP1B1/TOM1/ATP6V1D/SEC23A/SEC23B/ASIP/VAPA/SYP/EEA1/RAB11A/SPG11/VPS18/BLOC1S6/LAPTM4B/ANKRD27/AKT2/BET1/ATP6V0A4/CAV2/CAV1/STX1A/WASL/GBF1/GOSR2/GOSR1/RAB34/CLCN3/HPS5/CORO1C/STX2/FBXO5/GOLPH3/TRAPPC13/SE…	219
GO:0097193	intrinsic apoptotic signaling pathway	189/7994	293/14868	0.000109686	0.00241513	0.00190828	KDM1A/NOX1/E2F2/FYN/PLAUR/BRCA1/BID/SNAI2/CD74/CD44/TNFRSF1B/BCLAF1/CUL3/USP28/RRM2B/PIK3CB/FNIP2/CUL1/HIPK2/TMEM161A/MAP2K4/BCL3/NCK2/ATP2A3/ENO1/MLH1/DNAJC10/TP73/CYLD/DNAJA1/PPP1R15A/DNM1L/PPP1R13B/ERP29/CDIP1/MSH2/TREM2/SIRT1/JAK2/ABL1/PRODH/PPM1F/XBP1/FBXO7/EP300/HIF1A/GSKIP/NFATC4/TRIB3/E2F1/STK24/NBN/ERCC2/URI1/GSDME/CAV1/CREB3/CUL2/PPIF/SEPTIN4/FBXW7/SOD2/PDCD10/HTRA2/STK25/ATF2/NFE2L2/MS…	189
GO:0034502	protein localization to chromosome	81/7994	114/14868	0.000114058	0.00249298	0.00196979	JARID2/CENPQ/SPDL1/PARP3/WAPL/RNF4/XRCC5/ATRX/ZW10/ESR1/TINF2/MSH2/VRK1/ZMYND8/CTCF/ACD/EZH2/TNKS2/MCM9/TTK/CCT4/RPA2/SLF2/TCP1/MCM8/POT1/GNL3L/DKC1/RPA1/WBP2/TERF2/SLF1/PPHLN1/CCT7/CDK9/KNL1/LEF1/NABP2/BRCA2/RB1/PARP1/MMS22L/CCT6A/CHMP7/TERF1/CCT5/ZNF827/XRCC4/BUB3/CCT8/BUB1B/TONSL/MRNIP/LRWD1/LEMD2/CCT3/SPDYA/GNL3/TASOR/NIPBL/RAD21/SPIDR/VCP/CCT2/TERF2IP/PLK1/ESCO2/TRAPPC12/MTBP/TNKS/ZWILCH/ATR…	81
GO:2000278	regulation of DNA biosynthetic process	81/7994	114/14868	0.000114058	0.00249298	0.00196979	HGF/PARP3/JADE2/RFC2/JADE1/XRCC5/KCNK2/MAP3K4/MAPKAPK5/HNRNPC/TINF2/MAPK1/JADE3/RGCC/ACD/PRKD2/TNKS2/STN1/PTGES3/RFC5/PDGFRB/XRN1/CCT4/NEK2/TCP1/TENT4B/HNRNPA2B1/CDKN1A/GFER/CHTF18/POT1/GNL3L/DKC1/NFATC1/TERF2/PCNA/RFC3/NAT10/CCT7/KAT7/KLF4/NIBAN2/DSCC1/MYC/CYP1B1/FGF2/ACVRL1/PIF1/PARN/TP53/NVL/CCNA2/NAF1/CCT6A/HMBOX1/TERF1/ANKRD1/ATM/CHEK1/CCT5/NEK7/CCT8/FGFR4/USP1/CCT3/RFC4/CCT2/GREM1/CTNNB1/IN…	81
GO:0045936	negative regulation of phosphate metabolic process	213/7994	334/14868	0.000115668	0.00251894	0.0019903	DBNDD1/PRKAR2B/IBTK/SPAG9/MLXIPL/MVP/WWTR1/HGF/PIK3CB/IPO5/PPP2R5A/PRKCZ/ROCK1/HYAL2/LRP6/NCK2/TRIB2/DNAJC10/FBLN1/CEACAM1/PSEN1/PTPRC/GSK3B/PIBF1/GSTP1/DNAJA1/PPP1R15A/RTRAF/DYNLL1/IRAK3/TGFB2/SIRT1/ABL1/CRKL/PPM1F/GSKIP/ADNP/TRIB3/RASSF2/CDK5RAP1/SMAD7/DNAJC3/PARD6A/TSC2/SFRP1/IKBKB/URI1/CACTIN/TGFB1/RASIP1/PPP2R1A/CAV1/GRB10/PRKAG2/ENG/ABCA2/DVL1/DKK1/DUSP3/PRKAR1A/YWHAE/CBL/HIPK3/CORO1C/DUSP1…	213
GO:0007369	gastrulation	119/7994	176/14868	0.000118638	0.00257422	0.00203398	DVL2/HOXA11/ITGA3/PHLDB1/CUL3/LAMA3/FOXC1/WNK1/FGFR2/CLASP1/ITGA8/ITGB5/WNT11/MMP2/KIF16B/LAMB1/DLD/HIRA/HNF4A/SUPT20H/MMP15/AXIN1/EYA1/SFRP1/GPI/MEGF8/DVL1/BMPR1A/DKK1/PRKAR1A/UGDH/WNT5B/COL12A1/SRF/WNT5A/ACVR2B/EPB41L5/ACVR1/ITGA4/FN1/WLS/ZBTB17/SYF2/MMP8/DUSP1/DUSP4/ACVR2A/INHBA/SNAI1/BMP4/MKKS/AMOT/AHDC1/TWSG1/COL5A1/EXOC4/ITGB4/CDC73/APLNR/COL4A2/KLF4/RPS6/RTF1/DUSP5/ITGAV/LEF1/PRICKLE1/ARMC…	119
GO:0044089	positive regulation of cellular component biogenesis	288/7994	463/14868	0.000119619	0.00258612	0.00204338	DHX33/RALA/BAIAP2L1/MARK4/TENM1/FUZ/ANLN/ERCC1/BID/PHLDB1/IFT88/STAU2/TPR/ARHGEF5/MAPK9/FNIP2/NCKAP1/LIMCH1/RHOA/NAV3/ROCK1/PPP2R5B/NCK2/MAP4K4/TFRC/FERMT2/CLASP1/ARHGEF10L/FSCN1/DLG1/RAB7A/RAPGEF3/CARMIL1/GSK3B/CTTN/WNT11/MAVS/P2RX7/PXN/ABL1/SH3GLB1/NRP1/PALM/PPM1F/PSMC6/PLEK2/ZMYND8/ADNP/FERMT1/MAPRE1/FMR1/SRPX2/RGCC/SMPD3/STUB1/EEF2K/PIEZO1/CCP110/BMF/SFRP1/ARHGEF10/MED25/TGFB1/RASIP1/CAV1/MET…	288
GO:0099175	regulation of postsynapse organization	69/7994	95/14868	0.000121473	0.00261671	0.00206756	SEMA3F/ARHGAP33/PAFAH1B1/CDKL5/FYN/STAU2/LZTS1/NGEF/VPS35/PAK3/PSEN1/CHMP2B/LZTS3/NRCAM/RPS6KA5/ZMYND8/EEF2K/PTPRS/WASL/ABHD17B/DVL1/HSPA8/CAPRIN2/NEDD9/DBN1/WNT5A/TANC1/EPHA4/NRP2/SRGN/ARHGAP22/EPHB2/EPHA7/CAPRIN1/ABHD17C/ADAM10/ABI2/PPFIA2/AKT1/HOMER1/ASAP1/PTPRD/TIAM1/LRP8/SHANK2/DISC1/PDLIM5/CDK5/ROR2/IL1RAPL1/NLGN1/ZNF804A/CDH2/TANC2/PTEN/PRNP/LRFN4/DHX36/BAIAP2/GRID1/LRRK2/RELN/IL1RAP/NF1/S…	69
GO:1901653	cellular response to peptide	207/7994	324/14868	0.000122764	0.00263087	0.00207874	GCLC/CFLAR/FYN/PIK3C2A/DDX11/CPS1/VIM/HDAC9/ARID1B/BCAR1/NGFR/PKM/PRKCZ/ROCK1/NUCKS1/ATP2B1/SREBF1/CEACAM1/PSEN1/GSK3B/NCOA1/RAB10/CHMP5/SNX5/PXN/ICAM1/OSBPL8/CDC6/SORBS1/TREM2/SIRT1/JAK2/MAPK1/XBP1/RANGAP1/SOS2/LGMN/TRIB3/LPIN2/SMPD3/TSC2/EEF2K/ZNF106/RIPK2/SLC39A14/LEPROTL1/AKT2/TYK2/CAV2/CAV1/GRB10/NOD1/KANK1/SHOC2/RPS6KB1/HDAC5/PRKAR1A/NFKB1/GAB1/KLF3/TIMELESS/GHR/KAT2B/GNAI2/NCL/ITGA4/STAT1/…	207
GO:0010507	negative regulation of autophagy	62/7994	84/14868	0.000123396	0.00263087	0.00207874	HGF/RRAGD/CLEC16A/TAB2/WNK1/LZTS1/CTSA/KDM4A/RRAGB/SCFD1/TREM2/KLHL22/HMOX1/EP300/TSC2/SLC7A5/HERC1/BMF/MTMR9/RASIP1/MET/EIF4G2/DAP/EIF4G1/QSOX1/LEPR/RRAGC/PIK3CA/TBC1D14/USP30/GATA4/NPC1/TP53/RPTOR/FOXK2/AKT1/MCL1/RUBCN/TLK2/FEZ1/TAB3/PINK1/UBQLN4/FOXK1/TSC1/STAT3/FEZ2/MTM1/BCL2/NUPR1/TMEM39A/SMCR8/WDR6/RNF41/LRRK2/MAGEA6/MTOR/EHMT2/STK38L/MAGEA3/CPTP/SEC22B	62
GO:0006403	RNA localization	128/7994	191/14868	0.000123453	0.00263087	0.00207874	UPF1/MVP/ZC3H3/NUP160/NSUN2/STAU2/TPR/PUM2/ZC3H11A/NDC1/WNK1/NUP133/IGF2BP2/THOC1/XPO1/SEH1L/RTRAF/ALKBH5/NUP50/NUP188/POLDIP3/THOC5/YY1/RAE1/PRPF6/FMR1/NUP93/PIH1D1/FUBP3/CASC3/KPNB1/NUP88/SUPT6H/NUP98/NUP107/QKI/NUP155/NCBP2/CCT4/SRSF7/SMG7/ZNHIT6/GLE1/NRDE2/NUP43/TCP1/KHDRBS1/FYTTD1/HNRNPA2B1/XPO5/NUP153/NUP85/THOC2/PCID2/ZFP36/DKC1/RFTN1/NUP210/RAN/CCT7/DHX9/IGF2BP3/NCBP1/PNPT1/LRPPRC/SSB/NUP…	128
GO:0007033	vacuole organization	146/7994	221/14868	0.000124284	0.00263916	0.00208529	SYT7/RB1CC1/GRN/IFT88/ATP6V1H/HEXB/ATG5/VMP1/ATG2B/VPS35/ZFYVE26/RAB7A/PIK3C3/PSEN1/ULK2/CHMP2B/ATG16L1/CHMP5/NSFL1C/P2RX7/EFNB1/SCFD1/HOOK2/SH3GLB1/HPS4/TOM1/MTMR3/ATP6V1D/ATG4A/CLN5/NAGPA/SPG11/VPS18/LAPTM4B/TMEM106B/LIPA/TBC1D12/NAGLU/RAB34/ATG2A/AMBRA1/TCIRG1/GNPTAB/RAB23/FIG4/MAN2A1/ARSB/SNX4/ATP6V1A/PIKFYVE/CHMP3/RAB3GAP1/ATF2/DNAJC16/MFN2/STX12/ATP10B/RAB3GAP2/RAB14/VPS4B/ATG101/ATG4C/ATG1…	146
GO:0003279	cardiac septum development	74/7994	103/14868	0.000125333	0.00265199	0.00209543	PLXND1/AP2B1/MKS1/ADAMTS6/PRDM1/FGFR2/TGFBR3/NDST1/SEMA3C/WNT11/HECTD1/TGFB2/NRP1/TAB1/TRIP11/SALL4/JAG1/SMAD7/SALL1/DNAH11/HOXA13/TGFBR1/ENG/BMPR1A/NSD2/PTK7/WNT5A/HES1/ACVR1/NRP2/CNTRL/MSX2/SOX4/BMP4/FGFRL1/SMO/NOTCH2/APLNR/TBX3/MDM2/EGLN1/GATA4/TP53/SMAD4/CCN1/LMO4/SLIT2/ANK2/NOTCH1/SAV1/FZD1/MAML1/DHRS3/RBM15/TGFBR2/HEYL/HEY1/NOS3/FRS2/DCTN5/RBPJ/LUZP1/ROBO1/ZFPM2/CHD7/HEG1/ZFPM1/SLIT3/ROBO2/…	74
GO:0051168	nuclear export	111/7994	163/14868	0.000126846	0.00267453	0.00211324	UPF1/PKD1/NUP160/RANBP3/NSUN2/LSG1/TPR/ZC3H11A/WNK1/SP100/NUP133/THOC1/RAPGEF3/GSK3B/XPO1/RBM22/ALKBH5/NUP188/POLDIP3/THOC5/RANGAP1/DESI1/PPM1A/RAE1/FMR1/NUP93/TGFB1/LZTS2/CASC3/NUP88/YWHAE/SUPT6H/NUP98/DUSP16/CDKN1B/NUP107/MDN1/HSPA9/NUP155/NCBP2/PARK7/SMG7/GLE1/NRDE2/KHDRBS1/FYTTD1/HNRNPA2B1/CSE1L/XPO5/ATXN1/NUP153/NUP85/THOC2/PCID2/XPO7/RAN/XPO4/LTV1/MDM2/DHX9/WASHC4/NCBP1/CTDSPL2/BARD1/SSB/RI…	111
GO:2000058	regulation of ubiquitin-dependent protein catabolic process	114/7994	168/14868	0.000130019	0.00273177	0.00215847	GCLC/ANKIB1/HFE/NUB1/RNF14/PIAS1/RNF19A/MAPK9/HIPK2/CSNK2A2/TRIB2/CHFR/ARAF/UBE2K/KEAP1/PSEN1/GSK3B/XPO1/AURKA/HECTD1/WAC/DESI1/TRIB3/CSNK2A1/USP14/SMAD7/PSMD10/CCDC22/N4BP1/AXIN1/STUB1/SGTA/FZR1/CAV1/DVL1/FBXW7/USP5/CSNK1A1/UBE3A/NFE2L2/PARK7/RNF19B/UCHL5/CDC20/RAD23B/CLU/GIPC1/USP9X/PHF20L1/LATS1/TRAF7/HSPBP1/UBQLN1/AGTPBP1/MDM2/DNAJB2/RNF144B/BBS7/PRICKLE1/TGFB1I1/CSNK1D/AKT1/COP1/RNF217/TLK2/…	114
GO:0110020	regulation of actomyosin structure organization	67/7994	92/14868	0.000132737	0.00277909	0.00219586	ARHGAP6/ARHGEF5/LIMCH1/RHOA/ROCK1/FERMT2/CLASP1/ARHGEF10L/RAPGEF3/CARMIL1/WNT11/ASAP3/ARHGAP28/PXN/ABL1/NRP1/PPM1F/RGCC/CORO2B/SFRP1/ARHGEF10/ARHGEF18/MET/TGFBR1/ECT2/CCDC88A/ALMS1/CCN2/SORBS3/MKKS/CGNL1/PPFIA1/RHPN2/INPP5K/ROCK2/FHOD1/TPM1/BBS4/SMAD4/PHLDB2/PIK3R1/PAK1/RHOC/BAG4/BRAF/RHPN1/WASF2/F11R/WNT4/CLASP2/DLC1/TTC8/TSC1/SMAD3/AKAP13/S1PR1/PPM1E/PAK2/CAV3/ACTG1/PRKD1/NF2/ARAP1/EVL/CD47/LPA…	67
GO:0036294	cellular response to decreased oxygen levels	95/7994	137/14868	0.000135738	0.002832	0.00223766	CFLAR/PIK3CB/HIPK2/FGFR2/PDK3/RORA/ENO1/KCNK2/TREM2/SIRT1/PICK1/HMOX1/MIEF1/HIF1A/SUV39H1/PGK1/RGCC/STUB1/EEF2K/SFRP1/NDRG1/BNIP3L/TGFB1/TBL2/CBL/CDKN1B/PPARD/SLC29A1/STC2/CPEB4/FAM162A/ATF2/EPAS1/NFE2L2/EPHA4/DNMT3A/EGR1/PTGIS/GNGT1/PPARG/PRKAA1/ROCK2/UBQLN1/MAP3K7/MDM2/EGLN1/BRIP1/SCN2A/MYC/CPEB2/TMBIM6/NPEPPS/TP53/RPTOR/AKT1/CCNA2/NONO/NOTCH1/HYOU1/ADAM8/PDK1/SUV39H2/DDAH1/FMN2/AIFM1/PINK1/STC…	95
GO:0000070	mitotic sister chromatid segregation	123/7994	183/14868	0.000136776	0.00283926	0.0022434	MAD1L1/BAZ1B/ZNF207/NCAPD2/NCAPH2/CUL3/SPDL1/TPR/WAPL/RHOA/KIF2A/TRIP13/SMC1A/CLASP1/KIF22/PIBF1/CHMP2B/SEH1L/CHMP5/ZW10/TPX2/ANAPC5/KIF4A/CDC23/KLHL22/MYBL2/KIF3B/MAPRE1/CEP192/STAG2/CENPI/RAB11A/ARHGEF10/AKAP8/PPP2R1A/BCCIP/SMC3/KPNB1/NCAPG/FBXO5/TTK/TENT4A/KAT2B/CHMP3/WRAP73/PHF13/MAD2L2/CDC20/NEK2/NSL1/CENPF/STAG1/KIF14/VPS4B/DUSP1/NCAPH/KIF18A/ZWINT/MAD2L1BP/PCID2/DLGAP5/PSMG2/INO80/KNSTRN/C…	123
GO:0070936	protein K48-linked ubiquitination	49/7994	64/14868	0.000137038	0.00283926	0.0022434	UBE3C/RNF216/CUL3/NEDD4L/RNF4/RNF126/UBE2T/UBE2A/UBE2K/ITCH/UBE2D4/HACE1/RFFL/BFAR/UBR5/UBE2R2/UBE2D3/BIRC2/RNF8/UBE3A/TNFAIP3/RNF146/RNF6/UBE2D2/UBE2G1/UBE2Q2/TCF25/MARCHF6/SKP2/FBXO38/AMFR/SYVN1/DTX3L/KBTBD6/TRIM44/RNF187/UBE2E1/RNF34/RNF152/ARIH2/ZNRF2/UBE2E2/TTC3/UBE2G2/ZNRF1/UBE2H/PELI1/TOPORS/RNF115	49
GO:0070507	regulation of microtubule cytoskeleton organization	106/7994	155/14868	0.000137652	0.0028421	0.00224564	PAFAH1B1/PKD1/TACC3/PHLDB1/SPAST/PARP3/EPHA3/TPR/RNF4/RHOA/NAV3/ROCK1/GBA2/MARK2/CLASP1/GSK3B/CYLD/CHMP2B/MAPRE3/WDR47/CHMP5/TPX2/ABL1/RAE1/MAPRE1/MID1/ARHGEF7/FSD1/MET/MPDZ/SLAIN2/CDKN1B/SENP6/CEP70/APC2/CHMP3/ARHGEF2/CAMSAP2/VPS4B/KIF18A/STIL/EML2/AKAP9/GNAI1/TTBK2/FGF13/MAP1S/CAMSAP1/CLIP1/CHMP1A/MAP1B/PRKAA1/PATJ/APC/CKAP2/BORA/CDK5RAP2/NUMA1/HAUS2/SLAIN1/KATNB1/CLTC/TBCD/PRUNE1/PHLDB2/CHMP7/…	106
GO:0050803	regulation of synapse structure or activity	144/7994	218/14868	0.00013906	0.00286127	0.00226079	SEMA3F/ARHGAP33/MYCBP2/PAFAH1B1/CDKL5/FYN/STAU2/LZTS1/NTN1/NGEF/RHOA/ROCK1/GRIPAP1/VPS35/NEDD4/ADGRL1/GPC4/CTTNBP2/PAK3/PSEN1/MEF2C/CHMP2B/LZTS3/NRCAM/TREM2/ABL1/SIX4/RPS6KA5/NFATC4/ZMYND8/ADNP/SRPX2/EEF2K/PTPRS/WASL/ABHD17B/DVL1/DKK1/CNTNAP1/HSPA8/NECTIN1/CAPRIN2/NEDD9/MAPK14/MDGA1/DBN1/WNT5A/EIF4G1/TANC1/EPHA4/CDC20/NRP2/SRGN/RAB17/RAP2A/FLRT3/LRFN3/SIX1/ARHGAP22/PPT1/EPHB2/LRP4/ADGRB3/EPHA7/CA…	144
GO:0030336	negative regulation of cell migration	166/7994	255/14868	0.000141457	0.0029006	0.00229187	NISCH/FUZ/DCN/CD74/VCL/ARID4B/ATP2B4/PTPRU/LIMCH1/NGFR/SP100/RHOA/NAV3/HYAL2/CLASP1/PTPN23/MEF2C/WNT11/OSBPL8/APOH/CARD10/PATZ1/HMOX1/BRMS1L/ZMYND8/JAG1/SMAD7/RBBP7/TIMP1/STK24/RGCC/SFRP1/IL27RA/TGFB1/WASL/SERPINE1/C5/ENG/KANK1/BMPR1A/GTPBP4/HDAC5/DUSP3/CORO1C/SUDS3/NEDD9/RIPOR2/SRF/DUSP22/DPYSL3/PDCD10/IGFBP5/NFE2L2/EPHA4/HDAC1/MIIP/FOXO3/GNA13/DUSP1/RECK/LRP1/ACVR1C/RAP2A/BMP4/RRAS/SIN3B/AFDN/P…	166
GO:1902532	negative regulation of intracellular signal transduction	306/7994	495/14868	0.00014247	0.00291136	0.00230037	TSPAN6/KDM1A/ITGA3/PAFAH1B1/RANBP9/FYN/PLAUR/ZMYND11/BID/SNAI2/CD74/UBR2/CD44/MAP2K3/CUL3/WWC3/RRM2B/TNIP3/PIK3CB/ATP2B4/DGKG/HDAC7/CASP8/TMEM161A/HYAL2/RORA/RPS6KA6/NUAK1/ENO1/MARK3/DLG1/MKRN2/DGKD/FBLN1/ITCH/THOC1/SESN1/PTPRC/PHLPP1/C1QTNF3/GSK3B/CYLD/GSTP1/SEH1L/DNAJA1/MAPKAPK5/P2RX7/PEBP1/IRAK3/ESR1/SEMA6A/EZR/RFFL/TGFB2/TREM2/SIRT1/ABL1/DEPDC5/XBP1/FBXO7/TIMP3/THOC5/PPM1A/HIF1A/RASSF2/SMAD7/…	306
GO:0006359	regulation of transcription by RNA polymerase III	26/7994	30/14868	0.000145531	0.00296377	0.00234178	TENM1/BAZ1B/ZNF76/CHD8/ELL/POLR3G/SF3B1/INHBA/DEK/ICE2/MYBBP1A/POLR3F/RPTOR/SMARCA5/ICE1/DDX21/ZNF143/NAB2/SETD5/AR/DHX36/BRF1/POLR3C/MTOR/ERCC6/ZNF345	26
GO:0035904	aorta development	45/7994	58/14868	0.000147798	0.00299226	0.00236429	PLXND1/AP2B1/ADAMTS6/PRDM1/NGFR/MYLK/NDST1/HECTD1/TGFB2/TAB1/JAG1/EYA1/ENG/BMPR1A/NAGLU/SRF/LOX/PDGFRB/HES1/PKD2/CNTRL/LRP1/SOX4/EFNB2/SIX1/LOXL1/APLNR/SEC24B/PRICKLE1/ACVRL1/FKBP10/NOTCH1/EDNRA/FOXH1/TGFBR2/ADAMTS9/HEY1/DCTN5/RBPJ/COL3A1/ROBO1/GAA/CHD7/EFEMP2/ROBO2	45
GO:0007030	Golgi organization	101/7994	147/14868	0.000148435	0.00299226	0.00236429	EHD3/PI4K2B/CUL7/VMP1/GOLGA5/ARFGEF1/CLASP1/LMAN1/HACE1/HUWE1/ZW10/NSFL1C/MAPK1/PRMT5/VRK1/TRIP11/ARHGEF7/COG4/ATP8B4/RAB2A/BET1/SEC23IP/GBF1/ARHGAP21/NAGLU/GOLPH3/CSNK1A1/PDCD10/GORASP1/STK25/PLEKHM2/RAB29/BLZF1/TMED5/VAMP4/CAMSAP2/ATL2/ARL1/OPTN/OBSL1/MAP2K2/AKAP9/ATP8B3/SYNE1/RBSN/VPS13B/COG6/COG2/GCC2/COG3/STX17/FHDC1/RAB1A/USO1/KIFC3/CSNK1D/DYM/ATP8B2/YIPF5/SURF4/SEC16A/USP6NL/VPS51/VTI1A/TR…	101
GO:0030010	establishment of cell polarity	101/7994	147/14868	0.000148435	0.00299226	0.00236429	PAFAH1B1/CYTH3/PKD1/RUFY3/SPDL1/MAP4/SDCCAG8/ARFGEF1/MYO9A/RHOA/PRKCZ/ROCK1/MARK2/FBXW11/LLGL2/CLASP1/FSCN1/OPHN1/GSK3B/FAT1/RAB10/ZW10/NSFL1C/ABL1/CRKL/MYH9/FERMT1/MAPRE1/LAMA1/SIPA1L3/KANK1/RAB11FIP2/GBF1/CYTH1/TCIRG1/RIPOR2/UST/PTK7/GOLPH3/WWC1/AMOTL2/WNT5A/HES1/FRMD4B/PARD3B/DOCK7/AMOT/CCR7/PLEKHG3/RAP1B/FGF13/MAP1B/LLGL1/ARHGEF11/PATJ/ROCK2/DOCK2/CDK5RAP2/NUMA1/KIF20B/PRICKLE1/IGF1R/ABL2/SNX…	101
GO:2000146	negative regulation of cell motility	173/7994	267/14868	0.000149259	0.00299744	0.00236838	NISCH/FUZ/DCN/CD74/VCL/CTNNA1/ARID4B/ATP2B4/PTPRU/LIMCH1/NGFR/SP100/RHOA/NAV3/HYAL2/CLASP1/PTPN23/FBLN1/MEF2C/WNT11/OSBPL8/APOH/CARD10/PATZ1/HMOX1/BRMS1L/ZMYND8/JAG1/SMAD7/RBBP7/TIMP1/STK24/RGCC/SFRP1/IL27RA/TGFB1/WASL/SERPINE1/C5/ENG/KANK1/BMPR1A/GTPBP4/HDAC5/DUSP3/CORO1C/SUDS3/NEDD9/RIPOR2/SRF/DUSP22/DPYSL3/PDCD10/IGFBP5/NFE2L2/EPHA4/HDAC1/MIIP/FOXO3/GNA13/DUSP1/RECK/LRP1/ACVR1C/RAP2A/BMP4/RRAS…	173
GO:0010563	negative regulation of phosphorus metabolic process	213/7994	335/14868	0.000149696	0.00299744	0.00236838	DBNDD1/PRKAR2B/IBTK/SPAG9/MLXIPL/MVP/WWTR1/HGF/PIK3CB/IPO5/PPP2R5A/PRKCZ/ROCK1/HYAL2/LRP6/NCK2/TRIB2/DNAJC10/FBLN1/CEACAM1/PSEN1/PTPRC/GSK3B/PIBF1/GSTP1/DNAJA1/PPP1R15A/RTRAF/DYNLL1/IRAK3/TGFB2/SIRT1/ABL1/CRKL/PPM1F/GSKIP/ADNP/TRIB3/RASSF2/CDK5RAP1/SMAD7/DNAJC3/PARD6A/TSC2/SFRP1/IKBKB/URI1/CACTIN/TGFB1/RASIP1/PPP2R1A/CAV1/GRB10/PRKAG2/ENG/ABCA2/DVL1/DKK1/DUSP3/PRKAR1A/YWHAE/CBL/HIPK3/CORO1C/DUSP1…	213
GO:0006623	protein targeting to vacuole	37/7994	46/14868	0.00015117	0.00300299	0.00237276	LAMP2/VPS41/ZFYVE16/VPS13D/AP3D1/NEDD4/RAB7A/PIK3C3/GNPTG/MON1B/NAGPA/HSPA8/GNPTAB/CLU/GGA3/ATG14/VPS13C/VPS4A/AP3B1/SORT1/GCC2/SORL1/SCARB2/VPS37B/VPS53/VPS54/VPS37A/VPS8/VPS37C/PXK/HGS/PIK3R4/VPS13A/SMURF1/AP4M1/IRGM/NCOA4	37
GO:0090329	regulation of DNA-templated DNA replication	37/7994	46/14868	0.00015117	0.00300299	0.00237276	LIG3/DBF4/WIZ/RFC2/MCM2/TIPIN/MCM6/ZMPSTE24/ATRX/CDC7/MCM5/METTL4/NBN/MCM4/RFC5/TIMELESS/FBXO5/MCM3/GMNN/BCL6/WRNIP1/CHTF18/INO80/PCNA/RFC3/KAT7/DSCC1/TICRR/CIZ1/RFC4/E2F7/MCM7/ENDOG/CDT1/SLFN11/BLM/DACH1	37
GO:0007062	sister chromatid cohesion	43/7994	55/14868	0.000151483	0.00300299	0.00237276	DDX11/MRE11/WAPL/STAG3/SMC1A/KIF22/PDS5B/ATRX/STAG2/CTCF/PPP2R1A/SMC3/RAD51C/FBXW7/TENT4A/CDC20/STAG1/SLF2/NAA50/PDS5A/MAU2/SLF1/DSCC1/GTF2B/RB1/ESCO1/POGZ/CDCA5/NSMCE2/BUB1B/SGO2/NIPBL/RAD21/PLK1/CTNNB1/FEN1/AXIN2/BUB1/ESCO2/TNKS/MCMBP/SMC5/PHB2	43
GO:0061640	cytoskeleton-dependent cytokinesis	80/7994	113/14868	0.000152558	0.00301429	0.0023817	TTC19/ANLN/SPAST/CUL7/WNK1/RHOA/ROCK1/EXOC5/ZFYVE26/CHMP2B/CHMP5/KIF4A/EXOC1/EFHC1/SEPTIN3/LZTS2/SEPTIN4/EXOC2/KIF20A/ECT2/RTKN/ACTR3/SPTBN1/CHMP3/ORC4/EXOC8/VPS4B/SEPTIN7/CIT/STAMBP/SEPTIN6/SNX9/CHMP1A/EXOC4/VPS4A/MYH10/SPIRE1/ROCK2/APC/CKAP2/KIF23/ACTR2/CEP55/KIF20B/EXOC6/USP8/SEPTIN11/BBS4/IQGAP1/JTB/RHOB/EXOC6B/IQGAP2/RASA1/BIN3/CHMP7/ANK3/TRIM36/RHOC/FMN2/SON/RACGAP1/SEPTIN8/WASHC5/PLK1/SEPT…	80
GO:0016573	histone acetylation	39/7994	49/14868	0.000153601	0.00302488	0.00239007	NFYA/MSL3/CREBBP/BAZ1B/BRCA1/PHF20/EP300/KAT2A/PPARGC1A/BRD8/KAT2B/KANSL3/SF3B1/SET/NFYB/MORF4L2/DEK/YEATS4/PHF20L1/MYBBP1A/MAP3K7/TAF5L/ACTL6A/KAT14/SMARCA5/FLCN/YEATS2/DDX21/TADA2B/MSL2/RUVBL1/SGF29/GATA2/RUVBL2/EP400/MSL1/SUPT3H/MSL3P1/ERCC6	39
GO:0032869	cellular response to insulin stimulus	124/7994	185/14868	0.000154649	0.00302553	0.00239058	GCLC/CFLAR/PIK3C2A/HDAC9/BCAR1/PKM/PRKCZ/NUCKS1/ATP2B1/SREBF1/CEACAM1/GSK3B/NCOA1/RAB10/SNX5/OSBPL8/SORBS1/SIRT1/MAPK1/XBP1/SOS2/TRIB3/LPIN2/TSC2/EEF2K/ZNF106/SLC39A14/AKT2/CAV2/GRB10/KANK1/RPS6KB1/HDAC5/GAB1/GHR/KAT2B/GNAI2/NCL/STAT1/SOS1/PIK3R3/RHOQ/IDE/GOT1/PIK3CA/NCOA5/INSIG2/RAF1/PPARG/PTPRE/PRKAA1/INPP5K/PTPRA/LPIN1/ECHDC3/APPL2/TBC1D4/EPRS1/DENND4C/CPEB2/SORL1/BCAR3/USO1/RB1/NCOA2/IGF1R/PD…	124
GO:0061136	regulation of proteasomal protein catabolic process	124/7994	185/14868	0.000154649	0.00302553	0.00239058	GCLC/ANKIB1/RHBDF1/PKD1/HFE/PSMC4/NUB1/RNF14/PIAS1/RNF19A/MAPK9/PITHD1/USP13/TRIB2/CHFR/ARAF/LAMP3/UBE2K/OPHN1/KEAP1/PSEN1/GSK3B/XPO1/AURKA/HECTD1/WAC/TREM2/DESI1/PSMC6/TRIB3/USP14/SMAD7/PSMD10/FMR1/N4BP1/AXIN1/STUB1/SGTA/FZR1/CAV1/DVL1/FBXW7/USP5/BAG2/CSNK1A1/PSMD14/NFE2L2/PARK7/RNF19B/UCHL5/CDC20/RAD23B/CLU/GIPC1/USP9X/PSMF1/PHF20L1/HSPBP1/UBQLN1/MDM2/DNAJB2/NUDT15/MARCHF7/DAB2IP/RNF144B/BBS7/R…	124
GO:0106027	neuron projection organization	63/7994	86/14868	0.000157709	0.00307533	0.00242993	ARHGAP33/ITGA3/PAFAH1B1/FYN/STAU2/NGEF/VPS35/PAK3/PSEN1/GSK3B/CTTN/MTMR2/LZTS3/TREM2/PICK1/LGMN/ZMYND8/ABCD1/EEF2K/WASL/ABHD17B/DVL1/CAPRIN2/NEDD9/DBN1/TANC1/EPHA4/PLS1/EPHB2/CAPRIN1/DOCK10/ZNF365/ABI2/PPFIA2/IGF1R/APP/HOMER1/TIAM1/LRP8/DIP2A/SHANK1/PDLIM5/CDK5/MAP1A/NLGN1/ZNF804A/TANC2/INSR/PTEN/PRNP/ABCD2/DHX36/BAIAP2/EPHB3/LRRK2/RELN/SIPA1L1/DNM3/KIFBP/DCTN1/SHANK3/ARMCX5-GPRASP2/SRCIN1	63
GO:0006888	endoplasmic reticulum to Golgi vesicle-mediated transport	88/7994	126/14868	0.000159037	0.00309112	0.0024424	SPAST/ANK1/CUL3/GOPC/TRAPPC3/LMAN1/SEC31B/SAR1A/ZW10/ERGIC2/SCFD1/SEC22C/KDELR3/TRIP11/SEC23A/SEC23B/VAPA/BET1/YKT6/SEC23IP/GBF1/GOSR1/GOLT1B/TRAPPC13/SEC24A/ERGIC1/TFG/SCAP/LMAN2L/NRBP1/KLHL12/TMED5/PPP6C/COPA/VAPB/ERGIC3/COPB1/RINT1/COG3/STX17/SORL1/RAB1A/PREB/SEC31A/USO1/SEC24B/CSNK1D/CNIH4/YIPF5/SEC16A/HYOU1/MIA2/SEC24D/VTI1A/SAR1B/TRAPPC8/MIA3/SEC13/COPG2/TRAPPC10/VCP/TMED3/TRAPPC9/TRAPPC11/…	88
GO:1901873	regulation of post-translational protein modification	177/7994	274/14868	0.000159563	0.00309128	0.00244253	GCLC/NFYA/KDM1A/MYCBP2/CRY1/BAZ1B/SPRTN/FYN/BRCA1/BIRC3/PHF20/PIAS1/CUL3/DCUN1D1/HSPA5/MAPK9/ATG5/WNK1/HMG20B/HDAC4/CHFR/BAZ2A/ITCH/CDC14B/GSK3B/DNAJA1/HUWE1/CAPN3/SIRT1/ABL1/HIF1A/TRIB3/SMAD7/PSMD10/SUV39H1/XIAP/NDFIP2/N4BP1/AXIN1/STUB1/KAT8/RIPK2/FZR1/CAV1/AIMP2/TGFBR1/ABCA2/GTPBP4/SEPTIN4/DCUN1D4/FBXW7/PPARGC1A/BIRC2/SASH1/FBXO5/BAG2/ARRDC3/UBE3A/USP4/WDR48/KANSL3/SF3B1/EPAS1/PARK7/MAD2L2/IVNS…	177
GO:0042326	negative regulation of phosphorylation	187/7994	291/14868	0.000161484	0.00311836	0.00246393	DBNDD1/PRKAR2B/IBTK/SPAG9/MLXIPL/MVP/WWTR1/HGF/PIK3CB/IPO5/PPP2R5A/PRKCZ/ROCK1/HYAL2/LRP6/NCK2/TRIB2/DNAJC10/FBLN1/CEACAM1/PSEN1/PTPRC/PIBF1/GSTP1/DNAJA1/RTRAF/DYNLL1/IRAK3/SIRT1/ABL1/CRKL/PPM1F/GSKIP/ADNP/TRIB3/RASSF2/CDK5RAP1/SMAD7/DNAJC3/PARD6A/TSC2/SFRP1/CACTIN/TGFB1/RASIP1/PPP2R1A/CAV1/GRB10/PRKAG2/ENG/DVL1/DKK1/DUSP3/PRKAR1A/CBL/HIPK3/CORO1C/DUSP16/CDKN1B/STK38/PPP2R5D/DUSP22/NNT/PDE4D/PRKA…	187
GO:0010763	positive regulation of fibroblast migration	14/7994	14/14868	0.000167832	0.00323049	0.00255253	ARHGEF7/TGFB1/ACTA2/AKAP12/THBS1/AKT1/ITGB1/BAG4/DMTN/DDR2/PTK2/PRKCE/AQP1/ITGB3	14
GO:0030316	osteoclast differentiation	61/7994	83/14868	0.000171413	0.00328699	0.00259716	FARP2/PAFAH1B1/GAB2/SBNO2/FSTL3/TFRC/GPR137B/OSTM1/SNX10/TF/TREM2/RASSF2/SFRP1/CCN4/SH3PXD2A/FBXW7/CD81/TCIRG1/IL23A/NEDD9/MAPK14/FOXP1/CREB1/GPR68/PRXL2A/GLO1/BMP2/NOTCH2/IREB2/PPP3CA/RPTOR/TNFRSF11A/EPHA2/PIK3R1/GPC3/CAMK4/UBASH3B/LRRK1/KLF10/PPARGC1B/CD109/SLC9B2/TLR3/TNFRSF11B/SLC4A2/FBN1/CTNNB1/INPP5D/GPR183/JUNB/TRAF6/FAM20C/ANXA2/TOB2/CSF1/MITF/NF1/SRC/ZNF675/MTOR/MAFB	61
GO:0044839	cell cycle G2/M phase transition	102/7994	149/14868	0.000171869	0.00328699	0.00259716	BRCA1/MBTPS2/MRE11/RRM2B/FOXN3/CDK14/TAF2/CHFR/UBE2A/DNM2/CDC14B/ORC1/UIMC1/AURKA/CLSPN/CDC6/CDC7/RBBP8/RAB11A/NBN/AKAP8/FZR1/CDK6/CCNY/RAD51C/CCND1/FBXO5/CCNG1/RAD50/MIIP/SYF2/CENPF/KIF14/VPS4B/MASTL/KHDRBS1/CDKN1A/HSPA2/PKMYT1/LATS1/VPS4A/NES/CCNB1/TAOK3/RINT1/RNASEH2B/BARD1/NABP2/TICRR/MBTPS1/TP53/BRD4/APP/ENSA/DTL/DYRK3/CCNA2/SKP2/INIP/ATM/CHEK1/TAOK2/RAD17/BACH1/PAXIP1/CCNB2/DONSON/NAE1/BRSK…	102
GO:0003170	heart valve development	52/7994	69/14868	0.00017618	0.00335868	0.00265381	SNAI2/TNFRSF1B/PRDM1/RHOA/ROCK1/MEF2C/HECTD1/TGFB2/JAG1/TGFB1/BMPR1A/DKK1/NAGLU/ACVR1/SNAI1/SOX4/BMP4/SOX9/BMP2/FGFRL1/OLFM1/NFATC1/NOTCH2/ROCK2/APLNR/APC/MDM2/GATA4/EMILIN1/RB1/CDH11/SMAD4/CCN1/SLIT2/NOTCH1/TGFBR2/ADAMTS9/HEYL/HEY1/NOS3/DCHS1/RBPJ/AXIN2/ROBO1/SMAD2/ZFPM1/SLIT3/ROBO2/MDM4/MTOR/BMPR2/MATR3	52
GO:0030512	negative regulation of transforming growth factor beta receptor signaling pathway	66/7994	91/14868	0.000181965	0.00345792	0.00273223	STRAP/HSPA5/LTBP1/ARID4B/TGFBR3/GLG1/BAMBI/SIRT1/PPM1A/BRMS1L/SMAD7/RBBP7/STUB1/INTS9/CAV2/MTMR4/SMURF2/SNX25/SUDS3/ZNF451/HDAC1/ONECUT2/PMEPA1/BMP2/PIN1/SNX6/PPARG/USP15/SKIL/SAP130/EMILIN1/TET1/FBN2/SINHCAF/PDPK1/TP53/PRDM16/IL17RD/OGT/ADAM17/CD109/SKI/RBBP4/SAP30/SAP30L/HTRA1/SPRED1/FBN1/ING2/LDLRAD4/SIN3A/ONECUT1/HTRA3/CHST11/WFIKKN2/LEMD3/EID2/ZBTB7A/BCL9L/PPARA/HDAC2/VEPH1/SLC2A10/SPRED2/SM…	66
GO:0009100	glycoprotein metabolic process	209/7994	329/14868	0.000185134	0.00350696	0.00277097	ST3GAL1/POMT2/EXTL3/PGM3/XYLT2/ERP44/CHPF2/FUT8/AGA/HEXB/SOAT1/GPC1/ST3GAL6/ARFGEF1/NDST1/ST6GALNAC2/MGAT4A/ST6GAL1/POMGNT1/EDEM2/GNPTG/GALNT16/HIF1A/POFUT1/MAGT1/UGGT2/XYLT1/TUSC3/MAN2B1/C1GALT1/PLOD3/FKTN/ABCA2/NAGLU/MANBA/GALNT7/UGDH/MLEC/GNPTAB/ST8SIA1/DSE/GCNT2/MAN1A1/UST/MAN2A1/HBEGF/GOLPH3/ST8SIA4/MOGS/ST3GAL5/CHST10/FAM20B/TMEM59/PARK7/EDEM3/FBXO6/MAN1C1/RXYLT1/RPN2/GALNT12/ALG2/ALG5/SERP…	209
GO:0001666	response to hypoxia	169/7994	261/14868	0.000186068	0.0035135	0.00277614	CFLAR/CREBBP/PIK3CB/HIPK2/FGFR2/PDK3/RORA/TGFBR3/TFRC/ENO1/KCNK2/PLOD1/REST/MMP2/ALKBH5/SCFD1/TGFB2/TREM2/SIRT1/HMOX1/MIEF1/EP300/HIF1A/TM9SF4/SUV39H1/PGK1/RGCC/STUB1/SFRP1/PLAT/NDRG1/BNIP3L/ERCC2/TGFB1/CAV1/TBL2/PDLIM1/SOD3/BIRC2/SLC11A2/CDKN1B/PPARD/SOD2/SRF/SLC29A1/STC2/FAM162A/SCAP/ATF2/EPAS1/NFE2L2/EPHA4/SLC2A1/PGF/DNMT3A/EGR1/APAF1/CAT/PLAU/ITPR2/PTGIS/SOX4/BMP2/PIN1/GNGT1/LIF/PPARG/PRKAA1/…	169
GO:0010389	regulation of G2/M transition of mitotic cell cycle	71/7994	99/14868	0.000186799	0.00351619	0.00277826	BRCA1/MBTPS2/MRE11/RRM2B/FOXN3/CHFR/CDC14B/ORC1/UIMC1/AURKA/CLSPN/CDC6/CDC7/RBBP8/RAB11A/NBN/FZR1/CDK6/RAD51C/CCND1/FBXO5/CCNG1/RAD50/MIIP/SYF2/CENPF/KIF14/VPS4B/CDKN1A/HSPA2/VPS4A/CCNB1/TAOK3/RINT1/RNASEH2B/BARD1/NABP2/TICRR/MBTPS1/BRD4/APP/DTL/INIP/ATM/CHEK1/TAOK2/RAD17/DONSON/NAE1/BRSK1/TAOK1/MRNIP/TOPBP1/CDC25A/RAD21/STOX1/ZFYVE19/PLK1/RRM1/MECP2/SIN3A/AVEN/USP47/PKIA/NABP1/CTC1/RCC2/RAD51B/F…	71
GO:0009267	cellular response to starvation	114/7994	169/14868	0.000189143	0.0035491	0.00280427	LAMP2/VPS41/MYH13/HFE/RRAGD/FAS/CLEC16A/RIPOR1/HSPA5/EIF2AK2/ATG5/ASNS/SREBF1/NUAK1/USP33/PIK3C3/SESN1/RRAGB/SEH1L/GCN1/TNRC6A/SIRT1/SH3GLB1/MAPK1/DEPDC5/PICK1/XBP1/MTMR3/SUV39H1/STK24/WDR59/TSC2/SLC7A5/SFRP1/PLIN3/TBL2/MAPK8/HSPA8/AMBRA1/ITFG2/DAP/CPEB4/NPRL2/ATF2/NFE2L2/RRAGC/SLC2A1/FOXO3/DNAJC15/CDKN1A/ATG14/WDR24/EIF2AK4/SESN2/RRP8/PRKAA1/MYBBP1A/PIK3C2B/LARS1/EIF2S1/WNT2B/SLC38A2/STK26/GLUL/…	114
GO:0007163	establishment or maintenance of cell polarity	141/7994	214/14868	0.00019352	0.00361985	0.00286017	PAFAH1B1/CYTH3/PKD1/RHOBTB2/RUFY3/ANK1/LRRC7/SPDL1/CTNNA1/MAP4/SDCCAG8/ARFGEF1/MYO9A/RHOA/PRKCZ/ROCK1/WDR1/RHOBTB1/MARK2/FBXW11/LLGL2/CLASP1/FSCN1/DLG1/OPHN1/DLG3/GSK3B/FAT1/RAB10/WNT11/ZW10/NSFL1C/ABL1/CRKL/MYH9/FERMT1/MAPRE1/LAMA1/PARD6A/SIPA1L3/KANK1/PDLIM1/RAB11FIP2/GBF1/CYTH1/TCIRG1/LIN7A/ATN1/RIPOR2/UST/CAP2/PTK7/ERBIN/GOLPH3/WWC1/AMOTL2/WNT5A/HES1/FRMD4B/ACTR3/STK25/PARD3B/RHOU/DOCK7/RHOQ/…	141
GO:0070266	necroptotic process	30/7994	36/14868	0.000196206	0.00365864	0.00289082	CFLAR/BIRC3/FAS/CASP8/ITCH/CYLD/DNM1L/RNF31/TRPM7/PYGL/CAV1/PPIF/BIRC2/ARHGEF2/RBCK1/MUTYH/RIPK1/TP53/PARP1/OGT/IPMK/SLC25A4/AIFM1/SPATA2/TLR3/FADD/MLKL/BOK/FZD9/PELI1	30
GO:0032386	regulation of intracellular transport	203/7994	319/14868	0.0001973	0.00366757	0.00289787	TENM1/FYN/RUFY3/EIPR1/NSUN2/RIPOR1/TPR/ATP9A/WNK1/IPO5/SP100/HYAL2/GRIPAP1/VPS35/NEDD4/CSNK2A2/SREBF1/LMAN1/PTPN23/PCM1/SAR1A/RAPGEF3/RAB21/PSEN1/GSK3B/XPO1/RBM22/HUWE1/MTMR2/EDEM2/MAVS/RAB11FIP3/RNF31/SCFD1/EZR/JAK2/SH3GLB1/MAPK1/HPS4/MIEF1/EP300/RANGAP1/PPM1A/FERMT1/TM9SF4/RAB11A/CEMIP/ZDHHC2/ZFAND1/UBR5/BNIP3L/OAZ1/AKT2/TGFB1/GLI3/SLC1A1/ABCA2/MAPK8/YWHAE/SUPT6H/UBE2D3/FBXW7/ZPR1/EHD1/CD81/MAP…	203
GO:0006401	RNA catabolic process	183/7994	285/14868	0.000200702	0.00371921	0.00293868	UPF1/ELAC2/CSDE1/SAMD4A/RNH1/VIM/TNFRSF1B/NSUN2/EDC4/MTREX/MRTO4/PUM2/RC3H2/ELAVL1/ROCK1/TRNT1/IGF2BP2/RBM7/MLH1/TNRC6C/TUT7/DIS3/XRN2/FUS/TNRC6A/ALKBH5/HNRNPC/AGO1/GTPBP1/TNRC6B/DICER1/ZC3H14/APEX1/E2F1/FMR1/GSPT1/POP1/EIF3E/SMG9/ZC3HAV1/TRDMT1/LARP4B/MTPAP/CASC3/ZPR1/DCPS/CNOT2/MAPK14/HBS1L/TENT5A/NUDT12/TENT4A/CNOT6/XRN1/FXR1/NCBP2/SMG7/PPP1R8/FASTKD2/SLIRP/NRDE2/EXOSC8/ETF1/TARDBP/TENT4B/ZCCH…	183
GO:0000723	telomere maintenance	106/7994	156/14868	0.000203479	0.00374856	0.00296187	UPF1/ERCC1/MRE11/RFC1/PARP3/RAD51/SP100/XRCC5/RIF1/ATRX/MAP3K4/MAPKAPK5/HNRNPC/TINF2/MAPK1/TFIP11/TELO2/YY1/APEX1/ACD/NBN/CCNE1/NSMCE4A/TNKS2/STN1/RAD51C/PTGES3/RAD50/ACTR8/XRN1/INO80D/CCT4/MAD2L2/UCHL5/NEK2/RPA2/DCLRE1B/SLF2/TCP1/TENT4B/SHLD2/HNRNPA2B1/POT1/INO80/GNL3L/DKC1/RPA1/TERF2/PCNA/SLF1/NAT10/CCT7/ACTL6A/MYC/ZNF365/DNA2/SMARCAL1/NABP2/BRCA2/PIF1/PARN/PARP1/NAF1/CCT6A/HMBOX1/TERF1/TNKS1BP…	106
GO:0030522	intracellular receptor signaling pathway	200/7994	314/14868	0.000203542	0.00374856	0.00296187	TSPAN6/KDM1A/DHX33/MARK4/CRY1/BRCA1/KDM5D/RNF14/SNAI2/BIRC3/EIF2AK2/PUM2/DCBLD2/AHRR/IPO5/PLPP1/RHOA/PDK3/RORA/NEDD4/SREBF1/ALPK1/GRAMD4/PIAS2/ITCH/CYLD/NCOA1/DNAJA1/MAVS/NLRP1/ESR1/TREM2/SIRT1/JAK2/CRKL/MAPK1/DDX17/RBFOX2/EP300/HNF4A/RNF125/RIOK3/XIAP/TRIP4/VPS18/RIPK2/SFRP1/IKBKB/UBR5/PTPRS/CAV1/NOD1/EZH2/AHR/KDM4C/MAPK8/ZMIZ1/C1QBP/DHX58/MAP2K6/UFSP2/HSPA8/UNC93B1/BIRC2/PTGES3/VDR/CNOT2/PPARD/…	200
GO:0071407	cellular response to organic cyclic compound	290/7994	469/14868	0.00020526	0.00376741	0.00297676	GCLC/CFTR/CFLAR/TFPI/KDM1A/CRY1/BRCA1/KDM5D/RNF14/SNAI2/CPS1/GRAMD1B/GCLM/SLC39A9/CTNNA1/RAD51/KCNQ1/ATP2B4/CASP8/GNAI3/FECH/PLPP1/RHOA/VPS35/RORA/NEDD4/LRP6/TOP2B/PAK3/PIAS2/GNB1/SLC1A3/RAPGEF3/MEF2C/GSK3B/REST/SSH1/DNAJA1/MMP2/GNAS/GNA11/MAVS/P2RX7/GRAMD1A/ITGA6/ESR1/EZR/TMEM38B/SIRT1/JAK2/ABL1/PALM/MAPK1/DDX17/RBFOX2/EP300/PRMT5/RAE1/RIOK3/PHEX/HTR2A/EEF2K/TRIP4/VPS18/SFRP1/GDAP1/UBR5/URI1/PIK…	290
GO:0034470	ncRNA processing	264/7994	424/14868	0.000205963	0.00376741	0.00297676	LAS1L/ELAC2/RPUSD1/UTP18/TFB1M/SARS1/NSUN2/MTREX/TRIT1/RRP12/MRTO4/PUM2/TARBP1/INTS13/WDR3/WDR18/KARS1/ADAT1/TRMT11/RRP15/FTSJ1/ELP1/BUD23/TRNT1/DDX1/TUT7/DIS3/ZMPSTE24/WBP11/NOP14/RTRAF/METTL2A/DDX18/XRN2/ESF1/TRMT6/AARS1/PUS7/OSGEP/AGO1/TRMT2A/PES1/DDX17/RTCB/ZC3H7B/TRMU/ALKBH1/DICER1/PRORP/CDK5RAP1/RIOK3/SUV39H1/PIN4/INTS6/MTFMT/DTWD1/INTS9/POP1/INTS10/ERI1/PIH1D1/ERCC2/POP4/TGFB1/RPS19/DUS4L/…	264
GO:0032204	regulation of telomere maintenance	74/7994	104/14868	0.0002067	0.00376741	0.00297676	UPF1/ERCC1/MRE11/XRCC5/ATRX/MAP3K4/MAPKAPK5/HNRNPC/TINF2/MAPK1/YY1/ACD/NBN/NSMCE4A/TNKS2/STN1/RAD50/ACTR8/XRN1/INO80D/CCT4/UCHL5/NEK2/SLF2/TCP1/TENT4B/HNRNPA2B1/POT1/INO80/GNL3L/DKC1/TERF2/SLF1/NAT10/CCT7/ACTL6A/MYC/NABP2/PIF1/PARN/PARP1/NAF1/CCT6A/HMBOX1/TERF1/ATM/CCT5/NEK7/CCT8/NSMCE2/SMG1/SMC6/CCT3/GNL3/CCT2/TERF2IP/CTNNB1/NFRKB/EXOSC10/DCP2/TNKS/DHX36/ATR/ERCC4/RUVBL1/CTC1/MAPK15/RUVBL2/USP7/…	74
GO:0030199	collagen fibril organization	46/7994	60/14868	0.00020709	0.00376741	0.00297676	FOXC1/COL5A3/ADAMTS2/TGFB2/COMP/PLOD3/AEBP1/TGFBR1/COL1A1/COL12A1/LOX/P4HA1/LOXL1/COLGALT1/PXDN/COL5A1/LOXL2/ADAMTS7/CYP1B1/EMILIN1/LOXL4/COL2A1/LUM/RB1/P3H4/FKBP10/SERPINH1/ADAMTS12/VIPAS39/ADAMTS3/DDR2/COL1A2/ATP7A/GREM1/BMP1/COL3A1/CRTAP/EFEMP2/EXT1/ANXA2/COL18A1/COL14A1/NF1/COL27A1/COLGALT2/COL5A2	46
GO:0001837	epithelial to mesenchymal transition	109/7994	161/14868	0.000207972	0.00377194	0.00298035	WNT16/FUZ/WWTR1/PHLDB1/SNAI2/HGF/CUL7/EPHA3/FOXC1/FGFR2/ROCK1/TGFBR3/LRP6/TCOF1/FERMT2/CLASP1/FGFR1/GSK3B/WNT11/TGFB2/BAMBI/DDX17/HIF1A/JAG1/FAM83D/SMAD7/RGCC/SFRP1/TGFB1/EZH2/TGFBR1/AKNA/ENG/COL1A1/GCNT2/WNT5A/EPB41L5/ACVR1/RTN4/EPHA4/MARK1/TRIM62/MAD2L2/KLHL12/MSX2/GLIPR2/SNAI1/BMP4/SOX9/POLR1B/BMP2/OVOL2/FOXA1/OLFM1/TRIM28/LOXL2/ROCK2/TBX3/DAB2IP/SDCBP/LEF1/TGFB1I1/SLC39A6/SMAD4/ADAM15/IL17RD/…	109
GO:0000077	DNA damage checkpoint signaling	87/7994	125/14868	0.000209163	0.00378205	0.00298833	CRY1/BRCA1/MBTPS2/MRE11/USP28/RAD51/FOXN3/TP53BP1/TIPIN/GTSE1/THOC1/CDC14B/UIMC1/MAP3K20/WDR76/CLSPN/MSH2/WAC/CDC5L/THOC5/TELO2/TTI1/E2F1/FBXO31/NBN/DOT1L/FZR1/CCND1/PRPF19/CDKN1B/MAPK14/CCNG1/RAD1/NEK11/ATF2/FBXO6/SYF2/RPA2/CDKN1A/EIF2AK4/TTI2/CLOCK/TAOK3/RINT1/MDM2/RNASEH2B/BRIP1/BARD1/PARP9/BRCA2/CUL4A/TICRR/MBTPS1/TP53/TIPRL/DTL/INTS7/ETAA1/FANCD2/PLK2/ATM/CHEK1/TAOK2/RAD17/EME1/CCAR2/DONSON/…	87
GO:0036297	interstrand cross-link repair	32/7994	39/14868	0.000212448	0.00382984	0.00302609	ERCC1/RAD51/NUCKS1/MCM9/FANCE/RNF8/FANCL/DCLRE1B/HROB/MCM8/POLN/FAAP24/FANCI/FANCD2/DCLRE1C/FANCC/RNF168/EXO5/VCP/RFWD3/CENPX/ATR/ERCC4/FANCB/ERCC6L2/FANCF/FAAP100/FANCA/FANCM/FAN1/DCLRE1A/FANCG	32
GO:0003179	heart valve morphogenesis	44/7994	57/14868	0.0002157	0.00387675	0.00306315	SNAI2/RHOA/ROCK1/MEF2C/TGFB2/JAG1/TGFB1/BMPR1A/NAGLU/ACVR1/SNAI1/SOX4/BMP4/SOX9/BMP2/FGFRL1/OLFM1/NFATC1/NOTCH2/ROCK2/MDM2/GATA4/EMILIN1/RB1/CDH11/SMAD4/CCN1/SLIT2/NOTCH1/TGFBR2/ADAMTS9/HEYL/HEY1/NOS3/DCHS1/AXIN2/ROBO1/SMAD2/ZFPM1/SLIT3/ROBO2/MDM4/MTOR/BMPR2	44
GO:0048872	homeostasis of number of cells	184/7994	287/14868	0.000217777	0.00390233	0.00308337	CFLAR/SLC4A1/SLC25A5/KMT2E/ZFX/CD74/ALAS1/FAS/WDR37/KITLG/FOXP3/ARHGEF5/PIK3CB/KCNQ1/RC3H2/HIPK2/FECH/TGFBR3/JMJD6/NLE1/SLC25A40/SART3/MEF2C/P2RX7/RCOR1/MAEA/FH/PPP2R3C/JAK2/ABL1/ANKRD54/HSCB/HMOX1/BRD1/SOS2/HIF1A/MTHFD1/RASSF2/XIAP/TNFSF13B/IL7/ERCC2/GPI/SLC1A5/RPS19/PPP2R1A/DNASE2/CDK6/ZNHIT1/EZH2/LIPA/SEPTIN4/TCIRG1/SLC11A2/SH2B3/TMEM14C/MAPK14/SMAP1/SRF/HSPA9/SMAD5/BCL6/WDR48/STAT1/ID2/SOS1/E…	184
GO:0035265	organ growth	101/7994	148/14868	0.000221577	0.00395854	0.00312778	JARID2/WWC3/FOXC1/CTDP1/MAP2K4/FGFR2/FGFR3/TGFBR3/EVC/ACACB/TP73/MEF2C/KCNK2/ZMPSTE24/ESR1/TGFB2/TMEM38B/ABL1/YY1/STK4/SMPD3/STK3/IL7/COMP/TGFBR1/BMPR1A/PRKAR1A/MAPK14/PRLR/WWC1/UBE3A/ACVR2B/FOXP1/ATF2/LEPR/RGS4/MSX2/SERP1/SOX9/SMO/PARP2/LATS1/RARA/CGA/GATA4/YAP1/CYP19A1/FGF2/DUSP6/SOD1/AKT1/ECM1/MEIS1/VGLL4/NLGN4X/NOTCH1/TENM4/LATS2/AKAP6/WWC2/SAV1/ADPRHL1/TOMM70/SORBS2/SKI/STC1/NPR2/G6PD/DDR2/F…	101
GO:0045948	positive regulation of translational initiation	20/7994	22/14868	0.000222794	0.00396839	0.00313557	DHX29/PPP1R15A/DNAJC3/RPS6KB1/KHDRBS1/EIF2AK4/HABP4/SH3BGRL/EIF2B5/YTHDF1/CDC123/UHMK1/IMPACT/LARP1/NCK1/METTL3/YTHDF3/YTHDF2/MTOR/DDX3X	20
GO:2000045	regulation of G1/S transition of mitotic cell cycle	104/7994	153/14868	0.00022761	0.0040142	0.00317176	KMT2E/PKD1/BID/MNAT1/ARID1B/SMARCD1/SMARCE1/GTSE1/DLG1/JADE1/SMARCA2/RBL1/CDC6/WAC/FBXO7/E2F1/RGCC/FBXO31/RBL2/EZH2/BCL7B/SMARCD2/CCND1/AMBRA1/CDKN1B/EIF4G1/ACVR1/ID2/ARID1A/RPA2/KIF14/PKD2/CCND2/CPSF3/INHBA/ECD/STIL/BTN2A2/CDKN1A/SMARCA4/INO80/PHF10/ANKRD17/DPF2/CDC73/CCNH/APC/ANXA1/MDM2/APPL2/GPNMB/ACTL6A/KLF4/RDX/RB1/CUL4A/CYP1A1/TP53/RPTOR/AKT1/CTDSPL/PLK2/EGFR/MEPCE/NACC2/ATM/ADAM17/CENPJ/AD…	104
GO:0002204	somatic recombination of immunoglobulin genes involved in immune response	38/7994	48/14868	0.000229854	0.0040142	0.00317176	ERCC1/PARP3/FOXP3/TP53BP1/TFRC/MLH1/UNG/THOC1/RIF1/PTPRC/MSH2/CD40/NBN/IL27RA/TGFB1/SUPT6H/NSD2/KMT5B/RNF8/BCL6/MSH6/MAD2L2/TNFSF4/SHLD2/PMS2/NDFIP1/SWAP70/SLC15A4/HSPD1/PAXIP1/RNF168/STAT6/EXO1/LIG4/CLCF1/ATAD5/HMCES/EXOSC6	38
GO:0002208	somatic diversification of immunoglobulins involved in immune response	38/7994	48/14868	0.000229854	0.0040142	0.00317176	ERCC1/PARP3/FOXP3/TP53BP1/TFRC/MLH1/UNG/THOC1/RIF1/PTPRC/MSH2/CD40/NBN/IL27RA/TGFB1/SUPT6H/NSD2/KMT5B/RNF8/BCL6/MSH6/MAD2L2/TNFSF4/SHLD2/PMS2/NDFIP1/SWAP70/SLC15A4/HSPD1/PAXIP1/RNF168/STAT6/EXO1/LIG4/CLCF1/ATAD5/HMCES/EXOSC6	38
GO:0030865	cortical cytoskeleton organization	38/7994	48/14868	0.000229854	0.0040142	0.00317176	PAFAH1B1/ANLN/AKAP11/NCKAP1/ROCK1/WDR1/LLGL2/DLG1/EPB41L2/EPB41L3/PPP2R3C/EZR/IKBKB/ECT2/RTKN/RHOQ/PLS1/VIL1/LLGL1/VPS4A/ROCK2/FHOD3/FHOD1/TLN1/IQGAP1/STRIP1/IQGAP2/FMNL2/EPB41/FMNL3/RACGAP1/ARF6/NLGN1/PDCD6IP/CAVIN3/CALR/IQGAP3/FMNL1	38
GO:0045190	isotype switching	38/7994	48/14868	0.000229854	0.0040142	0.00317176	ERCC1/PARP3/FOXP3/TP53BP1/TFRC/MLH1/UNG/THOC1/RIF1/PTPRC/MSH2/CD40/NBN/IL27RA/TGFB1/SUPT6H/NSD2/KMT5B/RNF8/BCL6/MSH6/MAD2L2/TNFSF4/SHLD2/PMS2/NDFIP1/SWAP70/SLC15A4/HSPD1/PAXIP1/RNF168/STAT6/EXO1/LIG4/CLCF1/ATAD5/HMCES/EXOSC6	38
GO:0000086	G2/M transition of mitotic cell cycle	93/7994	135/14868	0.000230699	0.0040142	0.00317176	BRCA1/MBTPS2/MRE11/RRM2B/FOXN3/CDK14/TAF2/CHFR/UBE2A/DNM2/CDC14B/ORC1/UIMC1/AURKA/CLSPN/CDC6/CDC7/RBBP8/RAB11A/NBN/FZR1/CDK6/CCNY/RAD51C/CCND1/FBXO5/CCNG1/RAD50/MIIP/SYF2/CENPF/KIF14/VPS4B/MASTL/KHDRBS1/CDKN1A/HSPA2/PKMYT1/LATS1/VPS4A/NES/CCNB1/TAOK3/RINT1/RNASEH2B/BARD1/NABP2/TICRR/MBTPS1/BRD4/APP/ENSA/DTL/CCNA2/SKP2/INIP/ATM/CHEK1/TAOK2/RAD17/BACH1/DONSON/NAE1/BRSK1/TAOK1/MRNIP/TOPBP1/CDC25A/RA…	93
GO:0035264	multicellular organism growth	93/7994	135/14868	0.000230699	0.0040142	0.00317176	ZFX/ERCC1/WWTR1/RC3H2/RASAL2/PALB2/ZMPSTE24/ATRX/ATRN/EZR/EP300/LGMN/SMPD3/ERCC2/COMP/APBA1/PLEKHA1/RAI1/KAT2A/SLC1A2/ATN1/GHR/STC2/WDR48/HTRA2/SOS1/CREB1/GPAM/WDR11/PLS1/SOCS2/PIK3CA/RBBP6/STIL/BBS2/MKKS/GDF5/STAT5A/VIL1/SMO/CDKN1C/RARA/H3-3B/ATP8A2/LARGE1/NOTCH2/PRICKLE1/PEX5/BBS4/FTO/AFG3L2/TP53/SOD1/APP/SLC4A10/PLAC8/SLC25A25/ATM/ARID5B/GPAT4/NPR2/FLVCR1/PKDCC/H3-3A/NIPBL/TTC8/SGPL1/COL3A1/ST…	93
GO:0045945	positive regulation of transcription by RNA polymerase III	17/7994	18/14868	0.000230748	0.0040142	0.00317176	BAZ1B/CHD8/ELL/SF3B1/INHBA/DEK/ICE2/MYBBP1A/RPTOR/SMARCA5/ICE1/DDX21/ZNF143/AR/BRF1/MTOR/ERCC6	17
GO:0030330	DNA damage response, signal transduction by p53 class mediator	53/7994	71/14868	0.000233261	0.00404613	0.00319699	KDM1A/SNAI2/CD74/CD44/HIPK2/SP100/BCL3/RPS6KA6/GTSE1/ZMPSTE24/ATRX/SIRT1/PSMD10/USP10/NBN/NDRG1/ZNHIT1/CDKN1B/SNAI1/CDKN1A/SOX4/SESN2/MDM2/MARCHF7/BRCA2/COPS3/TP53/DYRK3/SMYD2/PLK2/ANKRD1/ATM/PLA2R1/PAXIP1/DYRK1A/ZNF385A/E2F7/SPRED1/CRADD/PPM1D/KAT5/PLK3/ATR/ACER2/HIC1/PIDD1/NPM1/PTTG1IP/CHEK2/MYO6/SPRED2/MDM4/MIF	53
GO:0016049	cell growth	278/7994	449/14868	0.000243052	0.00420375	0.00332153	SEMA3F/IFRD1/PAFAH1B1/CDKL5/SPAG9/BRCA1/SEMA3B/EXTL3/RUFY3/VCL/JADE2/NEDD4L/BCAR1/CYFIP2/PUM2/IL17RB/DCBLD2/CTDP1/OGFR/SPHK2/NTN1/MAP2K4/DIP2B/PRKCZ/SYT1/HYAL2/MAP3K13/CDHR2/ENO1/SEMA3A/SEMA3C/SPAG6/JADE1/ITCH/CEACAM1/DNM2/RAB21/SMARCA2/GSK3B/ULK2/CTTN/WNT11/AURKA/SLC23A2/KDM2B/LTBP4/NRCAM/SEMA6A/TGFB2/ABL1/NRP1/KLHL22/CRKL/NIN/CGRRF1/YY1/HNF4A/NDRG3/ADNP/CSNK2A1/SMAD7/PSMD10/RBBP7/JADE3/NUBP1/SP…	278
GO:0043547	positive regulation of GTPase activity	134/7994	203/14868	0.000244019	0.00420827	0.0033251	ALS2/CDKL5/RALBP1/ARHGEF5/TBC1D22A/TBC1D22B/ZC3H15/TBC1D1/NGEF/EVI5/MAP4K4/SNX13/FERMT2/PICALM/RAP1GAP/RAPGEF3/GSK3B/WNT11/ASAP3/DOCK9/GMIP/ITGA6/TBC1D2/SYDE2/RANGAP1/SOS2/CD40/ARHGEF7/SFRP1/ARHGEF10/SYDE1/SIPA1L3/CAV2/EZH2/TBC1D13/RIC1/RGP1/RAPGEF1/RAB11FIP2/TBC1D12/TBC1D9/RAPGEF2/CORO1C/TBC1D30/RASGRF2/ECT2/APC2/RAB3GAP1/SOS1/RALGPS2/RAP1A/DOCK7/SIPA1L2/TBC1D15/PREX1/CCR7/PIN1/ARHGAP22/DOCK6/SN…	134
GO:0007041	lysosomal transport	88/7994	127/14868	0.000245898	0.00422328	0.00333696	ALS2/LAMP2/VPS41/EHD3/GRN/CLEC16A/ZFYVE16/AP3D1/VPS35/NEDD4/CACNG4/RAB7A/PIK3C3/CHMP2B/CHMP5/GNPTG/HOOK2/MGRN1/NAGPA/VPS18/DENND3/TMEM106B/LIPA/HSPA8/GNPTAB/ARSB/CHMP3/VPS4B/CLU/CCDC91/LRP1/GGA3/ATG14/CHMP1A/RBSN/VPS4A/AP3B1/ARL8B/SORT1/TGFBRAP1/GCC2/SCYL2/KIF13A/SORL1/SCARB2/VPS53/NPC1/MVB12A/SNX27/LYST/RHOB/VPS54/CHMP7/C9orf72/VPS51/UEVLD/VIPAS39/EPG5/PINK1/VPS11/DTX3L/HGSNAT/VCP/PLEKHF1/AP1G1/…	88
GO:0051098	regulation of binding	156/7994	240/14868	0.000246305	0.00422328	0.00333696	KDM1A/PKD1/HFE/PLAUR/DDX11/RSF1/FOXC1/WAPL/HIPK2/SP100/ROCK1/HDAC4/NUCKS1/BCL3/MARK2/CRMP1/ATP2A3/MARK3/USP33/PSEN1/GSK3B/ADD1/AURKA/ARHGAP28/GEMIN2/BTAF1/BAMBI/JAK2/ABL1/NRP1/TFIP11/EIF3D/EP300/STK4/TRIB3/E2F1/FMR1/ARHGEF7/CLN5/ACD/RIPK2/STK3/EIF3E/PPP2CB/DOT1L/MED25/TGFB1/CAV1/MET/DVL1/MAPK8/GTPBP4/DKK1/HDAC5/RAPGEF2/CAPRIN2/RIPOR2/BAG2/GMNN/MDFI/CSNK1A1/HES1/EIF4G1/ITGA4/EPHA4/PARK7/MAD2L2/IDE…	156
GO:0098876	vesicle-mediated transport to the plasma membrane	99/7994	145/14868	0.000247745	0.0042358	0.00334686	VPS50/EHD3/ATP2C1/OSBPL5/DEF6/RABEP1/EIPR1/LRRC7/GOPC/VAMP3/ATP9A/GRIPAP1/VPS35/EXOC5/RAB7A/PTPN23/RAB10/EPS15/RAB11FIP3/EXOC1/CMTM6/MICALL1/CCDC22/GGA2/VPS35L/RAB11A/EHD4/ZDHHC2/ANKRD27/SLC1A1/RAB34/EHD1/KRT18/BVES/EXOC2/GOLPH3/ACAP2/SNX4/SPTBN1/EXOC8/BLZF1/VAMP4/STX12/RAB14/DENND1A/LYPLA1/VPS26A/OPTN/ACSL3/ARFGEF2/STX16/RAB17/BBS2/GGA3/MACF1/RAB11FIP4/EXOC4/LLGL1/VPS13B/STX6/KIF13A/SORL1/PREPL/…	99
GO:0002562	somatic diversification of immune receptors via germline recombination within a single locus	49/7994	65/14868	0.000266609	0.00453235	0.00358117	ERCC1/PARP3/FOXP3/TP53BP1/TCF3/TFRC/MLH1/UNG/THOC1/RIF1/PTPRC/MSH2/YY1/CD40/NBN/IL27RA/TGFB1/SUPT6H/NSD2/KMT5B/RNF8/MSH3/BCL6/MSH6/MAD2L2/TNFSF4/SHLD2/PMS2/CYREN/NDFIP1/SWAP70/LEF1/SLC15A4/HSPD1/DCAF1/ATM/XRCC4/DCLRE1C/PAXIP1/RNF168/STAT6/EXO1/LIG4/CLCF1/ATAD5/HMCES/NHEJ1/EXOSC6/PRKDC	49
GO:0016444	somatic cell DNA recombination	49/7994	65/14868	0.000266609	0.00453235	0.00358117	ERCC1/PARP3/FOXP3/TP53BP1/TCF3/TFRC/MLH1/UNG/THOC1/RIF1/PTPRC/MSH2/YY1/CD40/NBN/IL27RA/TGFB1/SUPT6H/NSD2/KMT5B/RNF8/MSH3/BCL6/MSH6/MAD2L2/TNFSF4/SHLD2/PMS2/CYREN/NDFIP1/SWAP70/LEF1/SLC15A4/HSPD1/DCAF1/ATM/XRCC4/DCLRE1C/PAXIP1/RNF168/STAT6/EXO1/LIG4/CLCF1/ATAD5/HMCES/NHEJ1/EXOSC6/PRKDC	49
GO:0090101	negative regulation of transmembrane receptor protein serine/threonine kinase signaling pathway	94/7994	137/14868	0.000267928	0.00454183	0.00358866	STRAP/HSPA5/LTBP1/ARID4B/HIPK2/TGFBR3/FSTL3/GLG1/BAMBI/SIRT1/ABL1/PPM1A/BRMS1L/SMAD7/RBBP7/STUB1/NOMO1/INTS9/SFRP1/CAV2/DKK1/MTMR4/SMURF2/UBE2D3/SNX25/SUDS3/ZNF451/WNT5A/ACVR1/HDAC1/ONECUT2/LRP1/PMEPA1/BMP2/PIN1/TWSG1/SNX6/PPARG/SPART/FST/USP15/SKIL/SAP130/CCN3/SORL1/CTDSPL2/EMILIN1/TET1/FBN2/SINHCAF/PDPK1/TP53/PRDM16/DLX1/IL17RD/OGT/IGSF1/NOTCH1/CRIM1/ADAM17/CD109/FZD1/SKI/NBL1/RBBP4/GPR155/SAP3…	94
GO:0090092	regulation of transmembrane receptor protein serine/threonine kinase signaling pathway	157/7994	242/14868	0.00026996	0.00456333	0.00360564	CREBBP/ITGA3/ZC3H3/STRAP/HSPA5/LTBP1/DKK3/ARID4B/HIPK2/NEO1/TGFBR3/FSTL3/ITGA8/LTBP4/GLG1/BAMBI/SIRT1/JAK2/ABL1/EP300/PPM1A/BRMS1L/FERMT1/SMAD7/XIAP/RBBP7/NUP93/ZNF423/AXIN1/STUB1/NOMO1/INTS9/SFRP1/TGFB1/CAV2/HOXA13/TGFBR1/ENG/BMPR1A/DKK1/MTMR4/SMURF2/UBE2D3/SNX25/SUDS3/ZNF451/LOX/WNT5A/HES1/ACVR2B/ACVR1/HDAC1/ONECUT2/MSX2/ACVR2A/INHBA/GIPC1/LRP1/PMEPA1/BMP4/BMP2/GDF5/PRMT1/PIN1/TWSG1/SNX6/CDKN1C…	157
GO:0060348	bone development	123/7994	185/14868	0.00027564	0.00464617	0.0036711	HOXA11/PAFAH1B1/MBTPS2/FOXN3/FOXC1/FGFR2/RHOA/FGFR3/EVC/TULP3/MEF2C/PTPRC/ZMPSTE24/SNX10/GNAS/GLG1/TMEM38B/TRIP11/PLS3/PHEX/SMPD3/XYLT1/CCN4/MEGF8/COMP/GLI3/ENG/LIPA/KAT2A/COL1A1/MAP2K6/FBXW7/NSD2/ZBTB16/MAPK14/RAB23/PEX7/GHR/LOX/SMAD5/BBX/FOXP1/ATF2/MEF2D/LEPR/P3H1/GPR68/MSX2/BMP4/SOX9/INSIG2/BMP2/SBDS/RARA/CHSY1/LARGE1/NOTCH2/ADAMTS7/SULF1/NAB1/BMPR1B/COL2A1/PRPSAP2/TP53/DYM/ECM1/PDGFC/MCPH1/CS…	123
GO:0031123	RNA 3'-end processing	68/7994	95/14868	0.000278391	0.00467932	0.0036973	ELAC2/ZC3H3/CPSF1/TRNT1/TUT7/PAPOLA/ZC3H14/CSTF1/RPRD1B/CSTF2/INTS6/INTS9/ERI1/PTCD1/MTPAP/INTS2/TENT4A/NCBP2/CPSF3/EXOSC8/TENT4B/EXOSC9/SYMPK/EXOSC2/DKC1/GRSF1/CDC73/TUT4/WDR33/CDK9/NCBP1/PNPT1/BARD1/SSB/INTS14/INTS12/PARN/RPRD1A/ELAC1/APP/ZNF473/INTS7/POLR2D/CPSF7/LSM11/SUPV3L1/SSU72/RPRD2/SLBP/TENT2/INTS1/INTS8/VIRMA/PCF11/CPSF2/LEO1/NUDT21/AHCYL1/EXOSC10/CLP1/DHX36/EXOSC4/INTS5/ZFP36L1/LIN28B…	68
GO:2001234	negative regulation of apoptotic signaling pathway	142/7994	217/14868	0.00029357	0.00492059	0.00388793	GCLC/WNT16/CFLAR/KDM1A/SLC25A5/MAPK8IP2/FYN/PLAUR/BRCA1/ZMYND11/BID/SNAI2/CD74/HGF/RB1CC1/GCLM/CD44/CTNNA1/RRM2B/PIK3CB/TMEM161A/MNT/CSNK2A2/ENO1/PSEN1/GSK3B/GSTP1/CTTN/DNAJA1/ICAM1/ITGA6/ZC3HC1/RFFL/SIRT1/NRP1/XBP1/FBXO7/HMOX1/HIF1A/CSNK2A1/PSMD10/SGK3/EYA1/IL7/PIH1D1/URI1/SERPINE1/TGFBR1/CREB3/UNC5B/PPIF/RPS6KB1/SOD2/EYA4/GNAI2/ACVR1/HTRA2/BIRC6/NFE2L2/PARK7/HDAC1/ARHGEF2/IVNS1ABP/CTH/TXNDC12/T…	142
GO:0016239	positive regulation of macroautophagy	54/7994	73/14868	0.00030358	0.00505995	0.00399805	SLC25A5/DCN/VPS13D/GNAI3/SESN1/SPTLC1/RNF31/WAC/SIRT1/SH3GLB1/TOM1/HMOX1/SPTLC2/HIF1A/PIM2/TSC2/RIPK2/BNIP3L/NOD1/ATG2A/AMBRA1/EPM2A/SNX4/RAB3GAP1/RAB3GAP2/OPTN/WDR24/SESN2/MAP3K7/RALB/C9orf72/SNX30/PIP4K2A/SLC25A4/BAG3/HSPB8/SCOC/LARP1/PINK1/GPSM1/PRKAA2/SNX7/FYCO1/PAFAH1B2/BNIP3/SMCR8/ULK1/SNX18/TBK1/SUPT5H/HTT/UVRAG/VDAC1/IRGM	54
GO:0043242	negative regulation of protein-containing complex disassembly	54/7994	73/14868	0.00030358	0.00505995	0.00399805	CLEC16A/CAPG/LIMA1/NAV3/CLASP1/CAPZB/CARMIL1/WDR47/ADD1/TPX2/IRAK3/TRIOBP/MID1/CRACD/APC2/SPTBN1/ARHGEF2/CAMSAP2/PIK3CA/VIL1/TMOD2/TTBK2/FGF13/MAP1B/SWAP70/APC/CKAP2/TMOD1/RDX/TMOD3/KATNB1/RUBCN/GSN/ADD3/TWF1/EPS8/PLEKHH2/DMTN/TAOK1/UBQLN4/LMOD1/CLASP2/MID1IP1/BMERB1/WASHC2C/SPTBN2/TMEM39A/FLII/SVIL/SPTAN1/CAPZA2/SCAF8/TWF2/ATXN7	54
GO:0090504	epiboly	29/7994	35/14868	0.000307099	0.00509662	0.00402702	CD44/RHOA/FERMT2/CLASP1/CEACAM1/FERMT1/MEGF8/HBEGF/PDCD10/MSX2/RREB1/COL5A1/TOR1A/ARHGAP24/ACVRL1/CCN1/PHLDB2/ITGB1/ADAM17/RHOC/ARHGAP35/ITGA5/CLASP2/PTEN/CD151/MRTFA/FLNA/MTOR/DDR1	29
GO:0006402	mRNA catabolic process	152/7994	234/14868	0.000307488	0.00509662	0.00402702	UPF1/CSDE1/SAMD4A/RNH1/VIM/EDC4/MRTO4/PUM2/RC3H2/ELAVL1/ROCK1/IGF2BP2/MLH1/TNRC6C/TUT7/DIS3/XRN2/FUS/TNRC6A/ALKBH5/HNRNPC/AGO1/GTPBP1/TNRC6B/ZC3H14/APEX1/E2F1/FMR1/GSPT1/EIF3E/SMG9/ZC3HAV1/LARP4B/MTPAP/CASC3/DCPS/CNOT2/MAPK14/HBS1L/TENT5A/NUDT12/TENT4A/CNOT6/XRN1/FXR1/NCBP2/SMG7/FASTKD2/NRDE2/EXOSC8/ETF1/TARDBP/TENT4B/EXOSC9/AGO2/CNOT1/HNRNPR/AGO3/PCID2/TRAF2/METTL16/ZFP36/FXR2/EXOSC2/RIDA/CTIF/R…	152
GO:0035729	cellular response to hepatocyte growth factor stimulus	13/7994	13/14868	0.000312385	0.00516344	0.00407981	GCLC/HGF/GCLM/BCAR1/NRP1/LGMN/CREB1/MED1/VIL1/APPL2/ADAMTS12/APPL1/RELA	13
GO:0018393	internal peptidyl-lysine acetylation	41/7994	53/14868	0.000325992	0.00535867	0.00423407	NFYA/MSL3/CREBBP/BAZ1B/BRCA1/PHF20/EP300/KAT2A/PPARGC1A/BRD8/KAT2B/KANSL3/SF3B1/SET/NFYB/MORF4L2/DEK/YEATS4/PHF20L1/MYBBP1A/MAP3K7/TAF5L/KAT7/ACTL6A/KAT14/SMARCA5/FLCN/YEATS2/DDX21/TADA2B/MSL2/RUVBL1/SGF29/GATA2/RUVBL2/EP400/MSL1/SUPT3H/BAG6/MSL3P1/ERCC6	41
GO:0032210	regulation of telomere maintenance via telomerase	41/7994	53/14868	0.000325992	0.00535867	0.00423407	XRCC5/MAP3K4/MAPKAPK5/HNRNPC/TINF2/MAPK1/ACD/TNKS2/STN1/XRN1/CCT4/NEK2/TCP1/TENT4B/POT1/GNL3L/DKC1/TERF2/NAT10/CCT7/PIF1/PARN/NAF1/CCT6A/HMBOX1/TERF1/ATM/CCT5/NEK7/CCT8/CCT3/CCT2/CTNNB1/EXOSC10/DCP2/TNKS/ATR/CTC1/MAPK15/SRC/SMG5	41
GO:0014909	smooth muscle cell migration	52/7994	70/14868	0.000327862	0.00537459	0.00424666	MEF2C/SSH1/NRP1/PLAT/CCN4/GRB10/SERPINE1/BMPR1A/RPS6KB1/PDGFRB/PLXNA1/IGFBP5/NFE2L2/DOCK7/GNA13/PLAU/LRP1/BMP4/AAMP/DOCK4/MAP3K7/MDM2/CCN3/SORL1/SEMA6D/CYP1B1/TPM1/ABHD2/SLIT2/IGFBP3/DOCK5/ADAMTS1/ACE/DDR2/S100A11/ITGA2/ATP7A/CRK/HAS2/PDGFD/BCL2/CORO1B/TRIB1/FOXO4/PRKG1/NF1/SRC/PARVA/LPAR1/DDR1/TAFA5/ITGB3	52
GO:0042594	response to starvation	134/7994	204/14868	0.000336352	0.00549866	0.00434468	LAMP2/VPS41/MYH13/HFE/CPS1/RRAGD/FAS/CLEC16A/RIPOR1/HSPA5/EIF2AK2/ATG5/ASNS/SREBF1/NUAK1/ACAT1/USP33/PIK3C3/SESN1/ULK2/RRAGB/CAD/SEH1L/GCN1/TNRC6A/SIRT1/SH3GLB1/MAPK1/DEPDC5/PICK1/XBP1/MTMR3/SUV39H1/STK24/WDR59/TSC2/SLC7A5/SFRP1/PLIN3/TBL2/MAPK8/PPARGC1A/HSPA8/CBL/AMBRA1/ITFG2/DAP/CPEB4/NPRL2/ATF2/NFE2L2/GNPAT/RRAGC/ACADM/SLC2A1/FOXO3/DNAJC15/CDKN1A/ATG14/WDR24/ZFP36/EIF2AK4/SESN2/TBC1D5/RRP8/PRK…	134
GO:0022406	membrane docking	64/7994	89/14868	0.000338064	0.00551155	0.00435487	CFTR/VAMP3/VMP1/SYT1/ROCK1/EXOC5/RAB7A/STX7/ICAM1/EXOC1/EZR/SNAP29/SNPH/VAPA/VPS18/BLOC1S6/RAB3D/CAV2/STX1A/YKT6/STX2/BVES/EXOC2/STXBP3/EXOC8/STX12/ESYT2/VAPB/STX16/ATG14/RAB3IP/UNC13A/EXOC4/STX6/STX17/SYTL2/UNC13C/EXOC6/USO1/ESYT1/PSEN2/EXOC6B/RALB/MSN/TPRG1L/VPS11/PDZD8/RAB8B/STX3/AHCYL1/RAB3B/STX8/TSNARE1/CEP83/ATP2A2/CTBP2/PACS2/EXOC3/EXOC7/CALM1/CEP290/UNC13B/RAB12/PEX26	64
GO:0060443	mammary gland morphogenesis	33/7994	41/14868	0.00033939	0.0055181	0.00436005	CAPN1/NTN1/FGFR2/ESR1/CAV1/GLI3/NFKB1/VDR/NR3C1/WNT5A/IGFBP5/KDM5B/MSX2/BMP4/MED1/TBX3/EPHA2/LRP5/WNT4/ELF3/TGFBR2/BTRC/STAT6/AR/RXFP1/SCRIB/CAV3/CSMD1/CSF1/PTCH1/SRC/DDR1/PHB2	33
GO:0021795	cerebral cortex cell migration	37/7994	47/14868	0.000342286	0.00555006	0.0043853	PAFAH1B1/SYNE2/RHOA/PSEN1/WDR47/LAMB1/EFHC1/SUN2/GLI3/ZMIZ1/MDGA1/NR2E1/RTN4/FGF13/DAB2IP/PEX5/SLIT2/EGFR/DIXDC1/LRP8/PEX13/DISC1/SUN1/CDK5/NDEL1/BMERB1/CTNNB1/COL3A1/ROBO1/SRGAP2C/FUT10/DAB1/FBXO45/POU3F2/RELN/ADGRG1/SRGAP2	37
GO:0006903	vesicle targeting	50/7994	67/14868	0.000352916	0.0057069	0.00450923	TBC1D23/CUL3/TRAPPC3/EXOC5/CLASP1/SAR1A/PSEN1/EXOC1/SNAP29/TRIP11/YKT6/GBF1/NAGLU/EXOC2/TRAPPC13/TFG/EXOC8/KLHL12/PPP6C/WDR11/EXOC4/STARD3/PREB/EXOC6/AP1AR/CSNK1D/EXOC6B/SEC16A/ARFGAP2/SAR1B/TRAPPC8/TRAPPC10/CLASP2/TRAPPC9/MAP4K2/TRAPPC11/NLGN1/TRAPPC1/TRAPPC12/FAM91A1/EXOC3/SCRIB/MAPK15/TRAPPC6B/EXOC7/SEPTIN5/TMED9/TRAPPC2/TRAPPC4/ARFGAP3	50
GO:0051304	chromosome separation	57/7994	78/14868	0.000356923	0.00575611	0.00454811	MAD1L1/ZNF207/NCAPD2/NCAPH2/CUL3/SPDL1/TPR/CSNK2A2/TRIP13/CHFR/ZW10/ANAPC5/CDC23/KLHL22/CSNK2A1/PPP2R1A/RECQL5/NCAPG/FBXO5/TTK/MAD2L2/CDC20/CENPF/DUSP1/NCAPH/ZWINT/MAD2L1BP/PCID2/DLGAP5/PSMG2/CDC16/CCNB1/APC/SMC2/CDK5RAP2/NUMA1/KNL1/RB1/NUF2/DIS3L2/DYNC1LI1/NCAPG2/ATM/NCAPD3/BUB3/NSMCE2/BUB1B/SMARCAD1/MAD2L1/RAD21/PLK1/BUB1/ZWILCH/TOP3A/MAPK15/KNTC1/ANAPC7	57
GO:0030879	mammary gland development	85/7994	123/14868	0.000358298	0.00576271	0.00455332	CAPN1/NTN1/FGFR2/GLI2/NCOA1/CAD/ESR1/UPRT/JAK2/MAPK1/XBP1/HIF1A/ARHGAP5/AKT2/CAV1/GLI3/NFKB1/CCND1/VDR/SLC29A1/PRLR/NR3C1/WNT5A/UMPS/RTN4/IGFBP5/ID2/KDM5B/CREB1/MSX2/SOCS2/RREB1/BMP4/SOX9/MED1/STAT5A/SMO/CDO1/LATS1/TBX3/CYP19A1/FGF2/LEF1/BRCA2/TNFRSF11A/AKT1/EPHA2/NRG1/GPAT4/HK2/ARHGAP35/ZBTB7B/LRP5/WNT4/TGFA/PYGO2/ELF3/TGFBR2/ITGA2/ATP7A/BTRC/STAT6/AR/FASN/ROBO1/RXFP1/STAT5B/DEAF1/ERBB4/SCRIB/OX…	85
GO:1904375	regulation of protein localization to cell periphery	88/7994	128/14868	0.000373771	0.00599542	0.00473719	ITGA3/ATP2C1/PRKCH/PIAS1/EPHA3/ATP2B4/WNK1/PPP2R5A/PRKCZ/GRIPAP1/VPS35/PICALM/DLG1/GPC4/EPB41L2/STX7/HECTD1/EZR/SORBS1/TREM2/ZDHHC8/PGRMC1/ZDHHC2/TGFB1/ABCA2/RAB11FIP2/EIF4G1/SPTBN1/TMEM59/RAP1A/GBP1/RHOQ/PLS1/LYPLA1/LRP1/RAB38/ACSL3/VIL1/GNAI1/ARHGEF16/PPFIA1/LGALS3/VPS4A/EPHB2/NUMB/MRAP2/NUMA1/ADAM10/PDPK1/CLTC/AKT1/EPHA2/PIK3R1/EGFR/OGT/ITGB1/LYPD1/ZDHHC7/PID1/ZDHHC5/MMP14/APPL1/RER1/LDLRAP1/E…	88
GO:0034446	substrate adhesion-dependent cell spreading	67/7994	94/14868	0.000375408	0.00600553	0.00474518	VAMP3/RHOA/FERMT2/ST6GAL1/NTN4/FBLN1/ITGA8/CARMIL1/PXN/LAMB1/TYRO3/ABL1/NRP1/CRKL/TRIOBP/ARHGEF7/KANK1/C1QBP/CORO1C/NEDD9/BVES/ITGA4/FN1/GBP1/KIF14/PREX1/RREB1/ACTN4/LAMA5/LAMC1/RAB1A/ITGAV/AP1AR/PIK3R1/DOCK5/DOCK1/FER/MERTK/FZD7/BRAF/DMTN/MELTF/MICALL2/ILK/CRK/AXL/PTK2/ANTXR1/LIMS1/HAS2/WASHC2C/PEAK1/FZD4/RCC2/CALR/MYADM/EPHB3/EFNA5/P4HB/SPRY4/PARVB/FLNA/SRC/PARVA/ITGB3/SRGAP2/SRCIN1	67
GO:1901889	negative regulation of cell junction assembly	24/7994	28/14868	0.000382581	0.00610391	0.00482291	ARHGAP6/ROCK1/IKBKB/DKK1/CORO1C/DUSP22/WNT5A/ROCK2/EPHA7/TLR2/THBS1/ACVRL1/PHLDB2/MMP14/DMTN/ACE/CLASP2/PTPN13/DLC1/PTEN/RCC2/ROBO2/SLIT1/SRC	24
GO:0006446	regulation of translational initiation	55/7994	75/14868	0.000389	0.00618976	0.00489075	CSDE1/TPR/EIF4B/FECH/DHX29/NCK2/EIF4G3/DDX1/BZW1/MTIF2/PPP1R15A/ALKBH1/EIF5/FMR1/DNAJC3/EIF3E/EIF3B/RPS6KB1/EIF4G2/NCBP2/EIF4G1/PAIP2/KHDRBS1/AGO2/MIF4GD/EIF2AK4/HABP4/SH3BGRL/EIF2S1/CTIF/EIF4E2/BZW2/NCBP1/RPL13A/EIF2B5/EIF3H/YTHDF1/CDC123/UHMK1/IMPACT/LARP1/EIF4A2/NCK1/EIF5B/METTL3/ZNF598/EIF2AK3/PAIP1/PPP1CA/NPM1/YTHDF3/YTHDF2/MTOR/DDX3X/C8orf88	55
GO:1904356	regulation of telomere maintenance via telomere lengthening	46/7994	61/14868	0.000404017	0.00641162	0.00506604	XRCC5/MAP3K4/MAPKAPK5/HNRNPC/TINF2/MAPK1/ACD/TNKS2/STN1/XRN1/CCT4/NEK2/TCP1/TENT4B/HNRNPA2B1/POT1/GNL3L/DKC1/TERF2/NAT10/CCT7/PIF1/PARN/PARP1/NAF1/CCT6A/HMBOX1/TERF1/ATM/CCT5/NEK7/CCT8/CCT3/CCT2/CTNNB1/EXOSC10/DCP2/TNKS/DHX36/ATR/ERCC4/CTC1/MAPK15/SLX4/SRC/SMG5	46
GO:0006289	nucleotide-excision repair	60/7994	83/14868	0.000408729	0.00646919	0.00511154	ERCC1/SLC30A9/MNAT1/ERCC8/ARID1B/POLD1/NTHL1/SMARCD1/SMARCE1/XAB2/POLD3/SMARCA2/SIRT1/ERCC2/BCL7B/SMARCD2/GTF2H1/GTF2H3/OGG1/ARID1A/RPA2/RAD23B/POLK/USP45/SMARCA4/PHF10/RPA1/DPF2/DDB2/BRIP1/KAT7/ACTL6A/BRCA2/CUL4A/TP53/GTF2H2/CETN2/MMS19/RNF111/FANCC/ERCC3/PBRM1/UVSSA/BRD7/DDB1/KAT5/COMMD1/SMARCC1/LIG4/ERCC4/POLE/RAD23A/USP7/SLX4/ARID2/FAN1/HMGN1/DPF3/ERCC6/GTF2H5	60
GO:0048524	positive regulation of viral process	44/7994	58/14868	0.000429103	0.00677371	0.00535214	CD74/KPNA6/RSF1/ATG5/PKN2/HACD3/RAB7A/TOP2B/PPIE/TYRO3/SRPK1/LGALS1/FMR1/TRIM38/NR5A2/VAPB/TOP2A/VPS4A/SRPK2/MDFIC/DHX9/TARBP2/VPS37B/FURIN/ATG12/STOM/NOTCH1/TRIM11/LARP1/ADAR/SMPD1/AXL/DDB1/LGALS9/PDE12/TMEM39A/RAD23A/KPNA2/P4HB/PPARA/ADARB1/CNOT7/DDX3X/TMEM250	44
GO:0072331	signal transduction by p53 class mediator	112/7994	168/14868	0.000432818	0.00679802	0.00537136	KDM1A/E2F2/SNAI2/CD74/CD44/USP28/RRM2B/HIPK2/SP100/BCL3/RPS6KA6/NUAK1/GTSE1/TP73/KAT6A/ZMPSTE24/ATRX/AURKA/PPP1R13B/MAPKAPK5/CDIP1/RFFL/MSH2/SIRT1/EP300/PRMT5/E2F1/PSMD10/USP10/NBN/NDRG1/ERCC2/ZNHIT1/MAP2K6/CDKN1B/NOP2/PAK1IP1/TRIM24/SNAI1/CDKN1A/SOX4/DYRK2/SESN2/EDA2R/RRP8/MYBBP1A/USP15/MDM2/URB2/MARCHF7/MYC/BRCA2/COPS3/TP53/AKT1/DYRK3/SMYD2/TP53BP2/ZNF385B/RPL37/PLK2/TAF1/ANKRD1/ATM/CHEK1/JMY/P…	112
GO:0002520	immune system development	118/7994	178/14868	0.000432923	0.00679802	0.00537136	MAD1L1/JARID2/ERCC1/PARP3/FOXP3/POLQ/RC3H2/TP53BP1/BCL3/TCF3/TFRC/MLH1/UNG/NFKB2/ITCH/THOC1/RIF1/PSEN1/PTPRC/PHLPP1/ZMPSTE24/IRAK3/PPP2R3C/MSH2/ABL1/CRKL/MAPK1/SIX4/YY1/CD40/SAMHD1/NBN/IL27RA/TGFB1/HOXA3/TGFBR1/LIPA/SUPT6H/NSD2/KMT5B/RNF8/SRF/MSH3/BCL6/HES1/MSH6/MAD2L2/RO60/TNFSF4/KMT2A/TNFAIP3/SHLD2/PMS2/CYREN/PKN1/PCID2/SBDS/SIX1/ZBTB1/MAP2K2/NDFIP1/RAF1/CTNNBL1/SWAP70/RC3H1/MARCHF7/LEF1/SLC15A…	118
GO:0016242	negative regulation of macroautophagy	26/7994	31/14868	0.000438758	0.00683569	0.00540112	CLEC16A/LZTS1/SCFD1/HMOX1/TSC2/QSOX1/PIK3CA/USP30/NPC1/TP53/AKT1/RUBCN/FEZ1/PINK1/UBQLN4/TSC1/FEZ2/MTM1/NUPR1/TMEM39A/SMCR8/RNF41/LRRK2/MTOR/EHMT2/SEC22B	26
GO:0070198	protein localization to chromosome, telomeric region	26/7994	31/14868	0.000438758	0.00683569	0.00540112	XRCC5/ATRX/TINF2/ACD/TNKS2/CCT4/TCP1/POT1/GNL3L/DKC1/TERF2/CCT7/NABP2/BRCA2/CCT6A/TERF1/CCT5/ZNF827/CCT8/CCT3/SPDYA/GNL3/CCT2/TERF2IP/TNKS/ATR	26
GO:0120033	negative regulation of plasma membrane bounded cell projection assembly	26/7994	31/14868	0.000438758	0.00683569	0.00540112	MAP4/MPHOSPH9/GDI2/RAP1GAP/CAPZB/CCP110/KANK1/TBC1D30/MAK/RAB3IP/WDR44/YAP1/ARHGAP24/TCHP/AKT1/EVI5L/SLIT2/TBC1D7/PRKCD/SRGAP2C/CEP97/LIMK2/KIF24/EVL/LPAR1/PLXNB3	26
GO:0140056	organelle localization by membrane tethering	58/7994	80/14868	0.000448531	0.00696976	0.00550705	CFTR/VAMP3/VMP1/SYT1/EXOC5/STX7/EXOC1/SNAP29/SNPH/VAPA/VPS18/BLOC1S6/RAB3D/CAV2/STX1A/YKT6/STX2/BVES/EXOC2/STXBP3/EXOC8/STX12/ESYT2/VAPB/STX16/ATG14/RAB3IP/UNC13A/EXOC4/STX6/STX17/SYTL2/UNC13C/EXOC6/USO1/ESYT1/PSEN2/EXOC6B/RALB/TPRG1L/VPS11/PDZD8/RAB8B/STX3/AHCYL1/RAB3B/STX8/TSNARE1/CEP83/ATP2A2/CTBP2/PACS2/EXOC3/EXOC7/CALM1/CEP290/UNC13B/RAB12	58
GO:0002011	morphogenesis of an epithelial sheet	42/7994	55/14868	0.000452986	0.0070025	0.00553292	DVL2/CD44/RHOA/FERMT2/CLASP1/CEACAM1/FERMT1/JAG1/LAMA1/MEGF8/DVL1/SRF/HBEGF/PDCD10/WNT5A/SOS1/MSX2/RREB1/FLRT3/COL5A1/NOTCH2/TOR1A/ARHGAP24/ACVRL1/CCN1/PHLDB2/NOTCH1/LIN7C/ITGB1/ADAM17/RHOC/ARHGAP35/ITGA5/CLASP2/ARHGAP12/PTEN/DAG1/CD151/MRTFA/FLNA/MTOR/DDR1	42
GO:0008347	glial cell migration	42/7994	55/14868	0.000452986	0.0070025	0.00553292	PAFAH1B1/HEXB/SYNE2/NTN1/WDR47/LAMB1/TGFB2/TREM2/CRKL/SUN2/GLI3/ZMIZ1/NR2E1/RTN4/EPHA4/RRAS/PTPRB/RRAS2/P2RX4/DAB2IP/APCDD1/TIAM1/LRP8/MMP14/DISC1/SUN1/CDK5/BMERB1/CTNNB1/COL3A1/GPR183/P2RY1/SRGAP2C/DAB1/CSPG4/SCRIB/NDN/CSF1/RELN/NF1/ADGRG1/SRGAP2	42
GO:0009791	post-embryonic development	63/7994	88/14868	0.000458071	0.00706282	0.00558058	ZFX/ERCC1/RC3H2/PRDM1/FGFR2/SEMA3C/PSEN1/ATRX/JAK2/ABL1/ERCC2/TGFBR1/PLEKHA1/CDH23/ATN1/SOD2/ALDH5A1/ACVR2B/EFEMP1/ASH1L/ACADM/KDM5B/KMT2A/SERP1/ACO1/AGO2/BMP4/ASL/LARGE1/EMX1/IREB2/KLF4/MYO7A/VPS54/SLC4A10/CSRNP1/MMUT/ATM/ARID5B/ITPR1/NR4A2/MYO1E/MORC3/SCUBE1/FZD5/TIPARP/INPPL1/SLC18A2/FBN1/SGPL1/MECP2/ATF5/CHST11/BCL2/HEG1/SMAD2/NDN/IGF2R/SZT2/MTOR/HMGN1/SELENOP/TBCE	63
GO:0031647	regulation of protein stability	194/7994	307/14868	0.000463201	0.0071235	0.00562853	RPAP3/CREBBP/LAMP2/MYLIP/ZNF207/WIZ/GRN/CUL3/USP28/PER3/NEDD4L/USP13/CTSA/VPS35/ATP1B3/SEL1L/SREBF1/CHFR/FBXW11/USP33/RAB21/AURKA/TESC/CMTM6/TF/CAPN3/SIRT1/SH3GLB1/MAPK1/HPS4/FBXO7/EP300/TELO2/STK4/RASSF2/CSNK2A1/TTI1/SMAD7/TBL1X/PIM2/UBL4A/STUB1/STK3/SPAG1/MTMR9/PIH1D1/URI1/CDC37L1/BAG1/DVL1/GTPBP4/TRIM37/KAT2A/FBXW7/PPARGC1A/HSPA8/CD81/PTGES3/CREBL2/BAG2/PDCD10/USP4/RTN4/CCT4/AAK1/EPHA4/PARK7/P…	194
GO:0010720	positive regulation of cell development	241/7994	388/14868	0.000468138	0.00718092	0.0056739	PLXND1/KDM1A/HOXA11/SOX8/PAFAH1B1/CDKL5/RUFY3/CD74/RUNX3/PRKCH/TNFRSF1B/VCAN/STAU2/CUL7/KITLG/ARID1B/FOXP3/CASP8/CDON/AP3D1/NTN1/SPEN/SMARCD1/ASPM/RHOA/PRKCZ/SMARCE1/MAP3K13/GLI2/WDR62/PLXNA2/IL4R/NRDC/TP73/XRCC5/DCT/RFX3/RAB21/SMARCA2/PTPRC/ADD1/AURKA/TESC/PPP2R3C/TREM2/NRP1/XBP1/PRMT5/NIN/HIF1A/DICER1/ADNP/SMAD7/NKAP/SLC7A5/EEF2K/FZD3/RIPK2/IL7/IL4I1/ANKRD27/NUMBL/TGFB1/MEGF8/PTN/PTPRZ1/GLI3/SH…	241
GO:0044319	wound healing, spreading of cells	28/7994	34/14868	0.000478188	0.00729756	0.00576606	CD44/RHOA/FERMT2/CLASP1/CEACAM1/FERMT1/HBEGF/PDCD10/MSX2/RREB1/COL5A1/TOR1A/ARHGAP24/ACVRL1/CCN1/PHLDB2/ITGB1/ADAM17/RHOC/ARHGAP35/ITGA5/CLASP2/PTEN/CD151/MRTFA/FLNA/MTOR/DDR1	28
GO:0090505	epiboly involved in wound healing	28/7994	34/14868	0.000478188	0.00729756	0.00576606	CD44/RHOA/FERMT2/CLASP1/CEACAM1/FERMT1/HBEGF/PDCD10/MSX2/RREB1/COL5A1/TOR1A/ARHGAP24/ACVRL1/CCN1/PHLDB2/ITGB1/ADAM17/RHOC/ARHGAP35/ITGA5/CLASP2/PTEN/CD151/MRTFA/FLNA/MTOR/DDR1	28
GO:0099173	postsynapse organization	119/7994	180/14868	0.000482993	0.0073521	0.00580915	SEMA3F/ARHGAP33/ITGA3/PAFAH1B1/CDKL5/FYN/STAU2/LZTS1/NGEF/VPS35/ACTN1/DLG1/PAK3/OPHN1/PSEN1/CHMP2B/SSH1/CTTN/MTMR2/LZTS3/NRCAM/EZR/TREM2/NRP1/CRKL/PICK1/LGMN/RPS6KA5/ZMYND8/EEF2K/ZDHHC2/PTPRS/WASL/ABHD17B/DVL1/CNTNAP1/GLRB/HSPA8/CAPRIN2/NEDD9/STK38/DBN1/WNT5A/TANC1/EPHA4/MESD/NRP2/SRGN/ARHGAP22/LAMA5/ARHGEF9/EPHB2/LRP4/EPHA7/CAPRIN1/DOCK10/DBNL/ABHD17C/ADAM10/ZNF365/ABI2/PPFIA2/IGF1R/AKT1/NLGN4X/…	119
GO:0051489	regulation of filopodium assembly	38/7994	49/14868	0.00049327	0.00747041	0.00590264	RALA/TENM1/STAU2/FSCN1/CAPZB/NRP1/PALM/ZMYND8/FMR1/WASL/TGFBR1/RIPOR2/SRF/DPYSL3/FXR1/ABITRAM/RHOQ/RAB17/CCR7/RAB3IP/FXR2/EPHB2/FNBP1L/TRPM2/RAB5A/MYO10/PIK3R1/TENM2/DAAM2/DOCK11/DMTN/PRKCD/ARF6/NLGN1/SRGAP2C/ARAP1/AGRN/DNM3	38
GO:1902895	positive regulation of miRNA transcription	38/7994	49/14868	0.00049327	0.00747041	0.00590264	NGFR/SREBF1/TGFB2/HIF1A/KLF5/TGFB1/BMPR1A/SRF/NR3C1/FOXO3/EGR1/BMP2/SMARCA4/FOXA1/PPARG/ETS1/KLF4/MYC/FGF2/TP53/SMAD4/POU2F1/EGFR/GNL3/SMAD3/STAT3/ATOH8/AR/SMAD1/RELA/FOSL1/JUN/GATA2/WT1/MRTFB/TEAD1/MRTFA/SREBF2	38
GO:0006270	DNA replication initiation	30/7994	37/14868	0.000502469	0.00759046	0.00599749	POLA2/MCM10/MCM2/MCM6/ORC1/CDC45/CDC6/MCM5/POLA1/NBN/MCM4/CCNE1/MCM3/GMNN/ORC2/ORC4/WRNIP1/ORC3/KAT7/TICRR/CIZ1/LRWD1/TOPBP1/ORC5/MCM7/CDT1/NOC3L/GINS3/PURA/PRIM1	30
GO:0097300	programmed necrotic cell death	36/7994	46/14868	0.00050713	0.00764152	0.00603783	CFLAR/BIRC3/FAS/CASP8/ITCH/CYLD/DNM1L/RNF31/TRPM7/PYGL/ASAH1/CAV1/PPIF/BIRC2/ARHGEF2/ALKBH7/RBCK1/TRAF2/MUTYH/RIPK1/TP53/PARP1/OGT/IPMK/SLC25A4/AIFM1/SPATA2/TLR3/FADD/MLKL/NUPR1/BOK/FZD9/PELI1/MAP3K5/ATG9A	36
GO:0042552	myelination	93/7994	137/14868	0.000512087	0.00769679	0.0060815	CNTN1/RNF10/TNFRSF1B/GPM6B/HEXB/GALC/GPC1/DLG1/ACER3/NRDC/EPB41L3/POMGNT1/MTMR2/ATRN/DICER1/ABCD1/PLLP/NDRG1/ARHGEF10/ERCC2/AKT2/PRX/PTN/PTPRZ1/ABCA2/CNTNAP1/CTSC/ZPR1/FIG4/ADGRG6/QKI/PIKFYVE/GNPAT/KIF14/B4GALT6/CLU/PLP1/MYRF/NSUN5/RARA/ITGB4/WASF3/LARGE1/SBF2/LPIN1/SCN2A/TLR2/NAB1/AFG3L2/ERBB2/SOD1/AKT1/DEGS1/EIF2B5/ANK2/TNFRSF21/MAL2/PARD3/TENM4/MARVELD1/SKI/B4GALT5/MPZ/NFASC/SLC25A46/SERINC5/M…	93
GO:1900087	positive regulation of G1/S transition of mitotic cell cycle	32/7994	40/14868	0.000513833	0.00770363	0.00608691	KMT2E/CDC6/RGCC/EIF4G1/CCND2/CPSF3/STIL/ANKRD17/ANXA1/MDM2/RDX/CUL4A/CYP1A1/RPTOR/AKT1/EGFR/MEPCE/ADAM17/CENPJ/ADAMTS1/LSM11/CUL4B/DDR2/STOX1/RRM1/PLRG1/RRM2/MTBP/UBE2E2/PLCB1/TFDP1/DDX3X	32
GO:0002573	myeloid leukocyte differentiation	129/7994	197/14868	0.000521102	0.00779302	0.00615754	FARP2/PAFAH1B1/CD74/GAB2/KITLG/CASP8/SBNO2/FSTL3/TFRC/GPR137B/CEACAM1/PSEN1/OSTM1/SNX10/PIR/TESC/TF/TREM2/SIRT1/THOC5/MYH9/DHRS2/SRP54/RASSF2/NKAP/SFRP1/CCN4/RELB/TGFB1/CDK6/ITGB8/SH3PXD2A/NAGLU/DHRS7B/FBXW7/CD81/TCIRG1/IL23A/NEDD9/MAPK14/NR3C1/FOXP1/ID2/CREB1/GPR68/PRXL2A/INHBA/PDE1B/GLO1/MT1G/BMP4/MED1/BMP2/CCR7/STAT5A/LIF/NDFIP1/RARA/PPARG/AP3B1/LARGE1/NOTCH2/IREB2/MYC/IRF4/RIPK1/TLR2/LEF1/PPP…	129
GO:0009991	response to extracellular stimulus	285/7994	465/14868	0.000527886	0.00787474	0.00622211	GCLC/CREBBP/LAMP2/VPS41/MYH13/MLXIPL/HFE/ERCC1/SNAI2/CPS1/GLRX2/GCLM/RRAGD/FAS/CLEC16A/RIPOR1/HSPA5/H6PD/EIF2AK2/ATG5/KDM4A/ASNS/SLC12A3/MBD3/TFRC/SREBF1/NUAK1/ACAT1/RASAL2/PLD1/ACACB/USP33/PIK3C3/SESN1/PTPRC/BCKDHB/ULK2/RRAGB/NCOA1/CAD/SEH1L/WNT11/P2RX7/GCN1/TNRC6A/SIRT1/SH3GLB1/MAPK1/DEPDC5/PICK1/XBP1/MTMR3/EP300/CD40/ADNP/SUV39H1/PHEX/STK24/WDR59/TSC2/SLC7A5/SFRP1/GDAP1/PLIN3/RPS19/PRKAG2/TBL2…	285
GO:0032465	regulation of cytokinesis	59/7994	82/14868	0.000556846	0.00828604	0.00654709	KLHL13/SPAST/CUL3/WNK1/PKN2/RHOA/ZFYVE26/PIK3C3/CDC14A/CDC14B/AURKA/RAB11FIP3/CDC6/SH3GLB1/KIF3B/CCP110/RAB11A/CSPP1/FSD1/KIF20A/ECT2/CHMP3/BIRC6/KIF14/CIT/GIPC1/PIN1/RAB11FIP4/VPS4A/KIF13A/KIF23/KIF20B/BRCA2/IGF1R/BBS4/PKP4/CETN2/AHCTF1/FLCN/CXCR5/RACGAP1/KLHL21/ENTR1/E2F7/ZFYVE19/PLK1/PRKCE/BCL2L1/PLK3/SETD2/PIK3R4/PRPF40A/SVIL/UVRAG/KLHL9/CALM1/PRC1/TAS2R13/MAP10	59
GO:0060996	dendritic spine development	64/7994	90/14868	0.000558512	0.00829016	0.00655035	ARHGAP33/PAFAH1B1/CDKL5/UBA6/STAU2/NGEF/MAPK6/NCK2/PAK3/PSEN1/MEF2C/LZTS3/MAPKAPK5/ZMYND8/FMR1/EEF2K/PTPRS/WASL/DVL1/EIF4G2/CAPRIN2/DBN1/EPHA4/PAK4/EPHB2/CAPRIN1/DOCK10/ZNF365/ABI2/PPFIA2/LLPH/IQSEC1/SDK1/ASAP1/C21orf91/TIAM1/LRP8/DIP2A/SHANK1/DISC1/PDLIM5/CDK5/ARF6/MECP2/NLGN1/TANC2/PTEN/SRGAP2C/DHX36/BAIAP2/PAK2/EPHB3/LRRK2/RELN/HDAC2/SIPA1L1/DNM3/LPAR1/GRIN3A/FOXO6/SHANK3/SRGAP2/ARMCX5-GPRASP2…	64
GO:1901203	positive regulation of extracellular matrix assembly	7994-12-01	12/14868	0.000581407	0.00860857	0.00680194	PHLDB1/CLASP1/RGCC/TGFB1/TGFBR1/MAD2L2/SOX9/EMILIN1/PHLDB2/CLASP2/SMAD3/DAG1	12
GO:0007272	ensheathment of neurons	94/7994	139/14868	0.000585095	0.0086104	0.00680338	CNTN1/RNF10/TNFRSF1B/GPM6B/HEXB/GALC/GPC1/DLG1/ACER3/NRDC/EPB41L3/POMGNT1/MTMR2/ATRN/DICER1/ABCD1/PLLP/NDRG1/ARHGEF10/ERCC2/AKT2/PRX/PTN/PTPRZ1/ABCA2/CNTNAP1/CTSC/ZPR1/PPARD/FIG4/ADGRG6/QKI/PIKFYVE/GNPAT/KIF14/B4GALT6/CLU/PLP1/MYRF/NSUN5/RARA/ITGB4/WASF3/LARGE1/SBF2/LPIN1/SCN2A/TLR2/NAB1/AFG3L2/ERBB2/SOD1/AKT1/DEGS1/EIF2B5/ANK2/TNFRSF21/MAL2/PARD3/TENM4/MARVELD1/SKI/B4GALT5/MPZ/NFASC/SLC25A46/SER…	94
GO:0008366	axon ensheathment	94/7994	139/14868	0.000585095	0.0086104	0.00680338	CNTN1/RNF10/TNFRSF1B/GPM6B/HEXB/GALC/GPC1/DLG1/ACER3/NRDC/EPB41L3/POMGNT1/MTMR2/ATRN/DICER1/ABCD1/PLLP/NDRG1/ARHGEF10/ERCC2/AKT2/PRX/PTN/PTPRZ1/ABCA2/CNTNAP1/CTSC/ZPR1/PPARD/FIG4/ADGRG6/QKI/PIKFYVE/GNPAT/KIF14/B4GALT6/CLU/PLP1/MYRF/NSUN5/RARA/ITGB4/WASF3/LARGE1/SBF2/LPIN1/SCN2A/TLR2/NAB1/AFG3L2/ERBB2/SOD1/AKT1/DEGS1/EIF2B5/ANK2/TNFRSF21/MAL2/PARD3/TENM4/MARVELD1/SKI/B4GALT5/MPZ/NFASC/SLC25A46/SER…	94
GO:1903050	regulation of proteolysis involved in protein catabolic process	143/7994	221/14868	0.000585859	0.0086104	0.00680338	GCLC/ANKIB1/RHBDF1/PKD1/HFE/PSMC4/NUB1/RNF14/PIAS1/RNF19A/MAPK9/PITHD1/USP13/HIPK2/CSNK2A2/TRIB2/CHFR/ARAF/LAMP3/UBE2K/OPHN1/KEAP1/PSEN1/GSK3B/XPO1/AURKA/HECTD1/WAC/TREM2/DESI1/PSMC6/TRIB3/CSNK2A1/USP14/SMAD7/PSMD10/CCDC22/FMR1/N4BP1/AXIN1/STUB1/SGTA/FZR1/CAV1/DVL1/FBXW7/CTSC/USP5/BAG2/CSNK1A1/UBE3A/PSMD14/NFE2L2/EPHA4/PARK7/RNF19B/UCHL5/CDC20/RAD23B/CLU/GIPC1/USP9X/PSMF1/PHF20L1/LATS1/TRAF7/HSPB…	143
GO:1903828	negative regulation of protein localization	124/7994	189/14868	0.000590377	0.00865547	0.006839	CYP51A1/RHBDF1/CTNNA1/GPM6B/GOPC/NEDD4L/GDI2/WNK1/RNF4/PPP2R5A/SP100/NEO1/GRIPAP1/POLR1A/VPS35/SREBF1/PICALM/LMAN1/MARK3/ANKRD13A/GSK3B/REST/DNAJA1/NSFL1C/ERP29/RAB11FIP3/HECTD1/PPM1F/RANGAP1/FERMT1/NDFIP2/CORO2B/SFRP1/TGFB1/ABHD17B/LZTS2/RIPOR2/RAB23/HMGCR/PDE8B/TMEM59/PARK7/GBP1/KLF7/RHOQ/UFM1/LYPLA1/ACVR1C/GNAZ/TTBK2/RHBDF2/LATS1/NDFIP1/PPFIA1/INPP5K/DCLK1/NUMB/ROCK2/UBAC2/MDFIC/MRAP2/OS9/RAB1…	124
GO:0044784	metaphase/anaphase transition of cell cycle	67/7994	95/14868	0.000607557	0.00888552	0.00702076	MAD1L1/CDC27/ZNF207/TACC3/CUL3/SPDL1/TPR/ARID1B/ANAPC4/SMARCD1/TRIP13/CHFR/SMARCE1/SMARCA2/ZW10/ANAPC5/MAP3K20/CDC6/CDC23/KLHL22/BCL7B/SMARCD2/FBXO5/TTK/MAD2L2/CDC20/ARID1A/CENPF/NEK6/DUSP1/ZWINT/MAD2L1BP/PCID2/DLGAP5/SMARCA4/PSMG2/PHF10/CDC16/DPF2/CCNB1/APC/ACTL6A/CDK5RAP2/KNL1/HECW2/CENPE/RB1/NUF2/DYNC1LI1/ATM/ANAPC1/BUB3/NSMCE2/BUB1B/PBRM1/MAD2L1/RAD21/BRD7/PLK1/BUB1/SMARCC1/ZWILCH/MAPK15/KNTC…	67
GO:1901879	regulation of protein depolymerization	57/7994	79/14868	0.000612913	0.00894194	0.00706534	SPAST/CAPG/LIMA1/NAV3/WDR1/CLASP1/CAPZB/CARMIL1/WDR47/ADD1/TPX2/TRIOBP/MID1/CRACD/SEMA5A/APC2/SPTBN1/ARHGEF2/CAMSAP2/PIK3CA/DSTN/VIL1/TMOD2/TTBK2/FGF13/MAP1S/MAP1B/NES/SWAP70/APC/CKAP2/TMOD1/RDX/TMOD3/KATNB1/GSN/ADD3/TWF1/EPS8/PLEKHH2/DMTN/TAOK1/LMOD1/CLASP2/MID1IP1/CFL2/BMERB1/MAP1A/WASHC2C/SPTBN2/FLII/SVIL/SPTAN1/ASPH/CAPZA2/TWF2/ATXN7	57
GO:0030218	erythrocyte differentiation	86/7994	126/14868	0.000625422	0.00910218	0.00719196	CFLAR/SLC4A1/SLC25A5/KMT2E/ALAS1/KCNQ1/HIPK2/FECH/TGFBR3/JMJD6/SLC25A40/RCOR1/MAEA/JAK2/ANKRD54/HSCB/BRD1/HIF1A/ERCC2/SLC1A5/RPS19/DNASE2/CDK6/SLC11A2/SH2B3/TMEM14C/MAPK14/SMAP1/SRF/HSPA9/SMAD5/BCL6/STAT1/ID2/EPAS1/FOXO3/PTBP3/ACVR2A/INHBA/FAM210B/BMP4/MED1/THRA/PRMT1/ZFP36/ETS1/ACVR1B/ABCB10/RPS6/TMOD3/RB1/ARNT/DYRK3/SLC25A38/LYAR/NCAPG2/MFHAS1/CEBPG/HEATR3/ALAS2/DMTN/PKNOX1/G6PD/ADAR/RACGAP1/FL…	86
GO:0060485	mesenchyme development	185/7994	293/14868	0.000657368	0.00954383	0.00754091	SEMA3F/WNT16/SOX8/FUZ/SEMA3B/WWTR1/PHLDB1/SNAI2/HGF/ZFP64/CUL7/EPHA3/KITLG/FOXC1/ERBB3/FGFR2/ROCK1/OTUD5/NUP133/TGFBR3/LRP6/TCOF1/FERMT2/CLASP1/TEAD2/SEMA3A/SEMA3C/FGFR1/MEF2C/GSK3B/WNT11/EFNB1/SEMA6A/TGFB2/BAMBI/NRP1/MAPK1/DDX17/SIX4/HIF1A/JAG1/FAM83D/SMAD7/RGCC/SFRP1/TGFB1/EZH2/TGFBR1/AKNA/ENG/BMPR1A/ACTA2/DKK1/COL1A1/CORO1C/GCNT2/PTK7/SEMA5A/WNT5A/HES1/EPB41L5/ACVR1/RTN4/FN1/STAT1/EPHA4/MARK1/…	185
GO:0001501	skeletal system development	286/7994	468/14868	0.000671971	0.00973216	0.00768972	HOXA11/PAFAH1B1/PKD1/FUZ/MKS1/MBTD1/MBTPS2/SNAI2/RUNX3/CD44/VCAN/HEXB/FOXN3/FOXC1/PUM2/FGFR2/RHOA/HYAL2/FGFR3/NDST1/TCOF1/EVC/NLE1/GLI2/DLG1/FGFR1/TULP3/PSEN1/MEF2C/PTPRC/COL19A1/ZMPSTE24/WNT11/SNX10/MMP2/GNAS/GNA11/P2RX7/GLG1/TBX15/TGFB2/TMEM38B/PCSK5/SIX4/HIF1A/MTHFD1/TRIP11/NFATC2/RASSF2/SMAD7/PLS3/PHEX/TIMP1/ACD/SMPD3/XYLT1/EYA1/SFRP1/CCN4/TRPS1/SLC39A14/TGFB1/MEGF8/COMP/ITGB8/HOXA2/HOXA3/HOX…	286
GO:0055001	muscle cell development	110/7994	166/14868	0.000681404	0.00984489	0.00777879	CFLAR/KDM1A/HDAC9/PTCD2/ATG5/CTDP1/MAP2K4/MEF2A/WDR1/ACTN1/NEBL/ZMPSTE24/CAPN3/SIX4/YY1/NFATC4/NFATC2/SPG11/TNNT1/COMP/CAV2/ENG/BMPR1A/NAGLU/CNTNAP1/PRKAR1A/BVES/SRF/TBX18/LOX/PDGFRB/HES1/FOXP1/FHL2/SDC1/RGS4/OBSL1/BMP4/SIX1/FLNC/SMO/TMOD2/PARP2/ACTN4/LARGE1/FHOD3/TBX3/GATA4/NIBAN2/TMOD1/MYPN/TMOD3/PPP3CA/PRICKLE1/TPM1/AFG3L2/SMAD4/ACTA1/MEIS1/ANK2/MEGF10/BIN3/NOTCH1/ANKRD1/ADM/ITGB1/AKAP6/EDNRA/…	110
GO:0000002	mitochondrial genome maintenance	25/7994	30/14868	0.00069151	0.00991884	0.00783723	LIG3/RRM2B/MEF2A/METTL4/TWNK/PPARGC1A/SLC25A36/AKT3/MGME1/SESN2/DNA2/PIF1/POLG/TP53/PARP1/SLC25A4/FLCN/PRIMPOL/STOX1/ENDOG/RRM1/SLC25A33/TOP3A/LONP1/OPA1	25
GO:0006516	glycoprotein catabolic process	25/7994	30/14868	0.00069151	0.00991884	0.00783723	GPC1/EDEM2/NAGLU/MANBA/MAN1A1/EDEM3/FBXO6/MAN1C1/IDUA/EDEM1/CTSL/NGLY1/ADAMTS12/FBXO27/STT3B/HGSNAT/GUSB/GLB1/HPSE/MAN1B1/SGSH/MAN1A2/OGA/NEU4/FBXO17	25
GO:0019082	viral protein processing	25/7994	30/14868	0.00069151	0.00991884	0.00783723	ST3GAL1/FUT8/ST6GALNAC2/MGAT4A/ST6GAL1/GSK3B/EDEM2/MAN2A1/CSNK1A1/SPCS1/MOGS/PRMT1/CANX/SPCS3/MGAT1/PARP9/PARP16/FURIN/GALNT1/MGAT5/ST3GAL2/MGAT2/MAN1B1/PARP10/ST6GALNAC3	25
GO:1901880	negative regulation of protein depolymerization	48/7994	65/14868	0.000694192	0.00993343	0.00784876	CAPG/LIMA1/NAV3/CLASP1/CAPZB/CARMIL1/WDR47/ADD1/TPX2/TRIOBP/MID1/CRACD/APC2/SPTBN1/ARHGEF2/CAMSAP2/PIK3CA/VIL1/TMOD2/TTBK2/FGF13/MAP1B/SWAP70/APC/CKAP2/TMOD1/RDX/TMOD3/KATNB1/GSN/ADD3/TWF1/EPS8/PLEKHH2/DMTN/TAOK1/LMOD1/CLASP2/MID1IP1/BMERB1/WASHC2C/SPTBN2/FLII/SVIL/SPTAN1/CAPZA2/TWF2/ATXN7	48
GO:0043414	macromolecule methylation	129/7994	198/14868	0.000707937	0.0101059	0.00798502	NDUFAF7/KMT2E/PHF20/TFB1M/NSUN2/ARID4B/TARBP1/TRMT11/FTSJ1/BUD23/MBD3/BAZ2A/ZMPSTE24/ATRX/METTL2A/TRMT6/SETD1A/TRMT2A/SNRPD3/PRMT5/PCIF1/METTL4/RNMT/CTCF/SETD6/GSPT1/KAT8/DOT1L/CBLL1/EZH2/TRDMT1/FTSJ3/NOP2/KANSL3/THADA/ICMT/ASH1L/RLF/RBBP5/NSUN4/KMT2A/EEF2KMT/DNMT3A/FAM98A/HELLS/KANSL1/PCMT1/ETF1/TRMT1L/ZC3H13/METTL8/MTRR/PRMT1/EMG1/METTL16/ASH2L/GTPBP3/NSUN5/DNMT1/MBD2/THUMPD3/MTO1/SETDB2/TRMO/C…	129
GO:1902036	regulation of hematopoietic stem cell differentiation	15/7994	16/14868	0.000716087	0.0101735	0.00803848	FOXC1/EIF2AK2/ITCH/PUS7/ABL1/SETD1A/CDK6/HSPA9/NFE2L2/ZFP36/METTL3/KAT5/YTHDF2/N4BP2L2/PRKDC	15
GO:1902969	mitotic DNA replication	15/7994	16/14868	0.000716087	0.0101735	0.00803848	RTF2/RAD51/MCM2/MCM6/ZMPSTE24/CDC45/POLA1/MCM4/LIG1/RECQL5/MCM3/BCL6/BRCA2/TK1/GINS3	15
GO:0007528	neuromuscular junction development	37/7994	48/14868	0.00072047	0.0101873	0.00804935	ALS2/MYCBP2/NEDD4/CRKL/SIX4/SNTA1/SPG11/DVL1/CNTNAP1/PPFIBP1/MESD/PDZRN3/SIX1/UNC13A/LARGE1/LRP4/UNC13C/AFG3L2/ERBB2/APP/ANK3/RER1/CACNB2/PPFIBP2/FNTA/GPHN/LAMB2/F2R/CACNB4/COL4A1/COL4A5/AGRN/FZD9/LRRK2/UNC13B/DCTN1/COLQ	37
GO:0098927	vesicle-mediated transport between endosomal compartments	37/7994	48/14868	0.00072047	0.0101873	0.00804935	RAB7A/PTPN23/PIK3C3/RAB21/MTMR2/KIF16B/RAB11FIP3/EZR/HOOK2/MAPK1/EEA1/RAB11A/ANKRD27/WDR91/CHMP3/DENND10/ATG14/MAP2K2/SORL1/RDX/DNAJC13/RAB5A/MSN/VPS11/LMTK2/AKTIP/WDR81/HOOK3/PXK/MAP2K1/STX8/MYO1D/NF2/PIK3R4/FLNA/SRC/EMP2	37
GO:0006979	response to oxidative stress	223/7994	359/14868	0.00074408	0.0104963	0.00829348	GCLC/WNT16/ALS2/FYN/ERCC1/HGF/GLRX2/GCLM/VRK2/FUT8/STAU2/AIFM2/RRM2B/ERCC8/MAPK9/PTPRN/TMEM161A/MAP2K4/HYAL2/TOP2B/KEAP1/SESN1/PSEN1/GSTP1/SLC25A24/MMP2/SLC23A2/PXN/PTGS1/SIRT1/JAK2/ABL1/ERMP1/MAPK1/HMOX1/HIF1A/DHRS2/GSS/TLDC2/ABCD1/SLC25A14/STK24/CYB5B/SMPD3/GSR/PPP2CB/ERCC2/MET/EZH2/SLC1A1/SETX/PDLIM1/MAPK8/PLEKHA1/PPIF/PEX12/NAGLU/COL1A1/SOD3/PPARGC1A/CAMKK2/STX2/NCOA7/SOD2/THG1L/STC2/OGG1/KAT…	223
GO:0050687	negative regulation of defense response to virus	35/7994	45/14868	0.00074738	0.010518	0.00831061	TSPAN6/FOXP3/ATG5/GRAMD4/NT5C2/ITCH/TREM2/RNF125/RIOK3/PTPRS/C1QBP/DHX58/HSPA8/TRIM38/ERBIN/CSNK1A1/TNFAIP3/SEC14L1/UBQLN1/PPM1B/TARBP2/ATG12/TKFC/FBXL2/TRIM11/ZDHHC12/NLRX1/NPLOC4/ILRUN/PCBP2/GPATCH3/TRAF3IP1/CPTP/IRGM/RAB7B	35
GO:0007249	canonical NF-kappaB signal transduction	170/7994	268/14868	0.000780031	0.0109516	0.00865328	TSPAN6/CFLAR/FYN/PPP5C/ZMYND11/ATP2C1/CD74/BIRC3/TNIP3/CUL1/TAB2/SPHK2/CASP8/RHOA/ROCK1/BCL3/RORA/TFRC/FBXW11/ALPK1/HACD3/TRAF4/NFKB2/DDX1/MID2/ERC1/GSTP1/MAVS/ESR1/RNF31/CAPN3/TREM2/SIRT1/ABL1/LGALS1/HMOX1/PPM1A/CD40/VAPA/RIOK3/XIAP/CCDC22/PIM2/NDFIP2/USP10/RIPK2/IKBKB/RELB/CACTIN/NOD1/NFKB1/DHX15/BIRC2/GOLT1B/TRIM38/WNT5A/ECT2/TFG/STAT1/HDAC1/TRIM62/ASH1L/WLS/CTH/TNFAIP3/NEK6/TNFRSF10B/TRIM25/T…	170
GO:0071900	regulation of protein serine/threonine kinase activity	160/7994	251/14868	0.000796408	0.0111553	0.00881421	DVL2/PRKAR2B/PKD1/TENM1/MNAT1/ARHGEF5/PIK3CB/ATP2B4/IPO5/RHOA/HYAL2/LRP6/TRIB2/FERMT2/MAP3K13/FGFR1/CCNT2/GSTP1/MAPRE3/MAP3K4/DNAJA1/ERP29/CCNK/IRAK3/CDC6/SIRT1/ABL1/TAB1/TELO2/CD40/TRIB3/CDK5RAP1/PSMD10/FLT1/RGCC/CEMIP/PIH1D1/CCNE1/TGFB1/RASIP1/PIK3CG/EZH2/GTPBP4/BCCIP/DKK1/CCNY/PRKAR1A/RAPGEF2/CCND1/HIPK3/GTF2H1/DUSP16/CDKN1B/SASH1/STK38/CCND3/GHR/CCNG1/PDGFRB/PDCD10/WNT5A/PRKAR2A/PKD2/CCND2/DU…	160
GO:2001251	negative regulation of chromosome organization	66/7994	94/14868	0.000808023	0.0112915	0.00892181	MAD1L1/BAZ1B/ZNF207/ERCC1/MNAT1/SPDL1/TPR/WAPL/TRIP13/ATRX/ZW10/HNRNPC/TINF2/KLHL22/ACD/NBN/TNKS2/STN1/FBXO5/TTK/SUB1/RAD50/XRN1/MAD2L2/CDC20/CENPF/DUSP1/TENT4B/ZWINT/MAD2L1BP/PCID2/POT1/PSMG2/GNL3L/TOP2A/H3-3B/TERF2/CCNB1/APC/NAT10/CDK5RAP2/KNL1/PIF1/NUF2/PARP1/DYNC1LI1/TERF1/ATM/SMARCA5/BUB3/BUB1B/H3-3A/MAD2L1/RAD21/TERF2IP/PLK1/BUB1/EXOSC10/DCP2/TNKS/ZWILCH/ERCC4/CTC1/KNTC1/SLX4/SRC	66
GO:2000630	positive regulation of miRNA metabolic process	44/7994	59/14868	0.000811319	0.0113111	0.00893728	NGFR/SREBF1/TGFB2/HIF1A/KLF5/TGFB1/BMPR1A/NFKB1/SRF/NR3C1/FOXO3/EGR1/BMP2/SMARCA4/FOXA1/PPARG/ETS1/KLF4/MYC/PNPT1/FGF2/TP53/SMAD4/POU2F1/EGFR/GNL3/SMAD3/STAT3/ATOH8/AR/SMAD1/RELA/FOSL1/JUN/GATA2/WT1/MRTFB/TEAD1/LIN28B/MRTFA/SREBF2/ZSWIM8/NEAT1/KCNQ1OT1	44
GO:0010595	positive regulation of endothelial cell migration	69/7994	99/14868	0.000860868	0.0119739	0.00946099	PIK3C2A/ADGRA2/GRN/MAP2K3/FLT4/HDAC9/BCAR1/PIK3CB/HDAC7/SCARB1/FGFR1/SIRT1/ABL1/NRP1/HMOX1/LGMN/HIF1A/CD40/SRPX2/GPI/PRKD2/TGFB1/PIK3CG/MET/ATP5F1B/SASH1/SEMA5A/SPARC/WNT5A/FOXP1/NFE2L2/AKT3/NRP2/PLCG1/RRAS/STAT5A/RHOJ/AAMP/RIN2/ROCK2/ETS1/ANXA1/P2RX4/THBS1/FGF2/PDPK1/BCAS3/AKT1/RHOB/PLK2/ADAM17/ATP5F1A/NUS1/ANGPT1/PRKCA/PLPP3/NOS3/JCAD/ATOH8/PIK3CD/FUT1/CALR/GATA2/CCBE1/PRKD1/SP1/MAP3K3/ZNF580/I…	69
GO:0006475	internal protein amino acid acetylation	42/7994	56/14868	0.000871931	0.0120715	0.00953811	NFYA/MSL3/CREBBP/BAZ1B/BRCA1/PHF20/EP300/KAT2A/PPARGC1A/BRD8/KAT2B/KANSL3/SF3B1/SET/NFYB/MORF4L2/DEK/YEATS4/PHF20L1/MYBBP1A/MAP3K7/TAF5L/KAT7/ACTL6A/KAT14/SMARCA5/FLCN/YEATS2/DDX21/TADA2B/MSL2/RUVBL1/SGF29/GATA2/RUVBL2/EP400/MAPT/MSL1/SUPT3H/BAG6/MSL3P1/ERCC6	42
GO:0060998	regulation of dendritic spine development	42/7994	56/14868	0.000871931	0.0120715	0.00953811	PAFAH1B1/CDKL5/STAU2/NGEF/MAPK6/PSEN1/MEF2C/MAPKAPK5/ZMYND8/FMR1/EEF2K/PTPRS/EIF4G2/CAPRIN2/DBN1/EPHB2/CAPRIN1/PPFIA2/LLPH/SDK1/ASAP1/C21orf91/TIAM1/LRP8/SHANK1/DISC1/ARF6/MECP2/NLGN1/TANC2/PTEN/SRGAP2C/DHX36/BAIAP2/RELN/HDAC2/DNM3/LPAR1/GRIN3A/FOXO6/SHANK3/ARMCX5-GPRASP2	42
GO:2000573	positive regulation of DNA biosynthetic process	49/7994	67/14868	0.000885984	0.0122377	0.0096694	HGF/RFC2/XRCC5/MAP3K4/MAPKAPK5/MAPK1/RGCC/ACD/PRKD2/TNKS2/PTGES3/RFC5/PDGFRB/CCT4/NEK2/TCP1/GFER/CHTF18/POT1/DKC1/NFATC1/PCNA/RFC3/CCT7/KLF4/DSCC1/MYC/CYP1B1/FGF2/PARN/NVL/CCNA2/NAF1/CCT6A/HMBOX1/ATM/CCT5/NEK7/CCT8/FGFR4/USP1/CCT3/RFC4/CCT2/GREM1/CTNNB1/TNKS/ATR/MAPK15	49
GO:1902099	regulation of metaphase/anaphase transition of cell cycle	64/7994	91/14868	0.000899026	0.0123891	0.00978908	MAD1L1/ZNF207/CUL3/SPDL1/TPR/ARID1B/ANAPC4/SMARCD1/TRIP13/CHFR/SMARCE1/SMARCA2/ZW10/ANAPC5/MAP3K20/CDC6/CDC23/KLHL22/BCL7B/SMARCD2/FBXO5/TTK/MAD2L2/CDC20/ARID1A/CENPF/NEK6/DUSP1/ZWINT/MAD2L1BP/PCID2/DLGAP5/SMARCA4/PSMG2/PHF10/CDC16/DPF2/CCNB1/APC/ACTL6A/CDK5RAP2/KNL1/HECW2/CENPE/RB1/NUF2/DYNC1LI1/ATM/BUB3/NSMCE2/BUB1B/PBRM1/MAD2L1/RAD21/BRD7/PLK1/BUB1/SMARCC1/ZWILCH/MAPK15/KNTC1/ARID2/ANAPC7/DPF3	64
GO:0097061	dendritic spine organization	54/7994	75/14868	0.000919479	0.0125819	0.00994142	ARHGAP33/ITGA3/PAFAH1B1/FYN/STAU2/NGEF/VPS35/PAK3/CTTN/MTMR2/LZTS3/TREM2/PICK1/LGMN/ZMYND8/EEF2K/WASL/ABHD17B/DVL1/CAPRIN2/NEDD9/DBN1/TANC1/EPHA4/EPHB2/CAPRIN1/DOCK10/ZNF365/ABI2/PPFIA2/IGF1R/HOMER1/TIAM1/LRP8/DIP2A/SHANK1/PDLIM5/CDK5/NLGN1/ZNF804A/TANC2/INSR/PTEN/PRNP/DHX36/BAIAP2/EPHB3/LRRK2/RELN/SIPA1L1/DNM3/SHANK3/ARMCX5-GPRASP2/SRCIN1	54
GO:0006029	proteoglycan metabolic process	59/7994	83/14868	0.000920969	0.0125819	0.00994142	EXTL3/XYLT2/CHPF2/HEXB/GPC1/NDST1/XYLT1/NAGLU/UGDH/DSE/UST/CHST10/FAM20B/CHST3/CHPF/CHST8/TM9SF2/HS3ST3B1/BMP2/IDUA/CHSY1/ADAMTS7/HS6ST1/SULF1/GLCE/NDST4/BMPR1B/COL2A1/CSGALNACT1/TCF7L2/EXT2/ADAMTS12/HS2ST1/HS3ST3A1/CHST9/PXYLP1/SLC35B2/EXTL1/EXTL2/HGSNAT/CTNNB1/CSGALNACT2/GUSB/GLB1/HS6ST2/CANT1/CHST11/HPSE/NDNF/B3GALT6/FOXL1/SGSH/CHST15/EXT1/GAL3ST4/SLC2A10/CHSY3/BMPR2/HS3ST5	59
GO:0072665	protein localization to vacuole	59/7994	83/14868	0.000920969	0.0125819	0.00994142	LAMP2/VPS41/ZFYVE16/VPS13D/AP3D1/NEDD4/CACNG4/RAB7A/PTPN23/GPR137B/PIK3C3/GNPTG/SH3GLB1/MON1B/NAGPA/HSPA8/CD81/GNPTAB/STAM2/RTN4/RRAGC/GBP1/TNFAIP3/MFSD1/CLU/GGA3/ATG14/VPS13C/SH3BP4/VPS4A/AP3B1/RNF128/SORT1/ROCK2/GCC2/STAM/SORL1/SCARB2/VPS37B/MEAK7/VPS53/MVB12A/AKT1/VPS54/VPS37A/VPS8/UBAP1/VPS37C/LMBRD1/PXK/HGS/PIK3R4/VPS13A/SZT2/GLMP/SMURF1/AP4M1/IRGM/NCOA4	59
GO:0071456	cellular response to hypoxia	86/7994	127/14868	0.000921451	0.0125819	0.00994142	CFLAR/PIK3CB/HIPK2/FGFR2/PDK3/RORA/ENO1/KCNK2/TREM2/SIRT1/HMOX1/MIEF1/HIF1A/SUV39H1/PGK1/RGCC/STUB1/SFRP1/NDRG1/BNIP3L/TGFB1/TBL2/CDKN1B/PPARD/SLC29A1/STC2/FAM162A/ATF2/EPAS1/NFE2L2/EPHA4/DNMT3A/EGR1/PTGIS/GNGT1/PPARG/PRKAA1/ROCK2/UBQLN1/MDM2/EGLN1/BRIP1/SCN2A/MYC/CPEB2/TMBIM6/NPEPPS/TP53/RPTOR/CCNA2/NOTCH1/HYOU1/ADAM8/PDK1/SUV39H2/DDAH1/FMN2/PINK1/STC1/CBS/LMNA/AK4/DDR2/ATP7A/STOX1/ACAA2/RBPJ/PR…	86
GO:1902806	regulation of cell cycle G1/S phase transition	113/7994	172/14868	0.000937879	0.012777	0.0100956	KMT2E/PKD1/BID/MNAT1/ARID1B/ATP2B4/SMARCD1/SMARCE1/GTSE1/DLG1/JADE1/SMARCA2/RBL1/CDC6/WAC/FBXO7/E2F1/FAM83D/RGCC/FBXO31/RBL2/EZH2/BCL7B/SMARCD2/FBXW7/CCND1/AMBRA1/CDKN1B/EIF4G1/ACVR1/ID2/ARID1A/RPA2/KIF14/PKD2/CCND2/CPSF3/INHBA/ECD/STIL/BTN2A2/CDKN1A/SMARCA4/INO80/PHF10/ANKRD17/DPF2/CDC73/CCNH/APC/ANXA1/MDM2/APPL2/GPNMB/ACTL6A/KLF4/RDX/RB1/CUL4A/CYP1A1/TP53/RPTOR/AKT1/CTDSPL/PLK2/EGFR/MEPCE/TAF1/…	113
GO:0031023	microtubule organizing center organization	101/7994	152/14868	0.000960573	0.0130564	0.0103163	MARK4/PAFAH1B1/CEP68/BRCA1/CNTLN/SDCCAG8/FBXW11/CLASP1/TUBE1/WDR62/USP33/PCM1/XPO1/CHMP2B/CHMP5/AURKA/NSFL1C/SIRT1/NIN/KIF3B/CEP192/PARD6A/NUBP1/CCP110/CEP152/ARHGEF10/MPDZ/TRIM37/KAT2A/CEP72/KAT2B/CHMP3/ALMS1/SSX2IP/NEK2/PKD2/VPS4B/STIL/PARD6B/CEP250/CEP85/CHMP1A/KIF3A/PATJ/ROCK2/DZIP1/NAT10/KIAA1614/GCC2/CDK5RAP2/HAUS2/KIF11/POC1B/BRCA2/BBS4/PLK4/PLK2/MCPH1/CETN2/HAUS6/CHEK1/CCDC102B/CENPJ/HAUS…	101
GO:0070201	regulation of establishment of protein localization	290/7994	477/14868	0.000976239	0.0132391	0.0104607	CFTR/CYP51A1/TMEM132A/RHBDF1/NADK/TENM1/FYN/SYT7/ATP2C1/RUFY3/EIPR1/RIPOR1/TPR/ARHGEF5/TM7SF3/SLC12A2/IPO5/SP100/NEO1/PRKCZ/HYAL2/ACSL4/GRIPAP1/VPS35/CSNK2A2/SREBF1/LLGL2/LMAN1/SRI/PTPN23/PCM1/SAR1A/RAPGEF3/RFX3/PSEN1/AACS/C1QTNF3/GSK3B/XPO1/REST/DNAJA1/RBM22/HUWE1/DNM1L/GNA11/EDEM2/MAVS/P2RX7/ERP29/RAB11FIP3/RNF31/SCFD1/TGFB2/TREM2/JAK2/SH3GLB1/PPM1F/HPS4/PICK1/MIEF1/EP300/RANGAP1/KIAA0586/PPM1A…	290
GO:0010761	fibroblast migration	38/7994	50/14868	0.000991412	0.0133841	0.0105752	FUT8/HYAL2/TNS1/RFFL/ARHGEF7/TGFB1/PDLIM1/ACTA2/CORO1C/GNA13/AKAP12/APPL2/CCN3/THBS1/FGF2/IQGAP1/AKT1/PIP5K1A/WDPCP/MTA2/ITGB1/ARID5B/FER/BAG4/APPL1/BRAF/DMTN/CYGB/DDR2/SGPL1/ILK/PTK2/ZEB2/PRKCE/RCC2/TMEM201/AQP1/ITGB3	38
GO:0031124	mRNA 3'-end processing	38/7994	50/14868	0.000991412	0.0133841	0.0105752	ZC3H3/CPSF1/PAPOLA/ZC3H14/CSTF1/RPRD1B/CSTF2/MTPAP/NCBP2/CPSF3/TENT4B/SYMPK/GRSF1/CDC73/WDR33/CDK9/NCBP1/BARD1/RPRD1A/APP/ZNF473/POLR2D/CPSF7/LSM11/SSU72/RPRD2/SLBP/TENT2/VIRMA/PCF11/CPSF2/LEO1/NUDT21/AHCYL1/CLP1/DHX36/ZFP36L1/SCAF8	38
GO:0010569	regulation of double-strand break repair via homologous recombination	52/7994	72/14868	0.00101257	0.0136202	0.0107618	KDM1A/MBTD1/RAD51/POLQ/TP53BP1/ING3/RIF1/FUS/ABL1/SMCHD1/RECQL5/TIMELESS/BRD8/WDR48/MAD2L2/RPA2/EPC1/SHLD2/MORF4L2/HELB/YEATS4/FIGNL1/TEX15/FBH1/EPC2/ACTL6A/ACTR2/ZNF365/PARP1/CHEK1/MMS19/UBQLN4/MRNIP/SENP3/HELQ/PPP4R2/CGAS/SPIDR/TERF2IP/HDGFL2/KAT5/KLHL15/RUVBL1/MAGEF1/FANCB/SETD2/RUVBL2/EP400/PARPBP/ARID2/TRRAP/ERCC6	52
GO:0031667	response to nutrient levels	267/7994	437/14868	0.00101347	0.0136202	0.0107618	GCLC/CREBBP/LAMP2/VPS41/MYH13/MLXIPL/HFE/ERCC1/SNAI2/CPS1/GCLM/RRAGD/FAS/CLEC16A/RIPOR1/HSPA5/H6PD/EIF2AK2/ATG5/KDM4A/ASNS/SLC12A3/MBD3/TFRC/SREBF1/NUAK1/ACAT1/RASAL2/PLD1/ACACB/USP33/PIK3C3/SESN1/BCKDHB/ULK2/RRAGB/NCOA1/CAD/SEH1L/WNT11/GCN1/TNRC6A/SIRT1/SH3GLB1/MAPK1/DEPDC5/PICK1/XBP1/MTMR3/EP300/CD40/SUV39H1/PHEX/STK24/WDR59/TSC2/SLC7A5/SFRP1/GDAP1/PLIN3/PRKAG2/TBL2/MAPK8/LIPA/RPS6KB1/KAT2A/COL…	267
GO:0048762	mesenchymal cell differentiation	153/7994	240/14868	0.00101888	0.0136621	0.0107949	SEMA3F/WNT16/SOX8/FUZ/SEMA3B/WWTR1/PHLDB1/SNAI2/HGF/ZFP64/CUL7/EPHA3/KITLG/FOXC1/FGFR2/ROCK1/OTUD5/TGFBR3/LRP6/TCOF1/FERMT2/CLASP1/SEMA3A/SEMA3C/FGFR1/MEF2C/GSK3B/WNT11/EFNB1/SEMA6A/TGFB2/BAMBI/NRP1/MAPK1/DDX17/HIF1A/JAG1/FAM83D/SMAD7/RGCC/SFRP1/TGFB1/EZH2/TGFBR1/AKNA/ENG/BMPR1A/COL1A1/CORO1C/GCNT2/SEMA5A/WNT5A/HES1/EPB41L5/ACVR1/RTN4/FN1/STAT1/EPHA4/MARK1/TRIM62/MAD2L2/KLHL12/NRP2/MSX2/RDH10/GLI…	153
GO:0043487	regulation of RNA stability	114/7994	174/14868	0.00103792	0.0138862	0.010972	UPF1/CSDE1/SAMD4A/VIM/TNFRSF1B/NSUN2/PUM2/RC3H2/ELAVL1/ROCK1/IGF2BP2/MLH1/TNRC6C/TUT7/DIS3/FUS/TNRC6A/ALKBH5/HNRNPC/TNRC6B/ZC3H14/APEX1/E2F1/FMR1/TRDMT1/LARP4B/DCPS/CNOT2/MAPK14/TENT5A/TENT4A/CNOT6/FXR1/FASTKD2/NRDE2/EXOSC8/TARDBP/TENT4B/ZCCHC17/EXOSC9/AGO2/CNOT1/HNRNPR/PCID2/TRAF2/METTL16/ZFP36/FXR2/EXOSC2/DKC1/RIDA/ROCK2/PUM1/TUT4/SYNCRIP/CAPRIN1/PAN2/RNASEL/DHX9/RC3H1/IGF2BP3/TBRG4/IREB2/PNPT1…	114
GO:0035196	miRNA processing	36/7994	47/14868	0.00104662	0.0139713	0.0110392	PUM2/TUT7/ZMPSTE24/AGO1/ZC3H7B/DICER1/TGFB1/DROSHA/NUP155/NCBP2/ZC3H7A/HNRNPA2B1/AGO2/BMP4/AGO3/DGCR8/H19/PUM1/AGO4/TUT4/NCBP1/RIPK1/TARBP2/TP53/ADAR/PUS10/METTL3/TRUB1/SMAD3/STAT3/MECP2/SMAD1/SMAD2/LIN28B/TRIM71/DDX3X	36
GO:0034101	erythrocyte homeostasis	90/7994	134/14868	0.00106298	0.0141265	0.0111618	CFLAR/SLC4A1/SLC25A5/KMT2E/ALAS1/KCNQ1/HIPK2/FECH/TGFBR3/JMJD6/SLC25A40/RCOR1/MAEA/JAK2/ANKRD54/HSCB/HMOX1/BRD1/HIF1A/ERCC2/GPI/SLC1A5/RPS19/DNASE2/CDK6/SLC11A2/SH2B3/TMEM14C/MAPK14/SMAP1/SRF/HSPA9/SMAD5/BCL6/STAT1/ID2/EPAS1/FOXO3/PTBP3/ACVR2A/INHBA/FAM210B/BMP4/MED1/THRA/PRMT1/ZFP36/ETS1/ACVR1B/ABCB10/IREB2/RPS6/TMOD3/RB1/ARNT/DYRK3/SLC25A38/LYAR/NCAPG2/MFHAS1/CEBPG/HEATR3/ALAS2/DMTN/PKNOX1/G6PD…	90
GO:0072073	kidney epithelium development	90/7994	134/14868	0.00106298	0.0141265	0.0111618	HOXA11/SOX8/CRLF1/PKD1/WWTR1/FOXC1/FGFR2/ACAT1/DLG1/ARG2/MEF2C/WNT11/SIX4/JAG1/SMAD7/SALL1/EYA1/CALB1/SFRP1/GLI3/LZTS2/SIM1/SMAD5/HES1/STAT1/SDC1/EPHA4/PKD2/CAT/EFNB2/BMP4/SOX9/HS3ST3B1/GZF1/BMP2/SIX1/LIF/PODXL/SMO/LAMA5/RARA/WNT2B/NOTCH2/EPHA7/GDF11/AHI1/EDNRB/MYC/YAP1/FGF2/IQGAP1/GREB1L/SMAD4/OSR1/SLIT2/GPC3/NOTCH1/EDNRA/HS2ST1/HS3ST3A1/MYO1E/WNT4/KIF26B/KLF15/HEYL/BMPER/ILK/DCHS1/GREM1/SMAD3/C…	90
GO:0007091	metaphase/anaphase transition of mitotic cell cycle	65/7994	93/14868	0.00107028	0.01418	0.0112041	MAD1L1/CDC27/ZNF207/TACC3/CUL3/SPDL1/TPR/ARID1B/ANAPC4/SMARCD1/TRIP13/SMARCE1/SMARCA2/ZW10/ANAPC5/MAP3K20/CDC6/CDC23/KLHL22/BCL7B/SMARCD2/FBXO5/TTK/MAD2L2/CDC20/ARID1A/CENPF/NEK6/DUSP1/ZWINT/MAD2L1BP/PCID2/DLGAP5/SMARCA4/PSMG2/PHF10/CDC16/DPF2/CCNB1/APC/ACTL6A/CDK5RAP2/KNL1/HECW2/CENPE/RB1/NUF2/DYNC1LI1/ATM/ANAPC1/BUB3/NSMCE2/BUB1B/PBRM1/MAD2L1/RAD21/BRD7/PLK1/BUB1/SMARCC1/ZWILCH/KNTC1/ARID2/ANAP…	65
GO:1901875	positive regulation of post-translational protein modification	102/7994	154/14868	0.00107423	0.01418	0.0112041	KDM1A/MYCBP2/CRY1/BAZ1B/SPRTN/BRCA1/BIRC3/PHF20/PIAS1/CUL3/DCUN1D1/HSPA5/MAPK9/HDAC4/CHFR/BAZ2A/CDC14B/GSK3B/HUWE1/SIRT1/TRIB3/PSMD10/SUV39H1/XIAP/NDFIP2/AXIN1/STUB1/KAT8/RIPK2/FZR1/CAV1/AIMP2/SEPTIN4/DCUN1D4/FBXW7/PPARGC1A/BIRC2/ARRDC3/UBE3A/KANSL3/SF3B1/CDC20/KANSL1/EGR1/DEK/UBA2/PIN1/NDFIP1/RRP8/MYBBP1A/HSPBP1/UBQLN1/MARCHF7/TANK/DCUN1D5/PRICKLE1/ARRDC4/FANCI/SAE1/BCL10/ARNT/SKP2/TNIP1/TBC1D7/…	102
GO:0007254	JNK cascade	99/7994	149/14868	0.0010767	0.01418	0.0112041	WNT16/PAFAH1B1/NOX1/MAPK8IP2/MAP4K3/ZMYND11/RB1CC1/FLT4/MAPK9/HIPK2/MAP2K4/MAP4K4/MAP3K13/HACD3/SEMA3A/TRAF4/ITCH/PHLPP1/CYLD/GSTP1/DNAJA1/MAP3K20/GADD45B/CRKL/RASSF2/XIAP/AXIN1/RIPK2/STK3/NOD1/FKTN/MAPK8/DUSP3/NFKB1/MAPK10/HIPK3/DUSP16/DUSP22/WNT5A/ATF2/CCN2/COPS5/MAPK8IP1/UNC5CL/RAP2A/CCR7/PRMT1/TRAF2/TNFRSF19/ARHGEF6/DUSP9/EDA2R/TAOK3/MDFIC/ANKRD6/MAP3K7/DAB2IP/RIPK1/SDCBP/MAPKBP1/MAPK8IP3/MAP…	99
GO:0035561	regulation of chromatin binding	7994-11-01	11/14868	0.00108204	0.01418	0.0112041	DDX11/WAPL/BTAF1/MED25/GMNN/PARP9/HMBOX1/ZNF618/DTX3L/CDT1/KDM4D	11
GO:0110011	regulation of basement membrane organization	7994-11-01	11/14868	0.00108204	0.01418	0.0112041	PHLDB1/CLASP1/LAMB1/LAMA1/NID1/LAMC1/PHLDB2/CLASP2/LAMB2/DAG1/LAMA2	11
GO:0010165	response to X-ray	24/7994	29/14868	0.00108364	0.01418	0.0112041	ERCC1/ERCC8/KARS1/TP53BP1/NUCKS1/XRCC5/MSH2/SFRP1/CCND2/CDKN1A/ANXA1/BRCA2/TP53/ATM/XRCC4/NIPBL/CASP3/IKBIP/XRRA1/LIG4/THBD/XRCC6/BLM/ERCC6	24
GO:0062098	regulation of programmed necrotic cell death	24/7994	29/14868	0.00108364	0.01418	0.0112041	CFLAR/BIRC3/CASP8/ITCH/CYLD/RNF31/ASAH1/CAV1/BIRC2/ARHGEF2/RBCK1/MUTYH/RIPK1/TP53/PARP1/OGT/SLC25A4/AIFM1/SPATA2/FADD/NUPR1/BOK/FZD9/PELI1	24
GO:2000036	regulation of stem cell population maintenance	50/7994	69/14868	0.00111347	0.0145384	0.0114873	BRD9/ARID4B/ELAVL1/SMARCD1/SMARCE1/SMARCA2/REST/KDM2B/BRMS1L/RBBP7/PTN/BCL7B/KAT2A/CNOT2/SUDS3/BICRAL/KDM3A/HDAC1/ARID1A/ZNF706/ZC3H13/NCOA3/CNOT1/SMARCA4/SMO/PHF10/DPF2/LOXL2/TAF5L/ACTL6A/SAP130/MYC/YAP1/TET1/SINHCAF/SS18/OGT/HMGA2/SAV1/RBBP4/WDR43/SAP30/SAP30L/ING2/SIN3A/SMARCC1/ZNF322/HDAC2/TEAD4/LBH	50
GO:0035909	aorta morphogenesis	26/7994	32/14868	0.00114015	0.0147898	0.0116859	MYLK/TGFB2/JAG1/EYA1/ENG/BMPR1A/NAGLU/SRF/PDGFRB/HES1/LRP1/SOX4/EFNB2/SIX1/SEC24B/ACVRL1/FKBP10/NOTCH1/FOXH1/TGFBR2/ADAMTS9/HEY1/RBPJ/COL3A1/CHD7/EFEMP2	26
GO:0051647	nucleus localization	26/7994	32/14868	0.00114015	0.0147898	0.0116859	PAFAH1B1/SYNE2/NTN1/FBXW11/PCM1/SIRT1/SUN2/LMNB1/NR3C1/DOCK7/FHOD1/CDK9/TLK2/LMNA/SUN1/CLMN/HOOK3/CEP120/SYNE3/LMNB2/CAV3/SLIT1/TMEM201/DYNC1H1/MTOR/DCTN1	26
GO:0099022	vesicle tethering	26/7994	32/14868	0.00114015	0.0147898	0.0116859	TBC1D23/TRAPPC3/EXOC5/EXOC1/TRIP11/NAGLU/EXOC2/TRAPPC13/EXOC8/WDR11/EXOC4/STARD3/EXOC6/EXOC6B/TRAPPC8/TRAPPC10/TRAPPC9/TRAPPC11/TRAPPC1/TRAPPC12/FAM91A1/EXOC3/TRAPPC6B/EXOC7/TRAPPC2/TRAPPC4	26
GO:0031056	regulation of histone modification	30/7994	38/14868	0.00115831	0.0149181	0.0117873	NFYA/BAZ1B/BRCA1/PHF20/BAZ2A/SIRT1/SUV39H1/KAT8/PPARGC1A/KANSL3/SF3B1/SET/KANSL1/NFYB/DEK/RRP8/MYBBP1A/OGT/SMARCA5/FLCN/DDX21/MECP2/HCFC1/TADA2B/GATA2/EHMT1/MCRS1/WDR5/EHMT2/ERCC6	30
GO:1901532	regulation of hematopoietic progenitor cell differentiation	30/7994	38/14868	0.00115831	0.0149181	0.0117873	KITLG/FOXC1/EIF2AK2/PDCD2/ITCH/PUS7/ABL1/SETD1A/SOS2/CDK6/ZNHIT1/HSPA9/HES1/SOS1/NFE2L2/PCID2/ZBTB1/ZFP36/RARA/DPF2/NOTCH1/FLCN/METTL3/NUDT21/KAT5/DHX36/GATA2/YTHDF2/N4BP2L2/PRKDC	30
GO:0010762	regulation of fibroblast migration	28/7994	35/14868	0.00116254	0.0149181	0.0117873	HYAL2/RFFL/ARHGEF7/TGFB1/ACTA2/CORO1C/GNA13/AKAP12/APPL2/THBS1/FGF2/AKT1/WDPCP/MTA2/ITGB1/FER/BAG4/APPL1/BRAF/DMTN/CYGB/DDR2/PTK2/ZEB2/PRKCE/RCC2/AQP1/ITGB3	28
GO:0016571	histone methylation	28/7994	35/14868	0.00116254	0.0149181	0.0117873	PHF20/BAZ2A/SETD1A/PRMT5/KAT8/DOT1L/KANSL3/ASH1L/RBBP5/KMT2A/KANSL1/ASH2L/SETDB2/SETD1B/SETDB1/SMYD2/OGT/SETBP1/SMARCA5/MECP2/HCFC1/EHMT1/SETD2/SMYD3/MCRS1/WDR5/WDR5B/EHMT2	28
GO:0045191	regulation of isotype switching	28/7994	35/14868	0.00116254	0.0149181	0.0117873	PARP3/FOXP3/TP53BP1/TFRC/MLH1/THOC1/RIF1/PTPRC/MSH2/CD40/IL27RA/TGFB1/SUPT6H/NSD2/KMT5B/BCL6/MAD2L2/TNFSF4/SHLD2/PMS2/NDFIP1/SLC15A4/PAXIP1/STAT6/CLCF1/ATAD5/HMCES/EXOSC6	28
GO:0033157	regulation of intracellular protein transport	138/7994	215/14868	0.00117773	0.0150805	0.0119156	TENM1/FYN/RUFY3/RIPOR1/TPR/IPO5/SP100/HYAL2/GRIPAP1/CSNK2A2/SREBF1/LMAN1/PCM1/SAR1A/RAPGEF3/PSEN1/GSK3B/XPO1/RBM22/HUWE1/EDEM2/MAVS/RNF31/JAK2/SH3GLB1/HPS4/MIEF1/EP300/RANGAP1/PPM1A/FERMT1/TM9SF4/CEMIP/ZDHHC2/ZFAND1/UBR5/BNIP3L/OAZ1/AKT2/TGFB1/GLI3/SLC1A1/MAPK8/YWHAE/UBE2D3/FBXW7/ZPR1/CD81/MAPK14/RAB23/TMEM30A/PDCD10/ECT2/HTRA2/PARK7/RHOU/RAB29/UFM1/TARDBP/BMP4/ERGIC3/SMO/TRIM28/RAN/PRKAA1/INPP5K…	138
GO:0044000	movement in host	106/7994	161/14868	0.00118841	0.0151847	0.011998	CD74/HYAL2/TFRC/SCARB1/RAB7A/ITCH/MID2/ITGB5/CHMP2B/EPS15/CHMP5/ICAM1/TYRO3/NRP1/LGALS1/VAPA/HTR2A/KPNA3/VPS18/SLC1A5/CAV2/CAV1/CBL/NECTIN1/CD81/TRIM38/EXOC2/PIKFYVE/CHMP3/TRIM62/CD46/VPS4B/IDE/TRIM25/TRIM6/ZNF639/WWP1/NUP153/EFNB2/CDHR3/ILF3/LDLR/NECTIN2/CHMP1A/TRIM5/VPS4A/ARL8B/CTSL/ITGAV/SCARB2/SLC7A1/VPS37B/FURIN/NPC1/IFITM3/EPHA2/XPR1/AGTR1/DYNLT1/EGFR/CHMP7/GSN/NCAM1/ITGB1/TRIM11/CXADR/F11R…	106
GO:0006469	negative regulation of protein kinase activity	103/7994	156/14868	0.00119773	0.0152711	0.0120662	DBNDD1/PRKAR2B/MVP/WWTR1/PIK3CB/IPO5/HYAL2/LRP6/TRIB2/CEACAM1/PTPRC/GSTP1/DNAJA1/RTRAF/IRAK3/SIRT1/ABL1/PPM1F/GSKIP/TRIB3/CDK5RAP1/TSC2/RASIP1/CAV1/PRKAG2/DVL1/DUSP3/PRKAR1A/CBL/HIPK3/CORO1C/DUSP16/CDKN1B/STK38/DUSP22/PRKAR2A/ERRFI1/PARK7/DUSP1/MAPK8IP1/CDKN1A/BMP2/PTPRB/SNX6/CDKN1C/CEP85/LATS1/PPARG/INPP5K/EPHB2/APC/DAB2IP/SORL1/PTPRQ/TARBP2/RB1/WARS1/PDPK1/AKT1/DUSP10/PTPRJ/LATS2/PDCD4/HHEX/UBA…	103
GO:2000060	positive regulation of ubiquitin-dependent protein catabolic process	74/7994	108/14868	0.00123014	0.0156508	0.0123662	GCLC/ANKIB1/NUB1/RNF14/PIAS1/RNF19A/MAPK9/TRIB2/CHFR/KEAP1/PSEN1/GSK3B/AURKA/HECTD1/TRIB3/SMAD7/PSMD10/CCDC22/AXIN1/STUB1/SGTA/FZR1/CAV1/DVL1/FBXW7/USP5/CSNK1A1/NFE2L2/RNF19B/CDC20/CLU/TRAF7/HSPBP1/UBQLN1/AGTPBP1/MDM2/DNAJB2/RNF144B/BBS7/PRICKLE1/TGFB1I1/CSNK1D/AKT1/COP1/RNF217/TAF1/RNF144A/SH3RF1/ZER1/ZYG11B/DISC1/RCHY1/CDC20B/VCP/ARIH1/PLK1/FBXO22/AXIN2/PTK2/RNF139/PTEN/SH3RF3/TRIB1/PLK3/FBXW8/…	74
GO:0010718	positive regulation of epithelial to mesenchymal transition	41/7994	55/14868	0.0012333	0.0156577	0.0123717	WWTR1/FOXC1/FERMT2/TGFB2/BAMBI/JAG1/RGCC/TGFB1/EZH2/TGFBR1/ENG/COL1A1/GCNT2/ACVR1/MAD2L2/GLIPR2/SNAI1/BMP4/BMP2/OLFM1/LOXL2/SDCBP/LEF1/TGFB1I1/SMAD4/NOTCH1/TCF7L2/ADAM8/TIAM1/TGFBR2/SMAD3/CTNNB1/AXIN2/PTK2/SMAD2/ALX1/ZNF703/BCL9L/HDAC2/MTOR/EMP2	41
GO:0000302	response to reactive oxygen species	119/7994	183/14868	0.00123973	0.0157059	0.0124098	FYN/HGF/GLRX2/MAPK9/PTPRN/MAP2K4/HYAL2/TOP2B/SESN1/GSTP1/MMP2/PXN/SIRT1/ABL1/MAPK1/HMOX1/HIF1A/STK24/SMPD3/PPP2CB/MET/EZH2/SETX/MAPK8/PLEKHA1/PPIF/PEX12/COL1A1/SOD3/CAMKK2/SOD2/PDCD10/ECT2/FOXP1/STAT1/STK25/SDC1/NFE2L2/PARK7/TNFAIP3/PKD2/CAT/TRAP1/H19/SESN2/GCH1/PRKAA1/PCNA/OSER1/AGAP3/STK26/ANXA1/MDM2/NUDT15/RIPK1/IL18BP/CYP1B1/PEX5/FBLN5/TPM1/CBX8/SOD1/TRPM2/AKT1/PEX14/RHOB/EGFR/ATM/MMP3/FER/PT…	119
GO:2001233	regulation of apoptotic signaling pathway	221/7994	358/14868	0.00125472	0.0157677	0.0124586	GCLC/WNT16/CFLAR/KDM1A/SLC25A5/TNFRSF12A/NOX1/MAPK8IP2/FYN/PLAUR/BRCA1/ZMYND11/BID/SNAI2/CD74/HGF/RB1CC1/GCLM/FAS/CD44/BCLAF1/CTNNA1/RRM2B/MAPK9/PIK3CB/NGFR/TMEM161A/SP100/HYAL2/MNT/CSNK2A2/NCK2/ENO1/FGFR1/PSEN1/PTPRC/GSK3B/CYLD/GSTP1/CTTN/DNAJA1/DNM1L/ERP29/ICAM1/ITGA6/ZC3HC1/RFFL/TREM2/SIRT1/JAK2/NRP1/PRODH/XBP1/FBXO7/TIMP3/HMOX1/HIF1A/NFATC4/STK4/CSNK2A1/PSMD10/SGK3/EYA1/SFRP1/STK3/IL7/PIH1D1/…	221
GO:0006517	protein deglycosylation	14/7994	15/14868	0.00125518	0.0157677	0.0124586	AGA/EDEM2/MAN2B1/MAN1A1/MAN2A1/PARK7/EDEM3/MAN1C1/EDEM1/NGLY1/MAN1B1/MAN2A2/MAN1A2/OGA	14
GO:0006999	nuclear pore organization	14/7994	15/14868	0.00125518	0.0157677	0.0124586	TPR/NDC1/NUP133/SEH1L/NUP93/NUP98/NUP107/FXR1/RTN4/NUP153/NUP54/AHCTF1/NUP205/NUP35	14
GO:0090308	regulation of DNA methylation-dependent heterochromatin formation	14/7994	15/14868	0.00125518	0.0157677	0.0124586	KDM1A/TRIM28/MORC2/PPHLN1/SETDB2/TET1/SAMD1/SETDB1/DYRK1A/TASOR/ATF7IP2/ATF7IP/RESF1/MPHOSPH8	14
GO:1901800	positive regulation of proteasomal protein catabolic process	77/7994	113/14868	0.00126724	0.0158857	0.0125519	GCLC/ANKIB1/PSMC4/NUB1/RNF14/PIAS1/RNF19A/MAPK9/USP13/TRIB2/CHFR/KEAP1/PSEN1/GSK3B/AURKA/HECTD1/TREM2/PSMC6/TRIB3/SMAD7/PSMD10/FMR1/AXIN1/STUB1/SGTA/FZR1/CAV1/DVL1/FBXW7/USP5/BAG2/CSNK1A1/NFE2L2/RNF19B/CDC20/CLU/HSPBP1/UBQLN1/MDM2/DNAJB2/DAB2IP/RNF144B/BBS7/RNF185/PRICKLE1/TMTC3/CSNK1D/AKT1/COP1/RNF217/TAF1/RNF144A/SH3RF1/ZER1/PSMC2/ZYG11B/RCHY1/CDC20B/VCP/PSMC3/ARIH1/PLK1/FBXO22/AXIN2/SH3RF3/TRI…	77
GO:0042063	gliogenesis	188/7994	301/14868	0.00128374	0.0160589	0.0126887	SOX8/PAFAH1B1/CNTN1/RNF10/VIM/PRKCH/IFNGR1/TNFRSF1B/GRN/VCAN/GPM6B/HEXB/SYNE2/GPC1/NTN1/ERBB3/KDM4A/RHOA/EIF2B3/WDR1/TP73/PSEN1/WDR47/LAMB1/PHGDH/TGFB2/TREM2/ABL1/CRKL/MAPK1/PICK1/SUN2/PRMT5/DICER1/SLC7A5/NDRG1/ARHGEF10/ERCC2/AKT2/PRX/TGFB1/CDK6/PTN/PTPRZ1/EZH2/GLI3/ABCA2/ZMIZ1/NAGLU/CNTNAP1/SOX6/EIF2B1/NR2E1/ADGRG6/NR3C1/HES1/RTN4/ID2/EPHA4/HDAC1/LEPR/B4GALT6/CLU/LRP1/PLP1/TTC21B/SOX4/MYRF/SOX9/…	188
GO:1904019	epithelial cell apoptotic process	80/7994	118/14868	0.00129697	0.0161904	0.0127926	CFLAR/E2F2/BID/EXOC5/WNT11/ICAM1/ESR1/JAK2/ABL1/HMOX1/CD40/STK4/E2F1/RGCC/STK3/TGFB1/PIK3CG/SERPINE1/KRT18/CDKN1B/SEMA5A/ITGA4/ATF2/NFE2L2/TNFAIP3/DNMT3A/PLCG1/SRSF6/ZFP36/H19/PAK4/PRKAA1/CASP9/EIF2S1/DAB2IP/YAP1/THBS1/LEF1/RB1/IGF1R/PDPK1/NPC1/CAPN10/USP53/GSN/TCF7L2/PDCD4/EDNRA/SAV1/CAST/PLA2R1/ANGPT1/BRAF/ADAR/PRKAA2/HIPK1/TGFBR2/PRKCI/CASP3/ARF6/ANGPTL4/TNIP2/KRT8/BCL2L1/BCL2/SCG2/ATOH1/NDNF/…	80
GO:1905475	regulation of protein localization to membrane	110/7994	168/14868	0.0013014	0.0162118	0.0128095	ITGA3/FYN/ATP2C1/PRKCH/EPHA3/ATP2B4/WNK1/GPC1/PPP2R5A/PRKCZ/GRIPAP1/PICALM/DLG1/GPC4/STX7/SSH1/HECTD1/EZR/SORBS1/TREM2/ZDHHC8/CRKL/MIEF1/ZMYND8/PGRMC1/CEMIP/ZDHHC2/AKT2/TGFB1/SLC1A1/RAB11FIP2/MAPK8/CD81/SPTBN1/TMEM59/RAP1A/GBP1/MESD/RHOQ/PLS1/LYPLA1/PIK3CA/LRP1/ACSL3/VIL1/ARHGEF16/PPFIA1/LGALS3/INPP5K/VPS4A/EPHB2/NUMB/LRP4/MRAP2/NMT1/ADAM10/PDPK1/CLTC/ERBB2/AKT1/EPHA2/PIK3R1/EGFR/OGT/GPC3/STOM/GS…	110
GO:0042177	negative regulation of protein catabolic process	69/7994	100/14868	0.00132556	0.0163488	0.0129178	CYP51A1/MYCBP2/TMEM132A/HFE/FYN/TIMP2/CTSA/ROCK1/VPS35/PTPN3/LAMP3/OPHN1/IRAK3/WAC/TIMP3/USP14/TIMP1/N4BP1/LAPTM4B/SGTA/RIC1/RGP1/HMGCR/PARK7/MAD2L2/UCHL5/GIPC1/USP9X/PSMF1/PIN1/PHF20L1/AGAP2/SERPINE2/MARCHF7/DAB2IP/USP8/FURIN/SMAD4/EGFR/TLK2/OGT/EIF3H/ALAD/AZIN1/USP25/FMN2/CCAR2/UBXN1/RYBP/MAD2L1/CAMLG/SMAD3/MAP1A/PBK/USP38/MTM1/BANP/RELA/SMARCC1/NQO1/ANXA2/USP7/SF3B3/FHIT/FLNA/SVIP/STYX/MDM4/BA…	69
GO:0034655	nucleobase-containing compound catabolic process	249/7994	407/14868	0.00132626	0.0163488	0.0129178	ENPP4/SARM1/UPF1/ELAC2/CSDE1/SAMD4A/RNH1/DERA/VIM/TNFRSF1B/NSUN2/EDC4/MTREX/MRTO4/ENTPD2/PUM2/RC3H2/NTHL1/ELAVL1/ROCK1/TRNT1/PDE8A/IGF2BP2/ACAT1/RBM7/MLH1/UNG/NT5C2/TNRC6C/TUT7/DIS3/XRN2/FUS/TNRC6A/ALKBH5/HNRNPC/AGO1/ACOT7/GTPBP1/APOBEC3H/TNRC6B/DICER1/ZC3H14/APEX1/SAMHD1/E2F1/ABCD1/FMR1/MLYCD/GSPT1/POP1/EIF3E/DNASE2/SMG9/ZC3HAV1/TRDMT1/LARP4B/MTPAP/CASC3/ZPR1/DCPS/CNOT2/MAPK14/HBS1L/PDE10A/TENT5…	249
GO:0051402	neuron apoptotic process	160/7994	253/14868	0.00132651	0.0163488	0.0129178	GCLC/SARM1/PLXND1/CRLF1/BID/GCLM/FAS/GRN/CASP8/NGFR/HIPK2/ERBB3/MAP2K4/RHOA/ROCK1/PSEN1/MEF2C/KDM2B/AARS1/NLRP1/TYRO3/TGFB2/MSH2/TREM2/SIRT1/JAK2/ABL1/NRP1/PRODH/FBXO7/LGMN/ALKBH1/SIX4/HIF1A/NFATC4/MYBL2/ADNP/DNAJC5/XIAP/HTR2A/TOX3/SPG11/IL27RA/GPI/AKT2/PTPRZ1/SLC1A1/UNC5B/DKK1/TRIM2/FBXW7/PPARGC1A/ZPR1/CCND1/AMBRA1/ATN1/SOD2/NR3C1/CPEB4/FAM162A/GBE1/HTRA2/ATF2/PARK7/KIF14/FOXO3/SET/EGR1/APAF1/CL…	160
GO:0000959	mitochondrial RNA metabolic process	39/7994	52/14868	0.00132727	0.0163488	0.0129178	ELAC2/TFB1M/TRIT1/TRNT1/POLRMT/PRORP/CDK5RAP1/METTL4/EARS2/SARS2/GARS1/TWNK/TFAM/WARS2/DARS2/FASTKD2/FOXO3/SLIRP/METTL8/MTERF1/MTRES1/PRKAA1/GRSF1/MTO1/TBRG4/PNPT1/LRPPRC/FASTKD1/YARS2/TARS2/PPARGC1B/MTERF3/SUPV3L1/TFB2M/RPUSD4/TRMT61B/SLC25A33/TEFM/PDE12	39
GO:0002381	immunoglobulin production involved in immunoglobulin-mediated immune response	39/7994	52/14868	0.00132727	0.0163488	0.0129178	ERCC1/PARP3/FOXP3/TP53BP1/TFRC/MLH1/UNG/THOC1/RIF1/PTPRC/MSH2/CD40/NBN/IL27RA/TGFB1/SUPT6H/NSD2/KMT5B/RNF8/BCL6/MSH6/MAD2L2/TNFSF4/SHLD2/PMS2/NDFIP1/SWAP70/SLC15A4/XCL1/HSPD1/PAXIP1/RNF168/STAT6/EXO1/LIG4/CLCF1/ATAD5/HMCES/EXOSC6	39
GO:0000281	mitotic cytokinesis	61/7994	87/14868	0.00132944	0.0163488	0.0129178	TTC19/ANLN/SPAST/CUL7/WNK1/RHOA/ROCK1/EXOC5/ZFYVE26/CHMP2B/CHMP5/KIF4A/EXOC1/EFHC1/LZTS2/EXOC2/KIF20A/ECT2/RTKN/SPTBN1/CHMP3/EXOC8/VPS4B/CIT/STAMBP/SEPTIN6/SNX9/CHMP1A/EXOC4/VPS4A/MYH10/ROCK2/APC/CKAP2/KIF23/CEP55/KIF20B/EXOC6/USP8/BBS4/IQGAP1/JTB/RHOB/EXOC6B/IQGAP2/RASA1/CHMP7/ANK3/TRIM36/RHOC/SON/RACGAP1/PLK1/PDCD6IP/SNX33/CHMP6/SNX18/EXOC3/EXOC7/IQGAP3/KLHDC8B	61
GO:0010594	regulation of endothelial cell migration	104/7994	158/14868	0.00133158	0.0163488	0.0129178	PIK3C2A/DCN/ADGRA2/GRN/MAP2K3/FLT4/HDAC9/BCAR1/PIK3CB/ATP2B4/HDAC7/SP100/RHOA/SCARB1/FGFR1/CEACAM1/MEF2C/APOH/SIRT1/ABL1/NRP1/CARD10/PATZ1/HMOX1/LGMN/HIF1A/CD40/SRPX2/RGCC/GPI/PRKD2/TGFB1/PIK3CG/PTN/MET/HDAC5/FBXW7/ATP5F1B/SASH1/NR2E1/SEMA5A/SPARC/PDCD10/WNT5A/FOXP1/NFE2L2/AKT3/NRP2/PLCG1/RRAS/STAT5A/RHOJ/AAMP/PPARG/SERPINF1/RIN2/STARD13/ROCK2/ETS1/ANXA1/P2RX4/GLUL/KLF4/DAB2IP/PRCP/THBS1/FGF2/ACV…	104
GO:0014910	regulation of smooth muscle cell migration	46/7994	63/14868	0.0013393	0.0163763	0.0129395	MEF2C/SSH1/NRP1/CCN4/SERPINE1/BMPR1A/RPS6KB1/PDGFRB/PLXNA1/IGFBP5/NFE2L2/DOCK7/GNA13/PLAU/LRP1/BMP4/DOCK4/MAP3K7/MDM2/SORL1/SEMA6D/CYP1B1/TPM1/ABHD2/SLIT2/IGFBP3/DOCK5/ADAMTS1/ACE/DDR2/S100A11/ITGA2/ATP7A/CRK/HAS2/PDGFD/BCL2/CORO1B/TRIB1/FOXO4/PRKG1/NF1/SRC/LPAR1/TAFA5/ITGB3	46
GO:0061180	mammary gland epithelium development	46/7994	63/14868	0.0013393	0.0163763	0.0129395	NTN1/FGFR2/ESR1/JAK2/MAPK1/HIF1A/AKT2/CCND1/VDR/PRLR/NR3C1/WNT5A/RTN4/ID2/KDM5B/MSX2/RREB1/MED1/SMO/LATS1/TBX3/FGF2/BRCA2/AKT1/EPHA2/LRP5/WNT4/PYGO2/BTRC/STAT6/AR/ROBO1/DEAF1/ERBB4/SCRIB/CAV3/CSMD1/ZNF703/IQGAP3/CSF1/PTCH1/SRC/DDR1/LBH/PHB2/ORAI1	46
GO:1903052	positive regulation of proteolysis involved in protein catabolic process	89/7994	133/14868	0.00134713	0.0164383	0.0129884	GCLC/ANKIB1/PSMC4/NUB1/RNF14/PIAS1/RNF19A/MAPK9/USP13/TRIB2/CHFR/KEAP1/PSEN1/GSK3B/AURKA/HECTD1/TREM2/PSMC6/TRIB3/SMAD7/PSMD10/CCDC22/FMR1/AXIN1/STUB1/SGTA/FZR1/CAV1/DVL1/FBXW7/CTSC/USP5/BAG2/CSNK1A1/NFE2L2/RNF19B/CDC20/CLU/TRAF7/HSPBP1/UBQLN1/AGTPBP1/MDM2/DNAJB2/DAB2IP/RNF144B/BBS7/RNF185/PRICKLE1/TMTC3/TGFB1I1/CSNK1D/AKT1/COP1/RNF217/TAF1/RNF144A/SH3RF1/ZER1/PSMC2/ZYG11B/DISC1/RCHY1/CDC20B/VCP/…	89
GO:0000083	regulation of transcription involved in G1/S transition of mitotic cell cycle	19/7994	22/14868	0.0013693	0.0166747	0.0131753	E2F2/CDK14/CDK17/E2F1/CDK16/ZPR1/ID2/CDK18/CDK15/RB1/BRD4/NPAT/BACH1/CDK5/E2F7/E2F6/KLF11/TFDP1/E2F4	19
GO:0032388	positive regulation of intracellular transport	124/7994	192/14868	0.00145513	0.017676	0.0139664	TENM1/FYN/RUFY3/EIPR1/RIPOR1/TPR/IPO5/HYAL2/NEDD4/CSNK2A2/PTPN23/PCM1/SAR1A/RAPGEF3/RAB21/PSEN1/GSK3B/RBM22/HUWE1/MTMR2/EDEM2/MAVS/RNF31/EZR/JAK2/SH3GLB1/HPS4/MIEF1/EP300/PPM1A/TM9SF4/CEMIP/ZDHHC2/ZFAND1/UBR5/OAZ1/AKT2/TGFB1/GLI3/MAPK8/YWHAE/UBE2D3/FBXW7/ZPR1/EHD1/CD81/MAPK14/TMEM30A/PDCD10/ECT2/NCBP2/HTRA2/SCP2/RHOU/RAB29/NRDE2/TARDBP/KHDRBS1/ERGIC3/SMO/TRIM28/RAN/PRKAA1/XPO4/EDEM1/MDM2/DHX9/NMT…	124
GO:0002262	myeloid cell homeostasis	108/7994	165/14868	0.00145745	0.017676	0.0139664	CFLAR/SLC4A1/SLC25A5/KMT2E/ALAS1/KITLG/FOXP3/PIK3CB/KCNQ1/HIPK2/FECH/TGFBR3/JMJD6/SLC25A40/RCOR1/MAEA/JAK2/ANKRD54/HSCB/HMOX1/BRD1/HIF1A/MTHFD1/ERCC2/GPI/SLC1A5/RPS19/DNASE2/CDK6/LIPA/SLC11A2/SH2B3/TMEM14C/MAPK14/SMAP1/SRF/HSPA9/SMAD5/BCL6/STAT1/ID2/EPAS1/FOXO3/PTBP3/ACVR2A/INHBA/FAM210B/BMP4/MED1/THRA/PRMT1/ZFP36/ETS1/ANXA1/ACVR1B/ABCB10/IREB2/RPS6/TMOD3/SLC15A4/RB1/SOD1/ARNT/DYRK3/ITPKB/SLC25A3…	108
GO:0006900	vesicle budding from membrane	59/7994	84/14868	0.00148105	0.0179259	0.0141639	CUL3/TRAPPC3/AP3D1/AP3M2/PICALM/RAB7A/SEC31B/SAR1A/CHMP5/P2RX7/SEC23A/SEC23B/VAPA/WASL/GBF1/GOLPH3/TRAPPC13/SEC24A/TFG/SCAP/KLHL12/PPP6C/VAPB/VPS4A/FNBP1L/RAB1A/PREB/SEC31A/SEC24B/CSNK1D/CHMP7/SEC16A/ARFGAP2/SEC24D/SAR1B/TRAPPC8/MIA3/SEC13/AP3S2/TRAPPC10/AP2M1/PRKCI/AP1G1/TRAPPC9/TRAPPC11/TRAPPC1/TRAPPC12/CHMP6/SEC24C/AP3S1/MAPK15/TRAPPC6B/ANXA2/TMED9/INSIG1/TRAPPC2/MYO18A/TRAPPC4/ARFGAP3	59
GO:0051236	establishment of RNA localization	102/7994	155/14868	0.00149216	0.0180237	0.0142411	UPF1/MVP/ZC3H3/NUP160/NSUN2/TPR/ZC3H11A/NDC1/WNK1/NUP133/IGF2BP2/THOC1/XPO1/SEH1L/RTRAF/ALKBH5/NUP50/NUP188/POLDIP3/THOC5/RAE1/FMR1/NUP93/CASC3/KPNB1/NUP88/SUPT6H/NUP98/NUP107/QKI/NUP155/NCBP2/SRSF7/SMG7/GLE1/NRDE2/NUP43/KHDRBS1/FYTTD1/HNRNPA2B1/XPO5/NUP153/NUP85/THOC2/PCID2/ZFP36/RFTN1/NUP210/RAN/DHX9/IGF2BP3/NCBP1/PNPT1/LRPPRC/SSB/NUP54/G3BP2/NUP58/EIF4A3/CETN2/TERF1/ATM/SIDT2/UPF2/HHEX/CETN3/R…	102
GO:1902459	positive regulation of stem cell population maintenance	35/7994	46/14868	0.00151181	0.0182242	0.0143996	BRD9/ARID4B/SMARCD1/SMARCE1/SMARCA2/REST/KDM2B/BRMS1L/RBBP7/BCL7B/SUDS3/BICRAL/HDAC1/ARID1A/NCOA3/SMARCA4/PHF10/DPF2/ACTL6A/SAP130/YAP1/TET1/SINHCAF/SS18/OGT/RBBP4/SAP30/SAP30L/ING2/SIN3A/SMARCC1/ZNF322/HDAC2/TEAD4/LBH	35
GO:0007229	integrin-mediated signaling pathway	70/7994	102/14868	0.00154209	0.0185143	0.0146288	ITGA3/FUT8/CUL3/CTNNA1/BCAR1/ADAM11/FERMT2/TXK/ITGA8/CEACAM1/FYB1/ITGB5/ITGAE/LAMB1/ITGA6/ABL1/NRP1/MYH9/FERMT1/LAMA1/TIMP1/ITGB8/PTN/BST1/NEDD9/ERBIN/ITGA4/FN1/NID1/CCN2/LAMA5/ITGB4/PTPRA/VAV3/TEC/LAMC1/TLN1/ITGA11/ADAM10/ITGAV/SEMA7A/ITGA10/ADAM15/ITGA9/ITGB1/DOCK1/DST/ADAMTS1/ZYX/ITGA5/PLPP3/ITGA2/ILK/COL3A1/ADAM9/PTK2/LIMS1/LAMB2/RCC2/PTPN11/PRKD1/LAMA2/CD47/FLNA/SRC/SLC2A10/ITGBL1/EMP2/ITGA1…	70
GO:0033045	regulation of sister chromatid segregation	70/7994	102/14868	0.00154209	0.0185143	0.0146288	MAD1L1/CDC27/ZNF207/TACC3/CUL3/SPDL1/TPR/ARID1B/ANAPC4/SMARCD1/TRIP13/CHFR/SMARCE1/SMARCA2/ZW10/ANAPC5/MAP3K20/CDC6/CDC23/KLHL22/BCL7B/SMARCD2/FBXO5/TTK/KAT2B/MAD2L2/CDC20/ARID1A/CENPF/NEK6/DUSP1/ZWINT/MAD2L1BP/PCID2/DLGAP5/SMARCA4/PSMG2/PHF10/CDC16/DPF2/CCNB1/APC/ACTL6A/CDK5RAP2/NUMA1/KNL1/HECW2/CENPE/RB1/NUF2/DYNC1LI1/ATM/ANAPC1/BUB3/NSMCE2/BUB1B/PBRM1/MAD2L1/RAD21/BRD7/PLK1/BUB1/KAT5/SMARCC1/Z…	70
GO:0003181	atrioventricular valve morphogenesis	21/7994	25/14868	0.00156746	0.0186687	0.0147508	TGFB2/BMPR1A/NAGLU/ACVR1/SOX4/BMP2/OLFM1/MDM2/GATA4/SMAD4/CCN1/NOTCH1/TGFBR2/HEYL/HEY1/DCHS1/AXIN2/ZFPM1/SLIT3/MDM4/BMPR2	21
GO:0060544	regulation of necroptotic process	21/7994	25/14868	0.00156746	0.0186687	0.0147508	CFLAR/BIRC3/CASP8/ITCH/CYLD/RNF31/CAV1/BIRC2/ARHGEF2/RBCK1/MUTYH/RIPK1/PARP1/OGT/SLC25A4/AIFM1/SPATA2/FADD/BOK/FZD9/PELI1	21
GO:2000629	negative regulation of miRNA metabolic process	21/7994	25/14868	0.00156746	0.0186687	0.0147508	NFATC3/REST/ESR1/HIF1A/YY1/NFATC4/TGFB1/PPARD/SRF/BMP4/SOX9/RARA/PPARG/NCOR1/NFIB/TENT2/SMAD3/RELA/PPARA/NCOR2/ZNF512B	21
GO:2000737	negative regulation of stem cell differentiation	21/7994	25/14868	0.00156746	0.0186687	0.0147508	CDK13/GSK3B/REST/JAG1/EZH2/HSPA9/HES1/NFE2L2/TRIM6/ZFP36/TBX3/YAP1/PRICKLE1/NOTCH1/CDK12/STAT3/BBS12/NELFB/YTHDF2/LBH/N4BP2L2	21
GO:0002377	immunoglobulin production	62/7994	89/14868	0.00157639	0.0186789	0.0147588	ERCC1/PARP3/FOXP3/POLQ/TP53BP1/TCF3/TFRC/MLH1/UNG/IL4R/THOC1/RIF1/PTPRC/MSH2/XBP1/YY1/CD40/SAMHD1/NBN/IL27RA/GPI/TGFB1/SUPT6H/NSD2/KMT5B/RNF8/MSH3/BCL6/MSH6/MAD2L2/TNFSF4/SHLD2/PMS2/CYREN/PKN1/IL13RA2/TRAF2/DNAJB9/NDFIP1/CTNNBL1/EPHB2/SWAP70/SLC15A4/TMBIM6/XCL1/HSPD1/XRCC4/PAXIP1/MCM3AP/RNF168/CGAS/STAT6/EXO1/LIG4/TRAF6/CLCF1/ATAD5/HMCES/NHEJ1/PHB2/EXOSC6/PRKDC	62
GO:0030071	regulation of mitotic metaphase/anaphase transition	62/7994	89/14868	0.00157639	0.0186789	0.0147588	MAD1L1/ZNF207/CUL3/SPDL1/TPR/ARID1B/ANAPC4/SMARCD1/TRIP13/SMARCE1/SMARCA2/ZW10/ANAPC5/MAP3K20/CDC6/CDC23/KLHL22/BCL7B/SMARCD2/FBXO5/TTK/MAD2L2/CDC20/ARID1A/CENPF/NEK6/DUSP1/ZWINT/MAD2L1BP/PCID2/DLGAP5/SMARCA4/PSMG2/PHF10/CDC16/DPF2/CCNB1/APC/ACTL6A/CDK5RAP2/KNL1/HECW2/CENPE/RB1/NUF2/DYNC1LI1/ATM/BUB3/NSMCE2/BUB1B/PBRM1/MAD2L1/RAD21/BRD7/PLK1/BUB1/SMARCC1/ZWILCH/KNTC1/ARID2/ANAPC7/DPF3	62
GO:0043122	regulation of canonical NF-kappaB signal transduction	152/7994	240/14868	0.00158029	0.0186789	0.0147588	TSPAN6/CFLAR/FYN/PPP5C/ZMYND11/ATP2C1/CD74/BIRC3/TNIP3/CUL1/TAB2/SPHK2/CASP8/RHOA/RORA/TFRC/FBXW11/ALPK1/TRAF4/DDX1/MID2/GSTP1/MAVS/ESR1/RNF31/CAPN3/TREM2/SIRT1/ABL1/LGALS1/HMOX1/PPM1A/CD40/VAPA/RIOK3/XIAP/CCDC22/PIM2/NDFIP2/USP10/RIPK2/IKBKB/CACTIN/NOD1/DHX15/BIRC2/GOLT1B/TRIM38/WNT5A/ECT2/TFG/STAT1/HDAC1/TRIM62/ASH1L/WLS/CTH/TNFAIP3/NEK6/TNFRSF10B/TRIM25/TRIM6/OPTN/UNC5CL/RBCK1/CCR7/TRAF2/TNFRS…	152
GO:0070302	regulation of stress-activated protein kinase signaling cascade	112/7994	172/14868	0.00158083	0.0186789	0.0147588	WNT16/PAFAH1B1/NOX1/MAPK8IP2/ZMYND11/HGF/RB1CC1/FAS/FLT4/EIF2AK2/HIPK2/MAP2K4/MAP4K4/SEMA3A/DLG1/TRAF4/ITCH/PHLPP1/CYLD/ZMPSTE24/GSTP1/MAP3K4/DNAJA1/EZR/TGFB2/TREM2/GADD45B/MAPK1/RASSF2/MID1/XIAP/AXIN1/RIPK2/STK3/NOD1/FKTN/DUSP3/HIPK3/DUSP16/SASH1/DUSP22/PDCD10/WNT5A/STK25/CCN2/DUSP1/COPS5/MAPK8IP1/UNC5CL/RAP2A/BMP4/BMP2/CCR7/PRMT1/MAP2K2/TRAF2/TNFRSF19/KLHDC10/EDA2R/TAOK3/MDFIC/ANKRD6/DAB2IP/MYC…	112
GO:0045022	early endosome to late endosome transport	33/7994	43/14868	0.00159604	0.0187873	0.0148445	RAB7A/PTPN23/PIK3C3/RAB21/MTMR2/KIF16B/EZR/HOOK2/MAPK1/EEA1/ANKRD27/WDR91/CHMP3/DENND10/ATG14/MAP2K2/RDX/DNAJC13/RAB5A/MSN/VPS11/LMTK2/AKTIP/WDR81/HOOK3/PXK/MAP2K1/STX8/NF2/PIK3R4/FLNA/SRC/EMP2	33
GO:0034394	protein localization to cell surface	42/7994	57/14868	0.00159631	0.0187873	0.0148445	HFE/VCL/GPM6B/GOPC/NEDD4L/PTPRU/KCNAB2/PICALM/WNT11/TM9SF4/GGA2/RAB11A/ABCA2/GBF1/USP4/MESD/GGA3/AP3B1/EPHB2/RAB11FIP5/TOR1A/FBLN5/AKT1/VPS54/ABCA12/ANK2/ASTN2/GPD1L/PTPRK/ANGPT1/ARF6/JAM3/STX3/MAP1A/CTNNB1/COMMD1/SNX33/ERBB4/CAV3/FLNA/LEPROT/EMP2	42
GO:0042542	response to hydrogen peroxide	65/7994	94/14868	0.00165811	0.019438	0.0153587	FYN/GLRX2/TOP2B/MMP2/SIRT1/ABL1/HMOX1/STK24/SMPD3/PPP2CB/EZH2/SETX/PLEKHA1/PPIF/COL1A1/SOD2/ECT2/STAT1/STK25/SDC1/NFE2L2/PARK7/TNFAIP3/CAT/PRKAA1/PCNA/OSER1/STK26/ANXA1/MDM2/RIPK1/IL18BP/CYP1B1/CBX8/SOD1/TRPM2/RHOB/AIFM1/MAPK13/CAPN2/PRKCD/CASP3/PRDX3/STAT6/CRK/AXL/ADAM9/PDGFD/BCL2/RELA/NET1/FOSL1/SPHK1/BNIP3/ERN1/NQO1/HSF1/HDAC2/SRC/MAP3K5/ZNF277/ZNF580/AQP1/TXNIP/PCGF2	65
GO:0090398	cellular senescence	65/7994	94/14868	0.00165811	0.019438	0.0153587	WNT16/MAP2K3/MAPK9/MAP2K4/MNT/NUAK1/TOP2B/RBL1/ARG2/KAT6A/ZMPSTE24/MAPKAPK5/SIRT1/ABL1/FZR1/COMP/CDK6/MAPK8/BMPR1A/ZMIZ1/MAP2K6/MAPK10/CDKN1B/FBXO5/MAPK14/SRF/BCL6/NEK4/ID2/AKT3/NEK6/CDKN1A/TERF2/TBX3/HMGA1/PNPT1/BRCA2/IGF1R/TP53/PLK2/ATM/HMGA2/PLA2R1/NSMCE2/MORC3/LMNA/SMC6/PRKCD/CGAS/WRN/ING2/MAP2K1/PTEN/KAT5/PAWR/CALR/NPM1/MAPK11/MAP3K5/OPA1/ZNF277/SMC5/PRMT6/MAP3K3/MIF	65
GO:0060603	mammary gland duct morphogenesis	23/7994	28/14868	0.00168778	0.0196439	0.0155213	NTN1/FGFR2/ESR1/VDR/NR3C1/WNT5A/KDM5B/MSX2/MED1/TBX3/EPHA2/LRP5/WNT4/BTRC/AR/SCRIB/CAV3/CSMD1/CSF1/PTCH1/SRC/DDR1/PHB2	23
GO:0070199	establishment of protein localization to chromosome	23/7994	28/14868	0.00168778	0.0196439	0.0155213	ACD/CCT4/TCP1/POT1/DKC1/WBP2/CCT7/NABP2/BRCA2/CCT6A/TERF1/CCT5/ZNF827/CCT8/LRWD1/CCT3/SPDYA/NIPBL/SPIDR/CCT2/SGF29/RUVBL2/H1-5	23
GO:2000756	regulation of peptidyl-lysine acetylation	23/7994	28/14868	0.00168778	0.0196439	0.0155213	NFYA/BAZ1B/BRCA1/DIP2B/SIRT1/PPARGC1A/SF3B1/SET/NFYB/SOX4/DEK/PRKAA1/MYBBP1A/SMARCA5/FLCN/DIP2A/PRKAA2/KLF15/DDX21/TADA2B/GATA2/HDAC2/ERCC6	23
GO:1905818	regulation of chromosome separation	52/7994	73/14868	0.00168884	0.0196439	0.0155213	MAD1L1/ZNF207/NCAPD2/NCAPH2/CUL3/SPDL1/TPR/CSNK2A2/TRIP13/CHFR/ZW10/ANAPC5/CDC23/KLHL22/CSNK2A1/NCAPG/FBXO5/TTK/MAD2L2/CDC20/CENPF/DUSP1/NCAPH/ZWINT/MAD2L1BP/PCID2/DLGAP5/PSMG2/CDC16/CCNB1/APC/SMC2/CDK5RAP2/NUMA1/KNL1/RB1/NUF2/DYNC1LI1/NCAPG2/ATM/NCAPD3/BUB3/NSMCE2/BUB1B/MAD2L1/RAD21/PLK1/BUB1/ZWILCH/MAPK15/KNTC1/ANAPC7	52
GO:0008033	tRNA processing	88/7994	132/14868	0.00170151	0.0197528	0.0156074	ELAC2/SARS1/NSUN2/TRIT1/TARBP1/KARS1/ADAT1/TRMT11/FTSJ1/ELP1/TRNT1/DDX1/RTRAF/METTL2A/TRMT6/AARS1/PUS7/OSGEP/TRMT2A/RTCB/TRMU/ALKBH1/PRORP/CDK5RAP1/MTFMT/DTWD1/POP1/POP4/DUS4L/PTCD1/TRDMT1/SEPSECS/ELP4/THG1L/THADA/FAM98A/TRMT1L/METTL8/MOCS3/RPP40/GTPBP3/GRSF1/ELP3/THUMPD3/ELP2/MTO1/NAT10/C2orf49/TRMO/ALKBH8/PNPT1/THUMPD2/SSB/ELAC1/DUS3L/AKT1/FARS2/CDKAL1/RPP30/QTRT2/RPP38/DPH3/WDR4/TYW3/PUS10/RPP…	88
GO:0006622	protein targeting to lysosome	25/7994	31/14868	0.00174464	0.0201359	0.0159101	LAMP2/ZFYVE16/NEDD4/RAB7A/PIK3C3/GNPTG/NAGPA/HSPA8/GNPTAB/CLU/GGA3/ATG14/VPS4A/AP3B1/SORT1/GCC2/SORL1/SCARB2/VPS53/VPS54/PXK/HGS/PIK3R4/AP4M1/NCOA4	25
GO:0034968	histone lysine methylation	25/7994	31/14868	0.00174464	0.0201359	0.0159101	PHF20/SETD1A/KAT8/DOT1L/KANSL3/ASH1L/RBBP5/KMT2A/KANSL1/ASH2L/SETDB2/SETD1B/SETDB1/SMYD2/OGT/SETBP1/MECP2/HCFC1/EHMT1/SETD2/SMYD3/MCRS1/WDR5/WDR5B/EHMT2	25
GO:0039532	negative regulation of viral-induced cytoplasmic pattern recognition receptor signaling pathway	25/7994	31/14868	0.00174464	0.0201359	0.0159101	TSPAN6/GRAMD4/TREM2/RNF125/RIOK3/PTPRS/C1QBP/DHX58/HSPA8/ERBIN/CSNK1A1/TNFAIP3/SEC14L1/UBQLN1/TARBP2/TKFC/FBXL2/TRIM11/ZDHHC12/NLRX1/NPLOC4/GPATCH3/CPTP/IRGM/RAB7B	25
GO:0060218	hematopoietic stem cell differentiation	27/7994	34/14868	0.00175241	0.0201865	0.0159501	FOXC1/EIF2AK2/ITCH/XRCC5/PUS7/ABL1/SETD1A/SFRP1/ERCC2/CDK6/SH2B3/SRF/HSPA9/NFE2L2/MED1/ZFP36/LMBR1L/TP53/ACE/METTL3/BCL2/MLLT3/KAT5/EXT1/YTHDF2/N4BP2L2/PRKDC	27
GO:0032872	regulation of stress-activated MAPK cascade	110/7994	169/14868	0.00176943	0.0203434	0.016074	WNT16/PAFAH1B1/NOX1/MAPK8IP2/ZMYND11/HGF/RB1CC1/FAS/FLT4/EIF2AK2/HIPK2/MAP2K4/MAP4K4/SEMA3A/DLG1/TRAF4/ITCH/PHLPP1/CYLD/GSTP1/MAP3K4/DNAJA1/EZR/TGFB2/TREM2/GADD45B/MAPK1/RASSF2/MID1/XIAP/AXIN1/RIPK2/STK3/NOD1/FKTN/DUSP3/HIPK3/DUSP16/SASH1/DUSP22/PDCD10/WNT5A/STK25/CCN2/DUSP1/COPS5/MAPK8IP1/UNC5CL/RAP2A/BMP4/BMP2/CCR7/PRMT1/MAP2K2/TRAF2/TNFRSF19/KLHDC10/EDA2R/TAOK3/MDFIC/ANKRD6/DAB2IP/MYC/RIPK1/SD…	110
GO:0033002	muscle cell proliferation	120/7994	186/14868	0.00181749	0.0207828	0.0164212	CFLAR/NOX1/JARID2/HGF/MNAT1/FOXC1/FGFR2/TGFBR3/NOTCH3/TP73/XRCC5/MEF2C/KCNK2/MMP2/TGFB2/JAK2/ABL1/HMOX1/SMPD3/CCN4/TGFB1/CAV2/VIPR2/TGFBR1/BMPR1A/RPS6KB1/PRKAR1A/PPARGC1A/CDKN1B/PPARD/MAPK14/SOD2/HBEGF/PDGFRB/KPNA1/GNAI2/FOXP1/STAT1/IGFBP5/ID2/HDAC1/MEF2D/MFN2/TNFAIP3/GNA13/PIK3CA/CDKN1A/EREG/BMP4/BMP2/SIX1/CNN1/DNMT1/PPARG/NAA35/MAP3K7/MDM2/CCN3/YAP1/THBS1/FGF2/TPM1/IGF1R/CDH13/AKT1/VGLL4/MEGF10…	120
GO:0070200	establishment of protein localization to telomere	16/7994	18/14868	0.00181811	0.0207828	0.0164212	ACD/CCT4/TCP1/POT1/DKC1/CCT7/NABP2/BRCA2/CCT6A/TERF1/CCT5/ZNF827/CCT8/CCT3/SPDYA/CCT2	16
GO:1904872	regulation of telomerase RNA localization to Cajal body	16/7994	18/14868	0.00181811	0.0207828	0.0164212	CCT4/TCP1/DKC1/CCT7/PARN/SHQ1/NAF1/CCT6A/CCT5/CCT8/CCT3/CCT2/EXOSC10/DCP2/RUVBL1/RUVBL2	16
GO:0030518	intracellular steroid hormone receptor signaling pathway	74/7994	109/14868	0.00182773	0.0208528	0.0164766	KDM1A/CRY1/BRCA1/KDM5D/RNF14/PLPP1/RHOA/NEDD4/PIAS2/DNAJA1/ESR1/SIRT1/JAK2/MAPK1/DDX17/RBFOX2/EP300/TRIP4/VPS18/SFRP1/UBR5/KDM4C/ZMIZ1/UFSP2/PTGES3/CNOT2/NR3C1/UBE3A/FOXP1/KDM3A/PARK7/HDAC1/ARID1A/UFM1/DDX54/PKN1/PMEPA1/TRERF1/CNOT1/MED1/SMARCA4/RNF6/FOXA1/LATS1/WBP2/CLOCK/YAP1/NCOR1/PARP1/SKP2/PAK1/NR3C2/ZDHHC7/PPARGC1B/PRMT2/VPS11/FOXH1/HEYL/TRIM68/KMT2D/AR/TADA3/CYP7B1/ESRRA/TAF7/ZBTB7A/CALR/N…	74
GO:0008589	regulation of smoothened signaling pathway	55/7994	78/14868	0.00183617	0.0209092	0.0165211	CREBBP/FUZ/MKS1/CTNNA1/FGFR2/RORA/NDST1/EVC/TULP3/MGRN1/TTC23/SFRP1/MEGF8/GLI3/TUBD1/RAB34/TXNDC15/PRRX1/UCHL5/PTCH2/WDR11/GORAB/IFT81/TTC21B/GLIS2/SMO/FOXA1/CHSY1/CPLANE2/SERPINE2/ARMC9/PDCL/RB1/GAS8/PRKACB/GPR161/FBXL17/DCDC2/GPC3/HERC4/ZIC1/SCUBE1/TEDC2/VCP/BTRC/C2CD3/KCTD6/GAS1/TEDC1/MOSMO/PTCH1/DYNC2H1/IFT140/ENPP1/TCTN1	55
GO:0050773	regulation of dendrite development	63/7994	91/14868	0.00185444	0.020997	0.0165905	SARM1/PAFAH1B1/CDKL5/STAU2/CUL7/NEDD4L/DGKG/LZTS1/NEDD4/RAB21/GSK3B/ABL1/CRKL/NFATC4/EEF2K/ANKRD27/PTN/TMEM106B/EZH2/RAPGEF2/CAPRIN2/NR2E1/DBN1/GORASP1/EPHA4/MARK1/CAMSAP2/BCL11A/OBSL1/PREX1/PACSIN1/RAB17/RAP2A/RTN4IP1/SYNE1/EPHB2/ADGRB3/CAPRIN1/DAB2IP/HECW2/PPP3CA/VLDLR/PTPRD/TNIK/TIAM1/LRP8/TBC1D24/ARF6/NSMF/CRK/IL1RAPL1/SDC2/FZD4/DHX36/FBXW8/BAIAP2/CAMK1D/SS18L1/SEMA4D/RELN/CUX1/ARMCX5-GPRASP2…	63
GO:0072163	mesonephric epithelium development	63/7994	91/14868	0.00185444	0.020997	0.0165905	HOXA11/SOX8/CRLF1/PKD1/FOXC1/FGFR2/DLG1/ARG2/WNT11/SIX4/SMAD7/SALL1/EYA1/CALB1/SFRP1/GLI3/LZTS2/SIM1/SMAD5/HES1/SDC1/PKD2/CAT/BMP4/SOX9/HS3ST3B1/GZF1/BMP2/SIX1/SMO/LAMA5/RARA/WNT2B/GDF11/MYC/FGF2/GREB1L/SMAD4/OSR1/SLIT2/GPC3/HS2ST1/HS3ST3A1/WNT4/KIF26B/BMPER/ILK/DCHS1/GREM1/SMAD3/CTNNB1/NPNT/SMAD1/BCL2/SMAD2/MAGED1/WT1/ROBO2/PBX1/PTCH1/LGR4/FMN1/HOXB7	63
GO:0072164	mesonephric tubule development	63/7994	91/14868	0.00185444	0.020997	0.0165905	HOXA11/SOX8/CRLF1/PKD1/FOXC1/FGFR2/DLG1/ARG2/WNT11/SIX4/SMAD7/SALL1/EYA1/CALB1/SFRP1/GLI3/LZTS2/SIM1/SMAD5/HES1/SDC1/PKD2/CAT/BMP4/SOX9/HS3ST3B1/GZF1/BMP2/SIX1/SMO/LAMA5/RARA/WNT2B/GDF11/MYC/FGF2/GREB1L/SMAD4/OSR1/SLIT2/GPC3/HS2ST1/HS3ST3A1/WNT4/KIF26B/BMPER/ILK/DCHS1/GREM1/SMAD3/CTNNB1/NPNT/SMAD1/BCL2/SMAD2/MAGED1/WT1/ROBO2/PBX1/PTCH1/LGR4/FMN1/HOXB7	63
GO:0048588	developmental cell growth	137/7994	215/14868	0.00186138	0.0210357	0.016621	SEMA3F/IFRD1/PAFAH1B1/CDKL5/SPAG9/SEMA3B/RUFY3/VCL/NEDD4L/CYFIP2/PUM2/CTDP1/NTN1/MAP2K4/DIP2B/PRKCZ/SYT1/MAP3K13/SEMA3A/SEMA3C/SPAG6/DNM2/RAB21/GSK3B/ULK2/CTTN/AURKA/SLC23A2/NRCAM/SEMA6A/ABL1/NRP1/NIN/YY1/ADNP/SMAD7/SPG11/PTPRS/MEGF8/DVL1/EIF4G2/RASAL1/SRF/SEMA5A/WNT5A/PLXNA1/FOXP1/TTL/ITGA4/RTN4/FN1/RGS4/NRP2/BCL11A/USP9X/SOX9/FLRT3/MACF1/RNF6/EIF2AK4/PARP2/FGF13/UNC13A/OLFM1/MAP1B/DCLK1/SPART/E…	137
GO:0032206	positive regulation of telomere maintenance	50/7994	70/14868	0.0018716	0.0211032	0.0166744	ERCC1/MRE11/XRCC5/ATRX/MAP3K4/MAPKAPK5/TINF2/MAPK1/YY1/ACD/NBN/TNKS2/RAD50/ACTR8/INO80D/CCT4/UCHL5/NEK2/TCP1/HNRNPA2B1/POT1/INO80/DKC1/TERF2/CCT7/ACTL6A/NABP2/PARN/NAF1/CCT6A/HMBOX1/TERF1/ATM/CCT5/NEK7/CCT8/CCT3/GNL3/CCT2/TERF2IP/CTNNB1/NFRKB/TNKS/DHX36/ATR/RUVBL1/MAPK15/RUVBL2/MCRS1/SLX4	50
GO:0044272	sulfur compound biosynthetic process	98/7994	149/14868	0.00187442	0.0211032	0.0166744	ST3GAL1/EXTL3/ELOVL5/XYLT2/CHPF2/MAT2B/ST3GAL6/PDK3/ACSL4/NDST1/ACAT1/ACACB/GSTP1/DLD/TECR/GGT5/GGT1/SLC25A1/MTHFD1/MLYCD/XYLT1/GCDH/UGDH/PDHX/DSE/UST/CTH/MTR/AKR1A1/B4GALT4/LIAS/CHST3/ACSL3/CHPF/MTRR/TM9SF2/HS3ST3B1/SLC25A19/PPCS/METTL16/CDO1/ACSS2/PPT1/ACLY/PDHA1/CHSY1/HS6ST1/GLCE/NDST4/PAPSS1/SLC27A2/MPC2/ENOPH1/MMUT/CSGALNACT1/TCF7L2/HSD17B12/DLAT/EXT2/ACSL1/PDK1/HS2ST1/HS3ST3A1/CHST9/ANGPT1/…	98
GO:0042113	B cell activation	144/7994	227/14868	0.0018814	0.0211418	0.0167049	SKAP2/SLC25A5/ST3GAL1/ERCC1/CD74/PARP3/HDAC9/FOXP3/CASP8/KLF6/TP53BP1/HDAC4/BCL3/TCF3/TFRC/MLH1/UNG/TOP2B/THOC1/RIF1/MEF2C/PTPRC/TXLNA/LAT2/PPP2R3C/MSH2/BLNK/IL11/ABL1/LGALS1/XBP1/EP300/YY1/CD40/NFATC2/TNFSF13B/NBN/SFRP1/IL7/IL4I1/IL27RA/TGFB1/PHF14/EZH2/AHR/SHB/HDAC5/SUPT6H/NSD2/BST1/KMT5B/CD81/TCIRG1/ITFG2/RNF8/PRLR/BCL6/ITGA4/ID2/MSH6/MAD2L2/PIK3R3/TNFSF4/TNFAIP3/SHLD2/PMS2/INHBA/PKN1/CDKN1A/P…	144
GO:0048638	regulation of developmental growth	176/7994	282/14868	0.00188745	0.02117	0.0167271	SEMA3F/MYCBP2/IFRD1/PAFAH1B1/JARID2/CDKL5/SPAG9/SEMA3B/RUFY3/WWC3/NEDD4L/FOXC1/PUM2/CTDP1/NTN1/DIP2B/FGFR2/SYT1/FGFR3/TGFBR3/MAP3K13/SEMA3A/SEMA3C/ACACB/TP73/DNM2/RAB21/MEF2C/KCNK2/GSK3B/ULK2/ZMPSTE24/CTTN/ATRN/SLC23A2/NRCAM/SEMA6A/CAPN3/EZR/ABL1/NRP1/LGMN/SIX4/YY1/STK4/ADNP/SMAD7/STK3/IL7/PTPRS/MEGF8/TGFBR1/BMPR1A/RPS6KB1/RAI1/EIF4G2/CDKN1B/RASAL1/PPARD/MAPK14/SRF/SEMA5A/GHR/WWC1/STC2/WNT5A/FOXP…	176
GO:0043401	steroid hormone mediated signaling pathway	83/7994	124/14868	0.00190145	0.021287	0.0168196	KDM1A/CRY1/BRCA1/KDM5D/RNF14/PLPP1/RHOA/NEDD4/PIAS2/DNAJA1/ESR1/SIRT1/JAK2/MAPK1/DDX17/RBFOX2/EP300/TRIP4/VPS18/SFRP1/UBR5/KDM4C/ZMIZ1/UFSP2/PTGES3/CNOT2/PPARD/NR2E1/NR3C1/UBE3A/FOXP1/KDM3A/PARK7/HDAC1/ARID1A/UFM1/DDX54/PKN1/PMEPA1/TRERF1/CNOT1/MED1/SMARCA4/RNF6/FOXA1/LATS1/WBP2/CLOCK/YAP1/ABHD2/NCOR1/RXRG/PARP1/SKP2/PAK1/NR3C2/ZDHHC7/PPARGC1B/PRMT2/VPS11/FOXH1/HEYL/TRIM68/KMT2D/AR/PAQR8/TADA3/PD…	83
GO:0006354	DNA-templated transcription elongation	89/7994	134/14868	0.00190911	0.0213327	0.0168557	MED24/ZMYND11/CTDP1/INTS13/CDK13/SART3/THOC1/CCNT2/CCNK/SUPT16H/MED15/THOC5/ZMYND8/HTATSF1/INTS6/AXIN1/INTS9/INTS10/ERCC2/MED25/ELL/EZH2/RECQL5/INTS2/SUPT6H/ELP4/RNF8/MED23/NCBP2/ELL2/MED20/MED1/PCID2/INTS11/CCNT1/EAPP/ADRM1/MED18/CDC73/ELP2/USP15/KAT7/CDK9/NCBP1/POLR1E/RTF1/INTS14/INTS12/GLYR1/BRD4/INTS7/PARP1/MED22/INTS4/MED21/CCAR2/MED8/MED27/MED11/ERCC3/IWS1/WDR43/PBRM1/RNF168/WDR82/INTS1/INT…	89
GO:0060840	artery development	66/7994	96/14868	0.00193366	0.0215341	0.0170149	PLXND1/AP2B1/ADAMTS6/FOXC1/PRDM1/NGFR/MYLK/NDST1/NOTCH3/WNT11/HECTD1/TGFB2/NRP1/TAB1/JAG1/SMAD7/EYA1/COMP/HOXA13/GLI3/TGFBR1/ENG/BMPR1A/ZMIZ1/NAGLU/SRF/LOX/PDGFRB/HES1/ACVR2B/PRRX1/AKT3/PKD2/CNTRL/LRP1/SOX4/EFNB2/BMP4/SIX1/LOXL1/LDLR/APLNR/SEC24B/PRICKLE1/ACVRL1/FKBP10/NOTCH1/EDNRA/FOXH1/TGFBR2/ADAMTS9/HPGD/HEY1/DCTN5/RBPJ/COL3A1/LUZP1/ROBO1/GAA/CHD7/EFEMP2/ROBO2/ARID2/NF1/SLC2A10/BMPR2	66
GO:0002831	regulation of response to biotic stimulus	249/7994	409/14868	0.00193436	0.0215341	0.0170149	TSPAN6/CFH/SARM1/DHX33/CREBBP/MARK4/FYN/RNF216/POLR3B/BIRC3/GRN/FOXP3/TNIP3/EIF2AK2/PUM2/ATG5/CASP8/IPO5/ALPK1/TXK/GRAMD4/NT5C2/PAK3/LRCH4/UBE2K/ITCH/XRCC5/CEACAM1/ARG2/CYLD/ZMPSTE24/MAVS/IRAK3/NLRP1/ESR1/PPP2R3C/RNF31/TYRO3/TREM2/TTLL12/EP300/CD40/SAMHD1/RNF125/RIOK3/XIAP/N4BP1/RIPK2/IKBKB/IL4I1/CACTIN/TGFB1/RPS19/PTPRS/GSDME/CAV1/NOD1/AHR/RAB11FIP2/MAPK8/C1QBP/DHX58/NAGLU/MAP2K6/HSPA8/DTX4/UNC9…	249
GO:0050767	regulation of neurogenesis	214/7994	348/14868	0.00195146	0.0216842	0.0171334	SEMA3F/PLXND1/KDM1A/SOX8/IFRD1/PAFAH1B1/CDKL5/SEMA3B/RUFY3/RNF10/PRKCH/TNFRSF1B/VCAN/STAU2/CUL7/CTNNA1/CDON/NTN1/SPEN/DIP2B/KDM4A/ASPM/HLTF/MAP3K13/SEMA3A/SEMA3C/WDR62/KIFAP3/PLXNA2/NRDC/PCM1/TP73/XRCC5/DCT/RAB21/PSEN1/ULK2/REST/DNAJB11/SEMA6A/TREM2/NRP1/PRMT5/NIN/HIF1A/DICER1/NFATC4/ADNP/SLC7A5/EEF2K/FZD3/ANKRD27/NUMBL/TGFB1/PTPRS/MEGF8/PTN/PTPRZ1/EZH2/GLI3/BMPR1A/RAPGEF2/EIF4G2/CAPRIN2/NR2E1/SR…	214
GO:0097581	lamellipodium organization	58/7994	83/14868	0.00196443	0.0217876	0.0172151	PLEKHO1/CD44/SNX1/VCL/PHPT1/NCKAP1/NCK2/FSCN1/CAPZB/CARMIL1/CTTN/ABLIM1/MYO9B/ARHGEF7/KANK1/CORO1C/GOLPH3/ACTR3/CCDC88A/PIK3CA/RREB1/NUP85/VIL1/ARHGEF6/MTSS2/WASF3/VAV3/ARHGEF4/ABI1/ENPP2/ACTR2/PLCE1/ABI2/CDH13/EPHA2/SLIT2/PIK3R1/BIN3/ITGB1/TWF1/FER/NCK1/WASF2/DMTN/VAV2/ATP7A/S1PR1/CORO1B/RHOD/ABLIM3/PARVB/SRC/PLXNB3/MTOR/SNX2/TWF2/SRGAP2/CYFIP1	58
GO:0090309	positive regulation of DNA methylation-dependent heterochromatin formation	7994-10-01	10/14868	0.00201365	0.0222772	0.017602	TRIM28/MORC2/PPHLN1/SETDB2/SETDB1/TASOR/ATF7IP2/ATF7IP/RESF1/MPHOSPH8	10
GO:1902905	positive regulation of supramolecular fiber organization	105/7994	161/14868	0.00201604	0.0222772	0.017602	BAIAP2L1/TENM1/SPAST/ARHGEF5/NCKAP1/LIMCH1/RHOA/NAV3/NCK2/WDR1/FERMT2/CLASP1/ARHGEF10L/DLG1/RAPGEF3/CARMIL1/PSEN1/CTTN/WNT11/PXN/ABL1/NRP1/PPM1F/MAPRE1/RGCC/SFRP1/ARHGEF10/MET/TGFBR1/SLAIN2/CRACD/CDKN1B/SEMA5A/CCDC88A/CCN2/CLU/SORBS3/DSTN/CCR7/VIL1/AKAP9/CDC42EP1/BAIAP2L2/COLGALT1/SNX9/CLIP1/MAP1B/WASF3/SWAP70/ROCK2/FHOD1/CDK5RAP2/FCHSD2/NUMA1/ABI2/USP8/RB1/SLAIN1/TPM1/KATNB1/APP/GSN/PAK1/FER/RHO…	105
GO:0050808	synapse organization	258/7994	425/14868	0.00202462	0.0223175	0.0176339	SEMA3F/ALS2/PLXND1/ARHGAP33/MYCBP2/ITGA3/PAFAH1B1/SYN1/CDKL5/FYN/STAU2/LZTS1/NTN1/NGEF/RHOA/ROCK1/GRIPAP1/SDK2/VPS35/NEDD4/ADGRL1/ACTN1/DLG1/GPC4/CTTNBP2/PAK3/SDF4/OPHN1/PSEN1/MEF2C/ERC1/CHMP2B/REST/SSH1/CTTN/MTMR2/LZTS3/NRCAM/EZR/TREM2/ABL1/NRP1/PALM/CRKL/PICK1/LGMN/SIX4/RPS6KA5/NFATC4/ZMYND8/ADNP/SNTA1/SRPX2/DRP2/EEF2K/SPG11/ZDHHC2/PTPRS/WASL/SLC1A1/ABHD17B/DVL1/DKK1/CNTNAP1/GLRB/HSPA8/NECTIN1/…	258
GO:0002931	response to ischemia	43/7994	59/14868	0.00202717	0.0223175	0.0176339	MAP2K3/ARID1B/PIK3CB/PANX2/MEF2C/REST/P2RX7/TREM2/MLYCD/STUB1/EEF2K/CAV1/PPIF/MAP2K6/PANX1/BVES/NPR3/CPEB4/SOS1/NFE2L2/EGR1/BCL2L2/PER2/CASP9/ROCK2/P2RX4/TP53/HYOU1/AIFM1/PINK1/RCAN1/HK2/GJB2/ABRAXAS2/BCL2/RELA/NDNF/NQO1/CAV3/CSF1/RNLS/KCNJ11/MAP3K5	43
GO:0043123	positive regulation of canonical NF-kappaB signal transduction	115/7994	178/14868	0.0020805	0.0228205	0.0180313	TSPAN6/CFLAR/FYN/PPP5C/ATP2C1/CD74/BIRC3/CUL1/TAB2/CASP8/RHOA/TFRC/FBXW11/ALPK1/DDX1/MID2/MAVS/RNF31/ABL1/LGALS1/HMOX1/PPM1A/CD40/VAPA/XIAP/CCDC22/PIM2/NDFIP2/RIPK2/IKBKB/NOD1/DHX15/BIRC2/GOLT1B/TRIM38/ECT2/TFG/TRIM62/WLS/CTH/NEK6/TNFRSF10B/TRIM25/TRIM6/UNC5CL/RBCK1/CCR7/TRAF2/TNFRSF19/APOL3/SLC44A2/EDA2R/NDFIP1/CC2D1A/TRIM5/ANKRD17/MAP3K7/RIPK1/PELI2/SECTM1/BRD4/BCL10/ECM1/PARP1/SLC20A1/TIFA/PLK…	115
GO:0061013	regulation of mRNA catabolic process	115/7994	178/14868	0.0020805	0.0228205	0.0180313	UPF1/CSDE1/SAMD4A/VIM/PUM2/RC3H2/ELAVL1/ROCK1/IGF2BP2/MLH1/TNRC6C/TUT7/DIS3/FUS/TNRC6A/ALKBH5/HNRNPC/GTPBP1/TNRC6B/ZC3H14/APEX1/E2F1/FMR1/ZC3HAV1/LARP4B/CASC3/DCPS/CNOT2/MAPK14/TENT5A/TENT4A/CNOT6/FXR1/FASTKD2/NRDE2/EXOSC8/TARDBP/TENT4B/EXOSC9/AGO2/CNOT1/HNRNPR/PCID2/TRAF2/METTL16/ZFP36/FXR2/EXOSC2/RIDA/ROCK2/PUM1/TUT4/DHX34/SYNCRIP/CAPRIN1/PAN2/RNASEL/DHX9/RC3H1/IGF2BP3/TBRG4/TTC5/IREB2/PNPT1/FA…	115
GO:1902904	negative regulation of supramolecular fiber organization	96/7994	146/14868	0.00210125	0.0230058	0.0181777	CAPG/ARHGAP6/LIMA1/ARFGEF1/NAV3/CLASP1/CAPZB/CARMIL1/SSH1/WDR47/ADD1/TPX2/ARHGAP28/TREM2/TRIOBP/PICK1/MAPRE1/MID1/ARHGEF7/CORO2B/ARHGEF18/MET/KANK1/CRACD/HSPA8/APC2/SPTBN1/ARHGEF2/CAMSAP2/CLU/PIK3CA/EML2/MKKS/VIL1/CGNL1/TMOD2/TTBK2/FGF13/LDLR/PPFIA1/MAP1B/RHPN2/INPP5K/SWAP70/FHOD3/APC/CKAP2/TMOD1/RDX/EMILIN1/TMOD3/BBS4/KATNB1/SSH2/TBCD/SMAD4/PHLDB2/SLIT2/PIK3R1/GSN/ADD3/TWF1/EPS8/PLEKHH2/VBP1/DYR…	96
GO:0007098	centrosome cycle	90/7994	136/14868	0.00213448	0.0232841	0.0183976	MARK4/CEP68/BRCA1/CNTLN/SDCCAG8/TUBE1/WDR62/USP33/PCM1/XPO1/CHMP2B/CHMP5/AURKA/NSFL1C/SIRT1/NIN/KIF3B/CEP192/PARD6A/NUBP1/CCP110/CEP152/ARHGEF10/TRIM37/KAT2A/CEP72/KAT2B/CHMP3/ALMS1/SSX2IP/NEK2/PKD2/VPS4B/STIL/PARD6B/CEP250/CEP85/CHMP1A/KIF3A/ROCK2/NAT10/KIAA1614/CDK5RAP2/HAUS2/KIF11/POC1B/BRCA2/BBS4/PLK4/PLK2/MCPH1/CETN2/HAUS6/CHEK1/CCDC102B/CENPJ/HAUS1/CETN3/C10orf90/SLC16A1/FBXW5/BRSK1/CCNF/CE…	90
GO:0044409	entry into host	90/7994	136/14868	0.00213448	0.0232841	0.0183976	CD74/HYAL2/TFRC/SCARB1/ITCH/MID2/ITGB5/EPS15/ICAM1/TYRO3/NRP1/LGALS1/HTR2A/KPNA3/VPS18/SLC1A5/CAV2/CAV1/CBL/NECTIN1/CD81/TRIM38/EXOC2/PIKFYVE/TRIM62/CD46/IDE/TRIM25/TRIM6/ZNF639/WWP1/NUP153/EFNB2/CDHR3/ILF3/LDLR/NECTIN2/TRIM5/CTSL/ITGAV/SCARB2/SLC7A1/FURIN/NPC1/IFITM3/EPHA2/XPR1/AGTR1/DYNLT1/EGFR/GSN/NCAM1/ITGB1/TRIM11/CXADR/F11R/ITGA5/CLDN1/ITGA2/CTSB/SMPD1/ANPEP/TRIM68/AXL/SLC3A2/SLC20A2/LGALS9…	90
GO:0060562	epithelial tube morphogenesis	193/7994	312/14868	0.00214944	0.0234046	0.0184928	PLXND1/DVL2/HOXA11/SOX8/RALA/PKD1/FUZ/MKS1/CC2D2A/NTN1/FGFR2/RHOA/GLI2/TEAD2/CELSR1/DLG1/TULP3/PSEN1/MEF2C/WNT11/KDM2B/ESR1/HECTD1/TGFB2/ABL1/NRP1/SIX4/HIF1A/MTHFD1/NFATC4/IFT52/STK4/SALL4/CTSZ/LAMA1/MIB1/TSC2/CLUAP1/SALL1/FZD3/EYA1/SFRP1/STK3/PRKD2/TGFB1/MEGF8/RASIP1/MET/GLI3/ENG/DVL1/LZTS2/KAT2A/VDR/TIMELESS/PTK7/SRF/NR3C1/WNT5A/HES1/IFT57/FOXP1/ACVR1/EPHA4/KDM5B/PKD2/GNA13/MSX2/MTHFD1L/APAF1/R…	193
GO:0006304	DNA modification	64/7994	93/14868	0.00216551	0.0235366	0.0185971	KMT2E/PARP3/ARID4B/NTHL1/MBD3/BAZ2A/UNG/ZMPSTE24/ATRX/APOBEC3H/ASCC2/PRMT5/ALKBH1/APEX1/METTL4/CTCF/MPG/EZH2/ASCC3/OGG1/RLF/KMT2A/DNMT3A/HELLS/MTRR/USP9X/MBD4/PARP2/TRIM28/DNMT1/MUTYH/MBD2/CYP1B1/ASCC1/TET1/TDG/FTO/MBD1/PARP1/MTA2/SMARCA5/NEIL2/N6AMT1/MIS18A/EOMES/OTUD4/ALKBH3/GATAD2A/TET2/MECP2/PPM1D/ATF7IP/BEND3/EXOSC4/EHMT1/WT1/USP7/TET3/MPHOSPH8/TOX/EHMT2/EXOSC6/APOBEC3G/APOBEC3C	64
GO:0046578	regulation of Ras protein signal transduction	109/7994	168/14868	0.00217395	0.0235854	0.0186357	ALS2/ITGA3/CYTH3/RALBP1/CUL3/KITLG/PIK3CB/ARFGEF1/MAP4K4/OPHN1/TGFB2/ABL1/SYDE2/NRP1/MYO9B/ARFGAP1/PPP2CB/ARHGEF18/SYDE1/DENND3/RASIP1/PIK3CG/MET/KANK1/GBF1/SHOC2/CYTH1/TNFAIP1/CBL/MADD/RASAL1/RIPOR2/ARFGEF3/BCL6/ARHGEF2/MFN2/SSX2IP/KIF14/MAPKAP1/DENND1A/ARFGEF2/STAMBP/PSD4/MCF2L/RAF1/STARD13/EPHB2/NOTCH2/RALGPS1/DAB2IP/DENND4C/ARRB1/RDX/ARHGAP20/PLCE1/ARHGAP24/GIT2/ARHGAP17/ARHGDIA/ABL2/ITPKB/IQ…	109
GO:0055057	neuroblast division	13/7994	14/14868	0.00219157	0.0237334	0.0187526	TEAD3/ASPM/FGFR2/DCT/RAB10/NUMBL/AKNA/ARHGEF2/DOCK7/FGF13/NUMB/SOX5/LEF1	13
GO:0071396	cellular response to lipid	297/7994	494/14868	0.00221202	0.0238496	0.0188444	CFTR/CFLAR/TFPI/KDM1A/UPF1/CRY1/BRCA1/KDM5D/RNF14/SNAI2/CPS1/GRAMD1B/VIM/TNFRSF1B/SLC39A9/MAP2K3/EPHA3/TNIP3/DGAT2/SPHK2/SBNO2/SMARCD1/FGFR2/FECH/PLPP1/RHOA/PDK3/RORA/NEDD4/LRP6/SREBF1/SCARB1/TEAD2/PIAS2/GNB1/XRCC5/MEF2C/GSK3B/REST/GSTP1/WNT11/DNAJA1/CHMP5/MMP2/TESC/GRAMD1A/IRAK3/ESR1/TREM2/SIRT1/JAK2/ABL1/MAPK1/DDX17/XBP1/RBFOX2/EP300/CD40/PHEX/SLC7A5/TRIP4/VPS18/RIPK2/SFRP1/GDAP1/UBR5/AKAP8/URI…	297
GO:0006893	Golgi to plasma membrane transport	41/7994	56/14868	0.00222104	0.0238496	0.0188444	ATP2C1/OSBPL5/RABEP1/GOPC/VAMP3/EXOC5/RAB10/EXOC1/CCDC22/GGA2/VPS35L/RAB34/KRT18/EXOC2/GOLPH3/SPTBN1/EXOC8/BLZF1/LYPLA1/OPTN/ACSL3/ARFGEF2/BBS2/GGA3/MACF1/EXOC4/LLGL1/KIF13A/PREPL/EXOC6/EXOC6B/GOLGA4/SEC16A/ANK3/STEAP2/CNST/PKDCC/AMN/RAB31/COMMD1/SYS1	41
GO:0006268	DNA unwinding involved in DNA replication	18/7994	21/14868	0.00222228	0.0238496	0.0188444	RECQL/RAD51/MCM2/MCM6/CDC45/MCM5/MCM4/TWNK/RECQL5/MCM3/GINS2/HMGA1/RECQL4/WRN/MCM7/GINS3/PURA/BLM	18
GO:0060444	branching involved in mammary gland duct morphogenesis	18/7994	21/14868	0.00222228	0.0238496	0.0188444	ESR1/VDR/WNT5A/KDM5B/MSX2/MED1/TBX3/EPHA2/LRP5/WNT4/BTRC/AR/CAV3/CSMD1/CSF1/SRC/DDR1/PHB2	18
GO:0061484	hematopoietic stem cell homeostasis	18/7994	21/14868	0.00222228	0.0238496	0.0188444	ARHGEF5/NLE1/SEPTIN4/TCIRG1/SOX4/GLIS2/ARMCX1/CCN3/GPRASP2/ADAR/FSTL1/BAP1/FOXA3/GATA2/EXT1/ZNF251/ADGRG1/ARMCX5-GPRASP2	18
GO:0009101	glycoprotein biosynthetic process	168/7994	269/14868	0.00226407	0.0242544	0.0191643	ST3GAL1/POMT2/EXTL3/PGM3/XYLT2/CHPF2/FUT8/SOAT1/ST3GAL6/ARFGEF1/NDST1/ST6GALNAC2/MGAT4A/ST6GAL1/POMGNT1/GALNT16/POFUT1/MAGT1/UGGT2/XYLT1/TUSC3/C1GALT1/PLOD3/FKTN/ABCA2/GALNT7/UGDH/MLEC/ST8SIA1/DSE/GCNT2/UST/HBEGF/GOLPH3/ST8SIA4/MOGS/ST3GAL5/CHST10/FAM20B/TMEM59/MAN1C1/RXYLT1/RPN2/GALNT12/ALG2/ALG5/SERP1/CHST3/NECAB1/AGO2/CHPF/CHST8/TMTC4/TM9SF2/HS3ST3B1/NECAB3/CCR7/SRD5A3/A4GALT/MPDU1/POMT1/GALNT…	168
GO:0045995	regulation of embryonic development	59/7994	85/14868	0.00231935	0.0248021	0.019597	PAFAH1B1/PHLDB1/LAMA3/RPS6KA6/CLASP1/YY1/HNF4A/JAG1/LAMA1/KAT2A/LAMA4/TBX18/ACTR8/KAT2B/HES1/INO80D/NFE2L2/UCHL5/DR1/UTP25/RAB14/SEPTIN7/AMOT/INO80/LAMA5/WNT2B/ACTL6A/NIBAN2/TDG/OSR1/WDPCP/PHLDB2/NOTCH1/TENM4/KAT14/NOCT/TRIP12/B4GALT5/RACGAP1/WNT4/CLASP2/YEATS2/NIPBL/CTNNB1/NFRKB/INSR/TADA3/DAG1/DHX36/RUVBL1/SGF29/NR2C2/EHMT1/PLCB1/RUVBL2/MCRS1/WDR5/LAMA2/BAG6	59
GO:0033673	negative regulation of kinase activity	110/7994	170/14868	0.00238064	0.025412	0.0200789	DBNDD1/PRKAR2B/MVP/WWTR1/PIK3CB/IPO5/PPP2R5A/HYAL2/LRP6/TRIB2/CEACAM1/PTPRC/GSTP1/DNAJA1/RTRAF/IRAK3/SIRT1/ABL1/PPM1F/GSKIP/TRIB3/CDK5RAP1/TSC2/RASIP1/CAV1/PRKAG2/DVL1/DUSP3/PRKAR1A/CBL/HIPK3/CORO1C/DUSP16/CDKN1B/STK38/DUSP22/PRKAR2A/NPRL2/ERRFI1/PARK7/DUSP1/MAPK8IP1/CDKN1A/BMP2/PTPRB/SNX6/CDKN1C/CEP85/LATS1/PPARG/INPP5K/EPHB2/APC/DAB2IP/SORL1/PTPRQ/TARBP2/RB1/WARS1/PDPK1/AKT1/DUSP10/RUBCN/PTPRJ/…	110
GO:0051099	positive regulation of binding	79/7994	118/14868	0.00239474	0.0255168	0.0201618	PKD1/HFE/PLAUR/DDX11/FOXC1/HIPK2/MARK3/USP33/PSEN1/GSK3B/ADD1/BAMBI/ABL1/NRP1/EIF3D/EP300/STK4/TRIB3/FMR1/CLN5/ACD/RIPK2/STK3/EIF3E/PPP2CB/MED25/TGFB1/CAV1/MET/RAPGEF2/CAPRIN2/RIPOR2/GMNN/HES1/EIF4G1/EPHA4/PARK7/IDE/TRIM6/LRP1/USP9X/BMP4/BMP2/PIN1/RARA/PPARG/RAN/DHX9/NIBAN2/NCBP1/GTF2B/PARP9/RB1/APP/NVL/RALB/TAF1/HMBOX1/TCF7L2/CEBPG/DPH3/CLIC2/TIAM1/ZNF618/SKI/EPB41/AMFR/GPSM1/DTX3L/DACT1/LARP6/A…	79
GO:0003007	heart morphogenesis	151/7994	240/14868	0.00240989	0.0256185	0.0202421	WNT16/PLXND1/DVL2/MKS1/SNAI2/PTCD2/FOXC1/FGFR2/ABCC9/TGFBR3/TEAD2/SEMA3C/PSEN1/MEF2C/ZMPSTE24/WNT11/TGFB2/DSP/NRP1/CRKL/TAB1/HIF1A/IFT52/JAG1/SMAD7/MIB1/CLUAP1/EYA1/TGFB1/MEGF8/DNAH11/TGFBR1/ENG/DVL1/BMPR1A/DKK1/ZMIZ1/NAGLU/CPE/NSD2/ADGRG6/SRF/CERT1/WNT5A/HES1/IFT57/ACVR1/RTN4/FHL2/SOS1/ATF2/NRP2/PKD2/MSX2/STIL/SNAI1/SOX4/BMP4/SOX9/MED1/BMP2/OVOL2/MKKS/SIX1/FGFRL1/SMO/TNNI3/OLFM1/COL5A1/CPLANE2/M…	151
GO:0001657	ureteric bud development	62/7994	90/14868	0.00242532	0.0256185	0.0202421	HOXA11/SOX8/CRLF1/FOXC1/FGFR2/DLG1/ARG2/WNT11/SIX4/SMAD7/SALL1/EYA1/CALB1/SFRP1/GLI3/LZTS2/SIM1/SMAD5/HES1/SDC1/PKD2/CAT/BMP4/SOX9/HS3ST3B1/GZF1/BMP2/SIX1/SMO/LAMA5/RARA/WNT2B/GDF11/MYC/FGF2/GREB1L/SMAD4/OSR1/SLIT2/GPC3/HS2ST1/HS3ST3A1/WNT4/KIF26B/BMPER/ILK/DCHS1/GREM1/SMAD3/CTNNB1/NPNT/SMAD1/BCL2/SMAD2/MAGED1/WT1/ROBO2/PBX1/PTCH1/LGR4/FMN1/HOXB7	62
GO:0032436	positive regulation of proteasomal ubiquitin-dependent protein catabolic process	62/7994	90/14868	0.00242532	0.0256185	0.0202421	GCLC/ANKIB1/NUB1/RNF14/PIAS1/RNF19A/MAPK9/TRIB2/CHFR/KEAP1/PSEN1/GSK3B/AURKA/HECTD1/TRIB3/SMAD7/PSMD10/AXIN1/STUB1/SGTA/FZR1/CAV1/DVL1/USP5/CSNK1A1/NFE2L2/RNF19B/CDC20/CLU/HSPBP1/UBQLN1/MDM2/DNAJB2/RNF144B/BBS7/PRICKLE1/CSNK1D/AKT1/COP1/RNF217/TAF1/RNF144A/SH3RF1/ZER1/ZYG11B/RCHY1/CDC20B/VCP/ARIH1/PLK1/FBXO22/AXIN2/SH3RF3/TRIB1/PLK3/FBXW8/ARIH2/ZFAND2A/RAD23A/SOCS4/BCAP31/LRRK2	62
GO:0044818	mitotic G2/M transition checkpoint	39/7994	53/14868	0.00242702	0.0256185	0.0202421	BRCA1/MBTPS2/MRE11/FOXN3/CHFR/CDC14B/ORC1/UIMC1/CLSPN/CDC6/RBBP8/NBN/FZR1/CCNG1/RAD50/SYF2/CDKN1A/TAOK3/RINT1/BARD1/NABP2/TICRR/MBTPS1/DTL/INIP/ATM/CHEK1/TAOK2/RAD17/DONSON/NAE1/BRSK1/TAOK1/MRNIP/TOPBP1/PLK1/NABP1/FOXO4/BLM	39
GO:0072132	mesenchyme morphogenesis	39/7994	53/14868	0.00242702	0.0256185	0.0202421	SNAI2/FOXC1/WNT11/TGFB2/TGFBR1/ENG/BMPR1A/ACTA2/WNT5A/ACVR1/MSX2/SNAI1/SOX9/BMP2/EXOC4/CPLANE2/APLNR/APC/TBX3/MDM2/MYC/LEF1/ACVRL1/SMAD4/ACTA1/OSR1/NOTCH1/ACTG2/TGFBR2/HEYL/HEY1/NOS3/DCHS1/SMAD3/RBPJ/ROBO1/SMAD2/ROBO2/MDM4	39
GO:0051960	regulation of nervous system development	250/7994	412/14868	0.00243005	0.0256185	0.0202421	SEMA3F/PLXND1/KDM1A/SOX8/IFRD1/PAFAH1B1/CDKL5/SEMA3B/RUFY3/RNF10/PRKCH/TNFRSF1B/VCAN/STAU2/CUL7/CTNNA1/CDON/NTN1/SPEN/DIP2B/KDM4A/ASPM/HLTF/MAP3K13/SEMA3A/SEMA3C/WDR62/DLG1/KIFAP3/PLXNA2/NRDC/PCM1/TP73/XRCC5/DCT/RAB21/PSEN1/ULK2/REST/MTMR2/DNAJB11/SEMA6A/TREM2/NRP1/PRMT5/NIN/HIF1A/DICER1/NFATC4/ADNP/SRPX2/SLC7A5/EEF2K/FZD3/ANKRD27/NUMBL/TGFB1/PTPRS/MEGF8/PTN/PTPRZ1/EZH2/GLI3/BMPR1A/DKK1/RAPGEF2/C…	250
GO:0043506	regulation of JUN kinase activity	30/7994	39/14868	0.00244037	0.0256819	0.0202922	DVL2/ARHGEF5/MAP3K13/GSTP1/MAP3K4/DNAJA1/DKK1/HIPK3/DUSP16/SASH1/WNT5A/MAPK8IP1/TRAF2/TAOK3/MAP3K7/DAB2IP/MAP3K12/TNFRSF11A/DUSP10/PAK1/PDCD4/DUSP19/MAP4K2/MAP3K11/TRAF6/ERN1/AIDA/PTPN1/ZNF675/MAP3K5	30
GO:0007097	nuclear migration	20/7994	24/14868	0.00247777	0.0259384	0.0204948	PAFAH1B1/SYNE2/NTN1/FBXW11/PCM1/SUN2/LMNB1/DOCK7/FHOD1/LMNA/SUN1/CLMN/HOOK3/CEP120/SYNE3/LMNB2/SLIT1/TMEM201/DYNC1H1/DCTN1	20
GO:0051497	negative regulation of stress fiber assembly	20/7994	24/14868	0.00247777	0.0259384	0.0204948	ARHGAP6/CLASP1/ARHGAP28/CORO2B/ARHGEF18/MET/CGNL1/PPFIA1/RHPN2/INPP5K/PHLDB2/PIK3R1/RHPN1/WASF2/F11R/CLASP2/DLC1/S1PR1/PAK2/ARAP1	20
GO:1902894	negative regulation of miRNA transcription	20/7994	24/14868	0.00247777	0.0259384	0.0204948	NFATC3/REST/ESR1/HIF1A/YY1/NFATC4/TGFB1/PPARD/SRF/BMP4/SOX9/RARA/PPARG/NCOR1/NFIB/SMAD3/RELA/PPARA/NCOR2/ZNF512B	20
GO:0007004	telomere maintenance via telomerase	49/7994	69/14868	0.00252562	0.0261304	0.0206465	MRE11/RFC1/XRCC5/MAP3K4/MAPKAPK5/HNRNPC/TINF2/MAPK1/TELO2/ACD/TNKS2/STN1/PTGES3/RAD50/XRN1/CCT4/NEK2/TCP1/TENT4B/POT1/GNL3L/DKC1/RPA1/TERF2/NAT10/CCT7/PIF1/PARN/NAF1/CCT6A/HMBOX1/TERF1/TNKS1BP1/ATM/CCT5/NEK7/CCT8/CCT3/CCT2/TERF2IP/CTNNB1/EXOSC10/DCP2/TNKS/ATR/CTC1/MAPK15/SRC/SMG5	49
GO:0071479	cellular response to ionizing radiation	49/7994	69/14868	0.00252562	0.0261304	0.0206465	KDM1A/BRCA1/SNAI2/RAD51/TP53BP1/NUCKS1/XRCC5/ZMPSTE24/MAP3K20/SIRT1/SFRP1/EEF1D/MAPK14/RAD1/ECT2/CCND2/EGR1/CDKN1A/INO80/FIGNL1/CLOCK/MDM2/TANK/YAP1/BARD1/BRCA2/TP53/INTS7/RHOB/TLK2/TNKS1BP1/ATM/IFI16/NIPBL/SPIDR/WRN/BCL2L1/NET1/LIG4/ATR/SWI5/GRB2/TSPYL5/CHEK2/HSF1/KDM4D/XRCC6/BLM/GTF2H5	49
GO:0003205	cardiac chamber development	101/7994	155/14868	0.00252883	0.0261304	0.0206465	PLXND1/AP2B1/MKS1/ADAMTS6/PTCD2/FOXC1/PRDM1/FGFR2/TGFBR3/NDST1/SEMA3C/MEF2C/KCNK2/ZMPSTE24/WNT11/HECTD1/TGFB2/DSP/NRP1/TAB1/HIF1A/TRIP11/SALL4/JAG1/SMAD7/SALL1/TGFB1/DNAH11/HOXA13/TGFBR1/ENG/BMPR1A/NAGLU/CPE/NSD2/ADGRG6/PTK7/SRF/WNT5A/HES1/ACVR1/FHL2/SOS1/NRP2/CNTRL/MSX2/SOX4/BMP4/MED1/BMP2/OVOL2/FGFRL1/SMO/TNNI3/NOTCH2/APLNR/TBX3/MDM2/EGLN1/GATA4/TPM1/IGF1R/GREB1L/TP53/SMAD4/CCN1/LMO4/SLIT2/ANK2…	101
GO:0006383	transcription by RNA polymerase III	44/7994	61/14868	0.00253115	0.0261304	0.0206465	TENM1/BAZ1B/POLR3B/POLR3E/ZNF76/GTF3C1/POLR2F/POLR3H/CHD8/ELL/POLR3G/GTF3C2/SF3B1/IVNS1ABP/RO60/GTF3C3/POLR3GL/GTF3A/INHBA/DEK/GTF3C4/ICE2/MYBBP1A/POLR3F/RPTOR/GTF3C5/POLR3A/SMARCA5/GTF3C6/ICE1/SNAPC3/DDX21/ZNF143/NAB2/SETD5/POLR3D/AR/POLR1C/DHX36/BRF1/POLR3C/MTOR/ERCC6/ZNF345	44
GO:0030166	proteoglycan biosynthetic process	44/7994	61/14868	0.00253115	0.0261304	0.0206465	EXTL3/XYLT2/CHPF2/NDST1/XYLT1/UGDH/DSE/UST/CHST10/FAM20B/CHST3/CHPF/CHST8/TM9SF2/HS3ST3B1/CHSY1/HS6ST1/GLCE/NDST4/BMPR1B/CSGALNACT1/TCF7L2/EXT2/HS2ST1/HS3ST3A1/CHST9/PXYLP1/SLC35B2/EXTL1/EXTL2/CTNNB1/CSGALNACT2/HS6ST2/CANT1/CHST11/B3GALT6/FOXL1/CHST15/EXT1/GAL3ST4/SLC2A10/CHSY3/BMPR2/HS3ST5	44
GO:0046854	phosphatidylinositol phosphate biosynthetic process	44/7994	61/14868	0.00253115	0.0261304	0.0206465	PIK3C2A/PI4K2B/INPP4A/PIK3CB/PIK3C3/SYNJ2/EFR3B/ITPKC/PIK3CG/INPP4B/FIG4/PIKFYVE/PIK3R3/SOCS2/PIK3CA/OCRL/ATG14/EFR3A/PIK3C2B/IMPA1/IMPA2/PI4KB/PIP5K1A/ITPKB/PIK3R1/INPP5E/ATM/PIP4K2A/INPP1/SMG1/SYNJ1/BPNT1/TTC7B/PIP5KL1/SOCS6/PIK3CD/IP6K1/SOCS4/PI4KAP2/PIP5K1C/PIK3R4/UVRAG/PI4KA/SOCS7	44
GO:0048814	regulation of dendrite morphogenesis	44/7994	61/14868	0.00253115	0.0261304	0.0206465	SARM1/PAFAH1B1/CDKL5/STAU2/CUL7/NEDD4L/LZTS1/NEDD4/RAB21/GSK3B/NFATC4/EEF2K/ANKRD27/RAPGEF2/CAPRIN2/NR2E1/DBN1/GORASP1/EPHA4/OBSL1/RAP2A/SYNE1/EPHB2/ADGRB3/CAPRIN1/HECW2/PPP3CA/PTPRD/TNIK/TIAM1/LRP8/TBC1D24/NSMF/IL1RAPL1/SDC2/FZD4/DHX36/FBXW8/BAIAP2/SS18L1/SEMA4D/RELN/CUX1/ARMCX5-GPRASP2	44
GO:0072666	establishment of protein localization to vacuole	44/7994	61/14868	0.00253115	0.0261304	0.0206465	LAMP2/VPS41/ZFYVE16/VPS13D/AP3D1/NEDD4/CACNG4/RAB7A/PTPN23/PIK3C3/GNPTG/MON1B/NAGPA/HSPA8/GNPTAB/STAM2/TNFAIP3/CLU/GGA3/ATG14/VPS13C/VPS4A/AP3B1/SORT1/GCC2/STAM/SORL1/SCARB2/VPS37B/VPS53/MVB12A/VPS54/VPS37A/VPS8/UBAP1/VPS37C/PXK/HGS/PIK3R4/VPS13A/SMURF1/AP4M1/IRGM/NCOA4	44
GO:0021799	cerebral cortex radially oriented cell migration	28/7994	36/14868	0.00254865	0.0262656	0.0207534	PAFAH1B1/SYNE2/WDR47/LAMB1/SUN2/GLI3/ZMIZ1/MDGA1/NR2E1/RTN4/DAB2IP/DIXDC1/LRP8/DISC1/SUN1/CDK5/NDEL1/BMERB1/CTNNB1/COL3A1/SRGAP2C/FUT10/DAB1/FBXO45/POU3F2/RELN/ADGRG1/SRGAP2	28
[truncated: 5,388 more rows]

## Sheet: Table S4
gene_id	symbol	global	adjP	call
ENSG00000003989	SLC7A2	0.00203164	0.0292842	Hit
ENSG00000004399	PLXND1	3.49867345389853e-05	0.000968197	Hit
ENSG00000004777	ARHGAP33	0.000110771	0.00260925	Hit
ENSG00000004866	ST7	1.3161661252681e-10	1.06067036167818e-08	Hit
[truncated: 2,069 more rows]

## Sheet: Table S5
gene_id	symbol	ENCFF417EZT	ENCFF960OTE	Omera	Omera1	GSE149370	GSE157622	GSE157622.1	ENCSR782MXN	ENCSR535YPK	global	U2OS	HeLa	Lit
[truncated: 27,602 more rows]

[truncated: 1 more sheets: Table S6]
